# Supplementary material for: Age and prior blood feeding of Anopheles gambiae influences their susceptibility and gene expression patterns to ivermectin-containing blood meals
Source: BMC Genomics. 2015 Oct 15;16:797. doi: 10.1186/s12864-015-2029-8 (PMC4608139; doi:10.1186/s12864-015-2029-8)
Supplement: Additional file 2: Table S2. — Primer sequences used for RT-qPCR validation. (XLSX 13 kb) [file 12864_2015_2029_MOESM2_ESM.xlsx]

## Sheet: Sheet1
Table S2 - Primer pairs used for RT-qPCR Validation
Target Gene	fwd sequence (5'-3')	rev sequence (5'-3')	Amplicon length
GSTd3	CATTACGCTGAACCTGAAGAAG	GGATGGTATGTTGCGGATTAAG	86
Ornithine decarboxylase	ACGAGCACGAGGTGTATTATG	GCAGACTAAACTCGTACCCAATC	86
ABCA3	GATTCTCTCACCTTCCACATACC	GAGTGCGTAGTCCTCGATTTC	105
Thioredoxin peroxidase	GCATTCGGTGGATGATCTCAAG	TATGATCGGGTACGGGAAGTTG	97
CYP9J5	CGTGAAGAGGTGAAGGGTTTC	CTATCATTTCCAGCTCGGTCATC	97
Reference, RPS7	AGCAGCTACAGCACTTGATTATTGG	GATATTTTTAACGGCTTTTCTGCGT	96
