# Supplementary material for: Age and prior blood feeding of Anopheles gambiae influences their susceptibility and gene expression patterns to ivermectin-containing blood meals
Source: BMC Genomics. 2015 Oct 15;16:797. doi: 10.1186/s12864-015-2029-8 (PMC4608139; doi:10.1186/s12864-015-2029-8)
Supplement: Additional file 3: Table S3.1 – 3.3. — Complete list of significantly differentially expressed transcripts in 2DPE groups, including all three contrasts (IVM:BF, BF:NBF, and IVM:NBF). (XLSX 110 kb) [file 12864_2015_2029_MOESM3_ESM.xlsx]

## Sheet: 2IVMvs2BF - Table S3.1
	Table S3.1
	≥ 2-fold increase in IVM relative to ctrl BF (significant, alpha = 0.05)			Gene of interest based on putative function
	≥ 2-fold decrease in IVM relative to ctrl BF (significant, alpha = 0.05)
Blue text indicates description based on BLASTp results
VB Gene ID	label	log2FC	logCPM	LR	PValue	Fold Change	BLASTp Results
AGAP008963	alpha-glucosidase (anopheles darlingi)	6.35318	5.73394	26.804	2.25e-07	81.7521	alpha-glucosidase (anopheles darlingi)
AGAP002847	Niemann-Pick Type C-2	6.33241	6.27997	38.9649	4.31e-10	80.5831
AGAP011806	ornithine decarboxylase	5.50152	5.51856	21.0053	4.58e-06	45.3026
AGAP000570	salivary or midgut protein	5.23144	9.88935	33.904	5.79e-09	37.5681	salivary or midgut protein
AGAP012443	No description	4.99149	5.57485	15.5004	8.25e-05	31.8118	No description, hypothetical protein
AGAP002643	No description	4.4548	6.83536	28.0255	1.2e-07	21.9294	No description, hypothetical protein
AGAP011824	thioredoxin peroxidase	4.44424	8.08619	28.3217	1.03e-07	21.7696
AGAP006400	Alkaline phosphatase 2	4.44256	5.45982	19.2168	1.17e-05	21.7442
AGAP004809	protease m1 zinc metalloprotease	4.39839	6.5819	20.7164	5.33e-06	21.0885
AGAP001819	No description (predicted PM protein, Dinglasan et al. 2009)	4.32444	6.95593	35.2997	2.83e-09	20.0348	No description, hypothetical protein
AGAP008648	No description	4.22099	6.48414	17.412	3.01e-05	18.6486	No description, hypothetical protein
AGAP002848	Niemann-Pick Type C-2	4.0732	5.69721	18.4168	1.77e-05	16.8328
AGAP007745	No description	3.95039	9.71093	18.7999	1.45e-05	15.4592	No description, hypothetical protein
AGAP001192	mucin	3.83496	8.44434	24.0076	9.6e-07	14.2704	mucin
AGAP006795	peritrophin	3.67185	9.04413	19.2749	1.13e-05	12.7449
AGAP011302	alkaline phosphatase	3.64469	6.37288	13.4542	0.000244459	12.5072
AGAP007747	No description	3.64336	8.72556	20.139	7.2e-06	12.4957	No description, hypothetical protein
AGAP001205	chitin synthase	3.34078	5.71848	13.0491	0.000303436	10.1316
AGAP006432	ICHIT (almost perfect match, chitin metabolism)	3.28572	8.12547	21.7876	3.05e-06	9.75215	ICHIT (almost perfect match, chitin metabolism)
AGAP010383	Solute carrier family 15 member 1	3.20187	5.72151	9.5027	0.0020517	9.2015
AGAP008370	carboxypeptidase A	2.98287	6.29839	9.97982	0.00158266	7.90558
AGAP013202	No description	2.96476	8.18735	13.875	0.000195378	7.80697	No description, hypothetical protein
AGAP006414	chitinase	2.9627	9.00185	17.6039	2.72e-05	7.79581
AGAP001199	serine protease	2.83184	9.18297	11.8472	0.000577495	7.1198
AGAP003515	Similar to nitrilase family protein (Nit3)	2.78624	6.7663	18.1826	2.01e-05	6.89828
AGAP009830	No description (predicted PM protein, Dinglasan et al. 2009)	2.7734	7.84437	17.5903	2.74e-05	6.83719	No description, hypothetical protein
AGAP001610	No description	2.66066	6.91818	16.4468	5e-05	6.32322	No description, hypothetical protein
AGAP003713	No description	2.63925	9.32614	28.6812	8.53e-08	6.2301	No description, hypothetical protein
AGAP011305	alkaline phosphatase	2.41175	5.7617	4.03074	0.0446783	5.32121
AGAP010968	Clip-Domain Serine Protease	2.3868	7.39965	15.1856	9.74e-05	5.22997
AGAP011453	transferrin (anopheles darlingi)	2.37478	5.9872	11.8676	0.000571191	5.18658	transferrin (anopheles darlingi)
AGAP010479	enolase binding protein (anopheles arabiensis)	2.32513	6.22218	8.44305	0.0036644	5.0111	enolase binding protein (anopheles arabiensis)
AGAP010056	hexosaminidase	2.27564	7.27054	11.2262	0.000806506	4.84212
AGAP004860	protease m1 zinc metalloprotease	2.27066	6.15599	5.21554	0.022386	4.82545
AGAP005310	chymotrypsin or serine-type endopeptidase (loosely)	2.20969	8.88774	5.56895	0.0182817	4.62574	chymotrypsin or serine-type endopeptidase (loosely)
AGAP006434	No description (predicted PM protein, Dinglasan et al. 2009)	2.15758	7.55645	6.87014	0.00876479	4.46164	No description, hypothetical protein
AGAP000550	No description	2.13949	6.22698	8.55352	0.00344855	4.40606	No description, hypothetical protein
AGAP005888	No description	2.11227	7.91789	13.3264	0.000261693	4.32371	No description, hypothetical protein
AGAP006398	No description	1.97778	7.4287	19.2376	1.15e-05	3.93888	No description, hypothetical protein
AGAP003926	No description	1.92882	5.68803	5.47317	0.0193106	3.80745	No description, hypothetical protein
AGAP007364	maternal protein exuperantia (anopheles darlingi)	1.91869	6.18707	9.36791	0.00220818	3.78079	maternal protein exuperantia? (anopheles darlingi)
AGAP006023	tyrosine 3-monooxygenase	1.88637	8.46552	12.7066	0.000364365	3.69704
AGAP008922	No description	1.85979	5.90578	10.0457	0.00152707	3.62954	No description, hypothetical protein
AGAP010613	elongation factor 1-beta	1.85737	6.29818	4.14523	0.0417519	3.62347
AGAP004382	glutathione S-transferase delta class	1.85685	5.44438	4.84054	0.0277982	3.62217
AGAP012045	ATP-dependent RNA helicase DDX5/DBP2	1.8044	6.95632	21.3981	3.73e-06	3.49284
AGAP011805	ornithine decarboxylase	1.76965	9.34773	10.3601	0.00128768	3.4097
AGAP006433	very loosely peritrophic matrix protein precurser (predicted PM protein, Dinglasan et al. 2009)	1.73997	7.56835	4.31983	0.0376707	3.34028	very loosely peritrophic matrix protein precurser
AGAP008013	No description	1.67518	6.58075	7.57843	0.0059071	3.19359	No description, hypothetical protein
AGAP006103	No description	1.64302	7.05223	17.961	2.25e-05	3.12319	No description, hypothetical protein
AGAP008861	female reproductive tract protease GLEANR_896	1.62416	9.41939	5.63114	0.0176441	3.08264
AGAP010645	cathepsin (anopheles darlingi)	1.55983	7.43767	18.5974	1.61e-05	2.94819	cathepsin (anopheles darlingi)
AGAP008440	urate oxidase	1.55568	7.3345	9.89579	0.00165657	2.93972
AGAP007790	sodium/potassium-transporting ATPase subunit beta	1.52314	8.09152	9.58657	0.00196006	2.87416
AGAP001930	Heterogeneous nuclear ribonucleoprotein 27C	1.51276	5.78005	6.41688	0.0113041	2.85355
AGAP006935	rap55 (anopheles darlingi, aedes aegypti)	1.50721	7.1522	8.92248	0.00281682	2.8426	rap55 (anopheles darlingi, aedes aegypti)
AGAP013146	Aminopeptidase N1	1.49283	7.72477	4.54383	0.0330376	2.8144
AGAP006275	No description	1.49228	7.44017	9.14695	0.00249133	2.81332	No description, hypothetical protein
AGAP004916	loosely fibrinogen (aedes aegypti)	1.45582	6.95208	8.94826	0.00277734	2.74313	loosely fibrinogen (aedes aegypti)
AGAP013106	Niemann-Pick Type C-2	1.42803	6.21654	10.8356	0.000995673	2.69078
AGAP000180	phosphoribosylaminoimidazole carboxylase	1.42783	8.62339	11.342	0.000757744	2.69041
AGAP006380	ATP-binding cassette, subfamily A (ABC1), member 3	1.42681	6.81504	5.65373	0.0174183	2.68851
AGAP008632	alpha-aminoadipic semialdehyde synthase	1.41968	6.33141	4.65476	0.0309676	2.67526
AGAP002830	C-1-tetrahydrofolate synthase, mitochondrial precursor	1.41221	7.30373	7.02029	0.00805912	2.66145
AGAP006442	No description	1.39761	8.73517	10.305	0.00132671	2.63464	No description, hypothetical protein
AGAP005712	phenylalanine-4-hydroxylase (3 splice variants)	1.39354	7.66716	9.82328	0.00172317	2.62723
AGAP012296	cytochrome P450 (CYP9J5)	1.38369	6.27552	9.02814	0.00265855	2.60936
AGAP009051	No description	1.35842	7.3861	12.7092	0.000363856	2.56404	No description, hypothetical protein
AGAP009447	S-adenosylmethionine synthetase	1.34355	6.96867	7.50026	0.00616901	2.53775
AGAP004918	fibrinogen	1.32902	8.27257	7.83879	0.00511367	2.51231
AGAP001182	Salivary protein	1.31642	7.81664	13.0075	0.000310241	2.49047	Salivary protein
AGAP006102	PRS1 (ribose phosphate diphosphokinase subunit), parital (an. gambiae)	1.29366	7.03959	8.92954	0.00280595	2.45149	PRS1 (ribose phosphate diphosphokinase subunit), parital (an. gambiae)
AGAP008647	Tetraspanin 29fb	1.25591	7.23726	8.71672	0.00315305	2.38818
AGAP000603	No description	1.19531	6.91972	4.93117	0.0263765	2.28994	No description, hypothetical protein
AGAP007888	partial match with blastoderm specific protein 25d (anopheles darlingi, culex quinq)	1.18925	6.50469	7.49542	0.00618562	2.28034	partial match with blastoderm specific protein 25d (anopheles darlingi, culex quinq)
AGAP003043	Lamin (structural nuclear filaments, transcriptional regulation)	1.18365	6.54652	7.57743	0.00591036	2.2715	Lamin (structural nuclear filaments, transcriptional regulation)
AGAP008075	cellular nucleic acid-binding protein	1.18114	8.67278	10.9506	0.000935721	2.26757
AGAP001193	No description	1.17867	7.91115	10.8129	0.00100797	2.26368	No description, hypothetical protein
AGAP007906	Spink6	1.14608	6.42457	4.81476	0.028217	2.21312
AGAP008065	No description	1.13697	6.29908	4.18351	0.040819	2.19918	No description, hypothetical protein
AGAP000604	No description	1.12672	6.80386	8.79795	0.00301569	2.18362	No description, hypothetical protein
AGAP011630	No description	1.11048	10.6295	5.55141	0.0184658	2.15918	No description, hypothetical protein
AGAP005945	purine-nucleoside phosphorylase	1.09481	6.44404	5.14313	0.0233386	2.13585
AGAP002359	carbonic anhydrase	1.06451	8.12422	5.95138	0.0147058	2.09146
AGAP000403	rasputin (culex)	1.06041	6.57837	7.73119	0.0054275	2.08552	rasputin (culex)
AGAP009509	60S ribosomal protein L9	1.05413	6.15133	5.43486	0.0197387	2.07647
AGAP008487	sphingomyelin phosphdiesterase (anopheles darlingi)	1.04527	6.83182	5.34675	0.0207609	2.06375	sphingomyelin phosphdiesterase (anopheles darlingi)
AGAP008501	glutaryl-CoA dehydrogenase	1.03786	6.357	5.74555	0.0165305	2.05318
AGAP010733	Vanin-like protein 1	1.03373	7.33191	8.50056	0.00355037	2.04731
AGAP005188	No description	1.02172	6.09802	4.40608	0.0358111	2.03034	No description, hypothetical protein
AGAP002091	phosphoribosylformylglycinamidine synthase	1.01686	6.56748	5.06848	0.0243647	2.0235
AGAP012895	histone H2A	1.00766	8.03126	4.59085	0.0321431	2.01065
AGAP006511	histone deacetylase 1/2	1.00631	6.52252	8.54483	0.00346504	2.00877
AGAP011369	gelsolin	1.00235	8.28869	7.02152	0.0080536	2.00326
AGAP001161	long wavelength sensitive opsin	-1.0045	7.51995	6.70588	0.00960956	-2.00625
AGAP005776	pigment dispersing hormone	-1.01282	6.79735	6.33728	0.0118226	-2.01786
AGAP007949	No description	-1.09636	6.97362	7.71091	0.0054888	-2.13815	No description, hypothetical protein
AGAP005459	cuticular protein 16 RR-1 family	-1.19513	6.30025	9.27905	0.0023179	-2.28966
AGAP009430	No description	-1.61893	9.45187	7.23542	0.00714789	-3.07148	No description, hypothetical protein
AGAP028109	No description	-1.7047	8.19705	14.0615	0.000176932	-3.25962	No description, hypothetical protein
AGAP006709	Chymotrypsin-1	-2.08107	6.8288	4.42011	0.0355178	-4.23122

## Sheet: 2BFvs2NBF - Table S3.2
Table S3.2
	≥ 2-fold increase in BF relative to non-BF (significant, alpha = 0.05)			Gene of interest based on putative function
	≥ 2-fold decrease in BF relative to non-BF (significant, alpha = 0.05)
Blue text indicates description based on BLASTp results
VB Gene ID	Gene Description	log2FC	logCPM	LR	Pvalue	Fold Change	BLASTp Results
AGAP013109	vitellogenin 2	10.6177	12.5	240.175	3.60217e-54	1571.26	Vitellogenin 2 (anopheles gambiae)
AGAP004531	Cathepsin B precursor	10.4851	8.96113	254.782	2.35497e-57	1433.25
AGAP008696	No description	9.30088	8.9742	67.4841	2.12398e-16	630.731	No description
AGAP004203	vitellogenin	8.70255	11.4712	134.864	3.53506e-31	416.61
AGAP002851	Niemann-Pick C2 protein	7.21085	5.37083	18.3915	1.79863e-05	148.143
AGAP004700	No description	7.13135	7.33436	210.993	8.34049e-48	140.201	No description
AGAP009385	cellular retinaldehyde-binding protein	6.69743	5.92144	80.7656	2.54145e-19	103.783
AGAP007165	Late trypsin	6.46141	7.61952	66.1316	4.21789e-16	88.1211
AGAP002134	No description	6.18865	8.95818	69.4737	7.74411e-17	72.9405	No description
AGAP006187	protein G12	5.01042	7.90058	24.326	8.13339e-07	32.232
AGAP005310	chymotrypsin or serine-type endopeptidase (loosely)	4.86651	8.88781	23.0395	1.58705e-06	29.1719	chymotrypsin or serine-type endopeptidase (loosely)
AGAP002198	glycine N-methyltransferase	4.55763	6.72168	88.4683	5.16555e-21	23.5496
AGAP004802	4-hydroxyphenylpyruvate dioxygenase	4.54824	7.24933	51.0129	9.17627e-13	23.3967
AGAP009217	Clip-Domain Serine Protease	4.42602	5.70387	27.9807	1.22529e-07	21.4964
AGAP005548	Alpha-crystallin B chain	4.24345	6.37622	30.2463	3.80515e-08	18.9411
AGAP003350	phosphoenolpyruvate carboxykinase (GTP)	4.12217	9.29385	48.3441	3.57621e-12	17.4139
AGAP005547	Alpha-crystallin B chain	4.04345	7.98274	48.3489	3.56748e-12	16.4892
AGAP012247	phosphoserine phosphatase	3.91935	6.61024	102.896	3.53255e-24	15.1301
AGAP004534	Cathepsin B precursor	3.88591	6.4582	80.3499	3.13642e-19	14.7835
AGAP003515	Similar to nitrilase family protein (Nit3)	3.85847	6.76528	28.9596	7.39024e-08	14.5049
AGAP005065	loosely serine-type endopeptidase (Aedes aegypti)	3.83406	6.37802	16.2681	5.49829e-05	14.2615	loosely serine-type endopeptidase (Aedes aegypti)
AGAP006385	protease or trypsin (late or precurser)	3.76516	9.13856	20.0765	7.4407e-06	13.5965	protease or trypsin (late or precurser)
AGAP000603	No description	3.7156	6.9199	38.1902	6.41735e-10	13.1373	No description
AGAP004530	No description	3.614	7.30361	86.6834	1.27362e-20	12.2439	No description
AGAP008295	Trypsin-2	3.60667	7.27986	10.3206	0.00131551	12.1819
AGAP008278	Long form D7 salivary protein	3.4979	6.93828	40.148	2.35433e-10	11.2972
AGAP007455	leucine-rich immune protein (Short)	3.48584	6.56844	60.344	7.96489e-15	11.2032
AGAP008440	urate oxidase	3.36351	7.33381	38.9656	4.31344e-10	10.2924
AGAP007142	Serine-type enodpeptidase	3.2133	6.55008	23.3231	1.36946e-06	9.27469
AGAP004962	cyclin B	3.20569	7.01114	24.9268	5.95489e-07	9.22592
AGAP008584	lysosomal alpha-mannosidase	3.10728	5.83385	20.8289	5.02195e-06	8.61755
AGAP006480	probably GGY family antimicrobial peptide (anopheles funestus)	3.094	7.55761	37.7345	8.1057e-10	8.53858	probably GGY family antimicrobial peptide (anopheles funestus)
AGAP001116	D-amino-acid oxidase	3.04901	6.34493	39.5694	3.16605e-10	8.27644
AGAP009338	cell division cycle 20, cofactor of APC complex	2.95576	6.5533	14.2108	0.000163432	7.75842
AGAP005945	purine-nucleoside phosphorylase	2.90342	6.44431	30.9479	2.65047e-08	7.48198
AGAP008638	very partial match with E3 ubiquitin protein ligase	2.87851	9.55266	21.8344	2.97222e-06	7.3539	very partial match with E3 ubiquitin protein ligase
AGAP011220	Borealin	2.81114	6.54965	36.6432	1.41852e-09	7.01837
AGAP008279	Long form D7 salivary protein	2.76325	7.38196	34.8353	3.58805e-09	6.78925
AGAP001826	lipophorin	2.76233	10.6495	16.0305	6.23297e-05	6.78489
AGAP010220	proliferating cell nuclear antigen	2.69785	8.16371	35.7534	2.23936e-09	6.48835
AGAP005260	dTMP kinase	2.67691	7.04406	23.3884	1.32372e-06	6.39486
AGAP006422	Cyanogenic beta-glucosidase	2.66862	5.51199	11.3147	0.000768947	6.35819
AGAP008878	defense protein	2.57959	7.85411	13.6661	0.000218364	5.9777
AGAP008282	D7R1-related salivary protein (anopheles gambiae)	2.52978	9.11985	20.7286	5.29204e-06	5.77484	D7R1-related salivary protein (anopheles gambiae)
AGAP009448	No description	2.51732	6.65498	13.4884	0.000240037	5.72519	No description
AGAP007767	loosely bZIP1 (anopheles stephensi)	2.48872	8.0648	36.005	1.9681e-09	5.6128	loosely bZIP1 (anopheles stephensi)
AGAP007453	leucine-rich immune protein (Short)	2.40614	6.73538	41.6396	1.09748e-10	5.30054
AGAP028223	No description	2.39781	8.69718	20.976	4.65068e-06	5.27003	No description
AGAP000152	No description	2.38337	5.86666	13.6554	0.000219615	5.21753	No description
AGAP011971	Ser/Thr protein phosphatase/nucleotidase	2.3331	6.39402	18.4602	1.73489e-05	5.03886
AGAP011897	No description	2.31018	8.17303	20.4336	6.17365e-06	4.95945	No description
AGAP028149	histone H1 (aedes aegypti, culex quinq)	2.26298	6.74243	36.6628	1.40435e-09	4.79983	histone H1 (aedes aegypti, culex quinq)
AGAP005889	No description	2.26212	6.82045	20.9288	4.76675e-06	4.79697	No description
AGAP010198	ribonucleoside-diphosphate reductase subunit M1	2.24429	7.54794	25.3434	4.79803e-07	4.73805
AGAP010398	Flavin-containing monooxygenase FMO GS-OX-like 1	2.23559	6.05407	19.4775	1.01789e-05	4.70955
AGAP011124	checkpoint serine/threonine-protein kinase	2.18187	6.11989	17.2673	3.24723e-05	4.53741
AGAP008363	Cytochrome b5 outer mitochondrial membrane isoform	2.1785	6.37244	22.8369	1.76348e-06	4.52683
AGAP010234	microsomal triglyceride transfer protein large subunit	2.15849	6.21932	28.2055	1.09095e-07	4.46447
AGAP007088	peptidyl-prolyl cis-trans isomerase B (cyclophilin B)	2.14724	9.80845	16.3737	5.20019e-05	4.42981
AGAP005176	cell division control protein 6	2.14325	6.96034	20.5149	5.91702e-06	4.41755
AGAP006495	putative secreted salivary protein	2.13836	6.10624	13.1622	0.000285649	4.40261	putative secreted salivary protein
AGAP008281	D7R1-related salivary protein	2.11793	7.42136	20.5347	5.85601e-06	4.34071	D7R1-related salivary protein
AGAP004793	ornithine--oxo-acid transaminase	2.11111	6.02081	16.2928	5.4271e-05	4.32024
AGAP008215	GSG7 salivary protein	2.08284	7.86951	15.4632	8.41288e-05	4.23641
AGAP008648	No description	2.08275	6.48453	4.70867	0.0300109	4.23615	No description
AGAP007477	replication factor C subunit 2/4	2.07825	6.5209	19.1736	1.19356e-05	4.22294
AGAP011845	histone H2A	2.0757	9.57383	12.659	0.000373766	4.21549
AGAP006609	organic cation transporter (drosophila) - loosely)	2.06331	9.70619	15.9295	6.57453e-05	4.17945	organic cation transporter (drosophila) - loosely)
AGAP001949	No description	1.99843	6.08424	11.6743	0.000633707	3.99566	No description
AGAP006818	ribonucleoside-diphosphate reductase subunit M2	1.99178	8.86696	12.9487	0.000320136	3.97726
AGAP007741	ribonuclease H2 subunit A	1.97441	6.16404	14.9704	0.000109211	3.92967
AGAP010548	No description	1.91887	7.17856	26.0637	3.30333e-07	3.78126	No description
AGAP005136	U6 snRNA-associated Sm-like protein LSm2	1.91425	6.14932	15.7029	7.41086e-05	3.76919
AGAP012894	histone H2B	1.91164	8.60384	10.9029	0.000960159	3.76236
AGAP002989	gamma-interferon-inducible lysosomal thiol reductase	1.89156	7.22114	22.3987	2.21529e-06	3.71036
AGAP010219	DNA replication licensing factor Mcm6	1.89115	6.68984	15.8742	6.76963e-05	3.70931
AGAP002593	outer membrane lipoprotein Blc	1.88903	6.52216	23.0529	1.57602e-06	3.70387
AGAP000609	Loosely salivary protein related	1.88792	8.55045	10.6792	0.00108347	3.70101	Loosely salivary protein related
AGAP007365	maternal protein exuperantia (anopheles darlingi, sinensis, culex quinq)	1.87353	10.6527	10.9061	0.000958492	3.66429	maternal protein exuperantia (anopheles darlingi, sinensis, culex quinq)
AGAP002875	protein HEXIM1/2	1.86677	8.43267	25.7642	3.85778e-07	3.64715
AGAP004963	cyclin B	1.85686	8.47411	21.4705	3.59312e-06	3.62218
AGAP005972	4-nitrophenylphosphatase	1.84729	7.48024	15.0509	0.00010465	3.59823
AGAP000650	ribonucleases P/MRP protein subunit RPP40	1.84713	6.70548	19.4336	1.04157e-05	3.59785
AGAP012352	Niemann-Pick C2 protein	1.84264	5.76111	7.39264	0.00654911	3.58667
AGAP013215	No description	1.83555	6.17177	12.1602	0.000488195	3.56909	No description
AGAP005106	No description	1.80222	6.32895	14.3752	0.000149759	3.48757	No description
AGAP001065	glycine hydroxymethyltransferase	1.79323	8.67312	26.0496	3.32765e-07	3.46591
AGAP009135	ATP-dependent RNA helicase DDX6/DHH1	1.77134	10.8844	15.4751	8.35985e-05	3.4137
AGAP006548	glycine cleavage system H protein	1.76937	7.31013	20.9505	4.71295e-06	3.40905
AGAP009974	almost perfect match with anti-platelet protein (anopheles gambiae), partial match with 30kDa salivary anitgen family protein (anopheles funestus)	1.76832	8.98065	11.4255	0.000724421	3.40656	almost perfect match with anti-platelet protein (anopheles gambiae), partial match with 30kDa salivary anitgen family protein (anopheles funestus)
AGAP000151	No description	1.75693	8.53972	13.5827	0.000228276	3.37977	No description
AGAP000605	No description	1.74672	9.6556	5.82158	0.0158307	3.35595	No description
AGAP007456	leucine-rich immune protein (Short)	1.74546	6.59243	21.9263	2.83331e-06	3.35301
AGAP012952	No description	1.73135	7.56786	13.2192	0.0002771	3.32039	No description
AGAP010735	heme peroxidase	1.72225	7.11617	12.9466	0.000320496	3.2995
AGAP005733	No description	1.71906	9.25982	10.2751	0.00134834	3.29223	No description
AGAP005153	cysteine dioxygenase	1.71384	6.16401	12.6531	0.000374946	3.28034
AGAP012310	No description	1.71298	6.50751	17.9574	2.25907e-05	3.27838	No description
AGAP005800	DNA replication licensing factor MCM7	1.7067	6.61138	10.1422	0.00144911	3.26413
AGAP012107	SUMO-conjugating enzyme UBC9	1.70054	9.12657	11.6415	0.000644954	3.25022
AGAP003550	60S ribosomal (Anopheles sinensis)	1.69583	7.04827	26.9116	2.1298e-07	3.23964	60S ribosomal (Anopheles sinensis)
AGAP001721	translocon-associated protein subunit alpha	1.68289	8.0608	21.6349	3.29795e-06	3.2107
AGAP004765	ATP-dependent RNA helicase DDX1	1.68125	6.32188	12.1733	0.000484794	3.20706
AGAP000607	SG1-like salivary protein	1.664	10.0399	6.40657	0.0113699	3.16894
AGAP008015	Lamin	1.66273	8.61434	19.9056	8.13628e-06	3.16615
AGAP010159	dUTP pyrophosphatase	1.64548	6.58014	9.70512	0.00183755	3.12852
AGAP002535	serine/threonine-protein phosphatase PGAM5	1.64055	6.49382	21.4176	3.69371e-06	3.11785
AGAP013724	GSG7 salivary protein	1.63905	7.81051	9.67875	0.00186411	3.1146
AGAP008283	D7r3-related salivary protein (anopheles gambiae, arabiensis)	1.59963	7.84129	10.6623	0.00109342	3.03066	D7r3-related salivary protein (anopheles gambiae, arabiensis)
AGAP005829	microtubule-associated protein, RP/EB family, member 1, like	1.59111	7.05109	15.1112	0.00010136	3.0128
AGAP000548	GSG1b salivary proteins	1.58667	9.49971	6.63142	0.0100196	3.00354
AGAP001167	pre-rRNA-processing protein TSR2	1.58276	7.21531	21.4525	3.6271e-06	2.99542
AGAP002913	No description	1.57463	7.14369	14.886	0.00011421	2.9786	No description
AGAP008753	Barrier-to-autointegration factor B	1.5677	6.75296	12.3934	0.000430856	2.96432
AGAP012397	DNA-directed RNA polymerases I, II, and III subunit RPABC3	1.52993	6.3485	10.1583	0.00143649	2.88772
AGAP000179	amidophosphoribosyltransferase	1.52445	7.64838	18.9246	1.3599e-05	2.87676
AGAP006961	molecular chaperone HtpG	1.52234	8.02075	17.5031	2.86843e-05	2.87256
AGAP012197	histone H3	1.51785	7.05451	21.3341	3.85804e-06	2.86364
AGAP001229	dynein light chain Tctex-type 1	1.51695	8.96848	12.3721	0.000435792	2.86186
AGAP003229	No description	1.50649	7.14918	14.5293	0.000137998	2.84118	No description
AGAP004164	glutathione S-transferase delta class	1.50431	11.3988	17.5121	2.85492e-05	2.83689
AGAP005603	zinc finger protein 706	1.49991	7.11927	18.972	1.32648e-05	2.82825
AGAP004212	calreticulin	1.49176	10.9358	15.6117	7.77737e-05	2.81232
AGAP010440	small nuclear ribonucleoprotein E	1.48575	6.6325	13.2807	0.000268157	2.80063
AGAP006238	ubiquitin-conjugating enzyme E2 C	1.48559	9.11335	10.5469	0.00116381	2.80031
AGAP010321	DNA-directed RNA polymerase II subunit RPB3	1.47998	7.8854	17.0062	3.72572e-05	2.78945
AGAP008284	D7R1-related salivary protein (anopheles gambiae)	1.45798	7.57387	9.53071	0.00202062	2.74724	D7R1-related salivary protein (anopheles gambiae)
AGAP001145	pre-mRNA-splicing factor 38A	1.45383	6.19986	9.64112	0.00190269	2.73934
AGAP003331	Enolase-phosphatase E1	1.44982	10.5384	7.47869	0.00624334	2.73174
AGAP009182	protein transport protein SEC61 subunit alpha	1.44444	9.09163	12.9637	0.000317592	2.72156
AGAP001076	cytochrome P450 (CYP4G16)	1.44395	6.49069	10.2786	0.00134579	2.72064
AGAP004459	ubiquitin-like 1-activating enzyme E1 A	1.4434	7.18176	7.86257	0.00504685	2.71961
AGAP003740	No description	1.43923	7.47086	8.49791	0.00355555	2.71177	No description
AGAP000611	Salivary protein	1.4287	7.12288	7.99244	0.00469731	2.69204	Salivary protein
AGAP011534	No description	1.42739	7.44578	13.5463	0.000232745	2.68959	No description
AGAP009091	aromatic-L-amino-acid decarboxylase	1.41166	8.78023	10.768	0.0010327	2.66044
AGAP004490	No description	1.39566	6.70206	14.4061	0.000147326	2.63109	No description
AGAP009146	No description	1.38985	9.46542	8.85619	0.00292097	2.62051	No description
AGAP012121	RIO kinase 1	1.38249	6.55195	14.2381	0.000161074	2.60718
AGAP007817	protein NEDD1	1.38247	6.07298	5.3454	0.020777	2.60713
AGAP008061	imaginal disc growth factor	1.37874	8.15016	15.1827	9.75943e-05	2.60041
AGAP000297	No description	1.37756	6.17061	8.09326	0.00444302	2.59828	No description
AGAP004960	20S proteasome subunit alpha 3	1.36341	7.36984	9.7604	0.00178311	2.57293
AGAP004412	diphthine synthase	1.35919	6.74018	15.2819	9.2602e-05	2.56541
AGAP010389	Prestin	1.3578	7.02754	10.814	0.00100733	2.56294
AGAP007217	pre-mRNA-processing factor 19	1.3515	7.35007	11.2118	0.000812797	2.55178
AGAP007644	mRNA turnover protein 4	1.34526	7.07621	17.1853	3.39041e-05	2.54077
AGAP009751	angiotensin-converting enzyme 2	1.31956	9.28954	7.63879	0.00571261	2.4959
AGAP003878	Leucine-rich repeat-transmembrane protein (Anopheles darlingi, Aedes aegypti, culex quinq)	1.31335	6.01928	6.14154	0.0132042	2.48517	Leucine-rich repeat-transmembrane protein (Anopheles darlingi, Aedes aegypti, culex quinq)
AGAP007206	No description	1.31326	6.83555	14.8281	0.000117769	2.48502	No description
AGAP005325	spermine synthase	1.31108	7.64821	13.7294	0.000211126	2.48128
AGAP002572	No description	1.31095	6.00682	6.41373	0.0113242	2.48105	No description
AGAP008879	No description	1.3108	11.2242	14.1855	0.000165638	2.48079	No description
AGAP002387	acid phosphatase	1.31012	9.20604	8.04347	0.00456679	2.47963
AGAP008163	U4/U6 small nuclear ribonucleoprotein SNU13	1.3086	8.41853	15.6526	7.61077e-05	2.47701
AGAP005920	histone chaperone ASF1	1.30799	6.76054	10.7435	0.00104648	2.47597
AGAP011054	thioredoxin peroxidase	1.30556	11.7375	19.1815	1.1886e-05	2.47179
AGAP004579	cyclin-dependent kinase 2	1.29516	6.5568	10.0363	0.00153482	2.45404
AGAP006370	No description	1.28991	6.1461	5.78445	0.0161686	2.44513	No description
AGAP004709	large subunit ribosomal protein L18	1.28676	6.4981	11.5533	0.000676278	2.43979
AGAP009271	20S proteasome subunit beta 1	1.28536	7.45069	10.6304	0.00111244	2.43742
AGAP002956	splicing factor U2AF 35 kDa subunit	1.28473	6.8539	13.0339	0.00030591	2.43637
AGAP007959	No description	1.28273	9.49201	6.59618	0.0102198	2.433	No description
AGAP010305	WD repeat and SOF domain-containing protein 1	1.2815	6.68393	16.0349	6.21841e-05	2.43092
AGAP007505	vitellogenic carboxypeptidase-like protein	1.28036	10.7235	8.06294	0.00451799	2.429
AGAP007667	Sugar transporter ERD6-like 4	1.27806	7.4918	14.9136	0.000112548	2.42512
AGAP001139	39S ribosomal protein L19, mitochondrial	1.27529	7.48978	11.4624	0.000710169	2.42048
AGAP005080	ribulose-phosphate 3-epimerase	1.27083	6.54929	14.0152	0.000181336	2.41301
AGAP002107	calcyclin binding protein	1.26996	7.17593	10.924	0.00094925	2.41155
AGAP007454	leucine-rich immune protein (Short)	1.26462	6.77221	11.5365	0.000682448	2.40264
AGAP004008	No description	1.26177	6.23592	6.2789	0.0122184	2.3979	No description
AGAP004685	DNA replication ATP-dependent helicase Dna2	1.26102	7.56113	11.573	0.000669165	2.39665
AGAP008774	SCO1, mitochondrial (anopheles sinensis and darlingi)	1.26004	6.49055	12.9686	0.000316755	2.39502	SCO1, mitochondrial (anopheles sinensis and darlingi)
AGAP008216	GSG7 salivary protein	1.2592	9.61745	4.6036	0.0319049	2.39363
AGAP003883	peptidyl-tRNA hydrolase, PTH2 family	1.25727	6.63583	12.0597	0.000515242	2.39042
AGAP001919	protein disulfide-isomerase A6	1.24581	7.87974	15.4833	8.3236e-05	2.37152
AGAP006278	D7 Protein, looselly	1.23899	6.39472	9.01136	0.00268307	2.36032	D7 Protein, looselly
AGAP009976	No description	1.22867	8.502	6.88021	0.00871555	2.34351	No description
AGAP003344	Translation machinery-associated protein 20	1.22207	6.65006	12.2781	0.000458293	2.33282
AGAP007534	heat shock protein 67B2 (anopheles gambiae)	1.21754	6.56163	11.7437	0.000610489	2.32549	heat shock protein 67B2 (anopheles gambiae)
AGAP002658	small nuclear ribonucleoprotein polypeptide F	1.21579	6.30845	7.32118	0.00681466	2.32268
AGAP005327	ribonuclease UK114	1.2087	7.86705	9.2687	0.00233103	2.31129
AGAP009980	SWI/SNF-related matrix-associated actin-dependent regulator of chromatin subfamily A containing DEAD/H box 1	1.20633	6.47643	10.6378	0.001108	2.30749
AGAP028109	No description	1.20555	8.19709	7.22389	0.00719395	2.30625	No description
AGAP003742	regulator of chromosome condensation	1.19585	9.66406	6.65807	0.00987079	2.29079
AGAP009786	phosphoribosylamine--glycine ligase / phosphoribosylglycinamide formyltransfer	1.1937	7.15057	9.05707	0.00261681	2.28739
AGAP002251	ubiquitin-conjugating enzyme E2 G1	1.18904	8.11106	9.85628	0.00169253	2.28001
AGAP009825	No description	1.18693	6.31816	7.0072	0.00811823	2.27667	No description
AGAP009570	RNA-binding protein with serine-rich domain 1	1.18351	6.9245	11.0684	0.000878095	2.27128
AGAP002721	tryptophan 2,3-dioxygenase	1.18156	6.38301	6.64119	0.00996471	2.26821
AGAP007775	ATP-dependent DNA helicase PIF1	1.18147	6.37707	6.44976	0.0110967	2.26807
AGAP009647	proteasome maturation protein	1.17762	7.56686	10.9239	0.000949336	2.26203
AGAP002604	No description	1.17575	6.51467	8.94034	0.00278941	2.25911	No description
AGAP007300	alkaline phosphatase	1.17317	7.4836	9.77901	0.00176516	2.25507
AGAP001091	N-terminal kinase-like protein	1.17119	6.60687	14.7505	0.000122712	2.25197
AGAP004430	5'-3' exoribonuclease 1	1.16411	7.76871	8.61045	0.0033424	2.24095
AGAP002330	60S ribosome subunit biogenesis protein NIP7	1.16111	6.43383	9.99366	0.0015708	2.23629
AGAP010711	Exportin-2	1.1607	7.179	10.4769	0.00120877	2.23565
AGAP010544	cell cycle arrest protein BUB3	1.15548	6.67519	9.1367	0.00250533	2.22759
AGAP010324	Groucho	1.1545	7.06371	10.3389	0.00130257	2.22607
AGAP002121	DNA-directed RNA polymerase II subunit RPB7	1.15434	6.56451	10.0761	0.00150204	2.22583
AGAP001525	Zinc finger domain, nothing else	1.15208	6.17359	5.63184	0.0176371	2.22234	Zinc finger domain, nothing else
AGAP012413	cyclin A	1.14593	8.01975	9.54232	0.00200788	2.21288
AGAP002982	E3 SUMO-protein ligase RanBP2	1.14592	8.01057	12.6368	0.000378224	2.21288
AGAP001973	20S proteasome subunit alpha 7	1.1451	7.89089	9.03054	0.00265506	2.21161
AGAP008952	lupus La protein	1.14094	8.14699	8.37374	0.00380682	2.20525
AGAP010698	U3 small nucleolar RNA-associated protein 5	1.13927	6.83366	12.1979	0.000478431	2.20269
AGAP010304	transmembrane protein, vacuole membrane protein	1.13436	6.37069	7.78382	0.00527161	2.19521	transmembrane protein, vacuole membrane protein
AGAP001656	ribosomal RNA-processing protein 7	1.13391	6.75032	9.66892	0.00187412	2.19453
AGAP006241	Innexin inx2	1.12877	7.46841	7.6593	0.00564803	2.18672
AGAP012577	Cathepsin I	1.12158	10.0688	5.09455	0.0240012	2.17586	Cathepsin I
AGAP006785	No description	1.12152	6.23294	6.13237	0.0132729	2.17576	No description
AGAP001544	tripartite motif-containing protein 37	1.11063	7.65589	9.18122	0.00244511	2.1594
AGAP000167	Lipid storage droplets surface-binding protein 2	1.10951	9.93113	5.5183	0.0188185	2.15772
AGAP012040	No description	1.10758	7.66	6.69168	0.00968641	2.15484	No description
AGAP002534	dihydropteridine reductase	1.10278	8.12262	7.04365	0.00795467	2.14768
AGAP003890	U3 small nucleolar ribonucleoprotein protein IMP4	1.10262	6.6713	10.3466	0.00129715	2.14745
AGAP001045	DNA-directed RNA polymerase I subunit RPA49	1.09894	7.46392	7.22935	0.00717213	2.14197
AGAP008807	No description	1.09829	6.40331	8.44858	0.00365328	2.14101	No description
AGAP010282	DNA mismatch repair protein MSH2	1.0908	6.34888	5.23351	0.0221558	2.12992
AGAP007543	thioredoxin peroxidase	1.09054	7.75661	9.13694	0.00250499	2.12954
AGAP002091	phosphoribosylformylglycinamidine synthase	1.08543	6.56761	5.67036	0.017254	2.12201
AGAP005712	phenylalanine-4-hydroxylase	1.07713	7.66728	5.90063	0.0151354	2.10983
AGAP002408	No description	1.07429	6.44411	6.49013	0.0108475	2.10568	No description
AGAP008822	FK506-binding protein 14	1.07285	7.99179	9.35805	0.00222008	2.10359
AGAP002594	Apolipoprotein D	1.07265	9.11162	5.48662	0.0191626	2.10329
AGAP012204	H/ACA ribonucleoprotein complex subunit 2	1.06859	6.38766	6.07442	0.0137153	2.09738
AGAP004588	nuclear interacting protein	1.06668	6.70688	7.19511	0.00731025	2.0946	nuclear interacting protein
AGAP004016	No description	1.06512	6.5038	9.88621	0.00166522	2.09234	No description
AGAP003732	No description	1.06224	7.09104	10.1039	0.00147957	2.08818	No description
AGAP001897	centromere protein J	1.06141	6.81351	7.90763	0.00492268	2.08697
AGAP003656	Terribly reduced optic lobes, isoform B	1.05598	9.37868	3.93674	0.0472422	2.07913
AGAP004626	Actin binding protein (culex quinq, Anopheles sinensis, aedes aegypti)	1.05571	6.66361	8.61127	0.0033409	2.07875	Actin binding protein (culex quinq, Anopheles sinensis, aedes aegypti)
AGAP011923	No description	1.05338	6.68848	8.9211	0.00281895	2.07538	No description
AGAP008136	peptidyl-prolyl cis-trans isomerase-like 4	1.05321	6.48068	6.15206	0.0131259	2.07514
AGAP005922	DNA-directed RNA polymerase III subunit RPC5	1.0457	6.89678	10.2097	0.001397	2.06437
AGAP002166	A-kinase anchor protein 1, mitochondrial	1.04432	7.75578	8.53422	0.00348532	2.0624
AGAP000439	4a-hydroxytetrahydrobiopterin dehydratase	1.04	9.53271	5.18443	0.0227901	2.05623
AGAP011842	signal peptidase complex subunit 2	1.03867	6.8466	10.5063	0.0011897	2.05434
AGAP012964	No description	1.03848	6.8901	8.21267	0.00415989	2.05407	No description
AGAP004556	ribosome biogenesis protein SSF1/2	1.03818	8.34263	8.33138	0.0038966	2.05363
AGAP002357	vesicle transport protein GOT1B	1.03733	6.72248	12.0387	0.000521071	2.05242
AGAP000837	No description	1.0358	8.24185	7.25215	0.00708161	2.05024	No description
AGAP006404	No description	1.02989	6.62719	6.59579	0.010222	2.04187	No description
AGAP006441	GTP cyclohydrolase I	1.02971	8.01225	8.40842	0.00373488	2.04161
AGAP008849	D-3-phosphoglycerate dehydrogenase	1.02958	7.64877	5.96733	0.0145734	2.04143
AGAP002363	some sort of transmembrane protein, thioredoxin domain (Anopheles and Copitolermes formosanus)	1.0284	6.80372	11.4367	0.000720093	2.03976	some sort of transmembrane protein, thioredoxin domain (Anopheles and Copitolermes formosanus)
AGAP008624	mostly no description but partial match to gametocyte specific factor 1	1.02682	6.30982	5.70034	0.0169617	2.03753	mostly no description but partial match to gametocyte specific factor 1
AGAP004684	rRNA-processing protein CGR1	1.02026	6.60299	8.77101	0.00306055	2.02829
AGAP006494	No description	1.01961	8.34791	6.58791	0.0102674	2.02737	No description
AGAP004742	pyruvate carboxylase	1.0035	8.15908	7.15691	0.00746759	2.00486
AGAP002131	No description	1.00262	7.41281	10.1843	0.00141639	2.00364	No description
AGAP011244	rRNA 2'-O-methyltransferase fibrillarin	1.0017	7.54873	6.51906	0.0106724	2.00235
AGAP000954	phosphoribosyl pyrophosphate synthetase-associated protein 2	-1.00208	7.34985	9.34118	0.00224062	-2.00288
AGAP002076	heat shock 70kDa protein 1/8	-1.00237	12.011	25.7504	3.88538e-07	-2.00329
AGAP011157	cytosolic prostaglandin-E synthase	-1.00252	7.65184	9.61777	0.00192703	-2.0035
AGAP002263	choline-phosphate cytidylyltransferase	-1.00529	6.97663	9.95266	0.00160617	-2.00734
AGAP007391	Coenzyme Q10 homolog B (S. cerevisiae)	-1.01695	6.51048	10.8463	0.000989952	-2.02363
AGAP000308	proteasome activator subunit 3 (PA28 gamma)	-1.0232	6.96458	11.1535	0.000838714	-2.03243
AGAP010591	40S ribosomal protein S20	-1.02366	11.0336	7.1413	0.00753286	-2.03307
AGAP001212	peptidoglycan recognition protein (Long)	-1.02695	6.34832	4.38062	0.0363499	-2.03772
AGAP028186	No description	-1.02749	7.9208	8.77981	0.00304582	-2.03848	No description
AGAP006186	calcium-transporting ATPase sarcoplasmic/endoplasmic reticulum type	-1.02817	10.3822	3.90224	0.0482217	-2.03944
AGAP005369	No description	-1.02958	8.84791	5.86982	0.0154026	-2.04143	No description
AGAP002102	Alpha amylase or glucosidase or maltase	-1.03247	7.08518	5.69778	0.0169864	-2.04552	Alpha amylase or glucosidase or maltase
AGAP000129	protease of some sort	-1.03786	7.49016	7.74684	0.00538065	-2.05319	protease of some sort
AGAP005197	ubiquitin-conjugating enzyme E2 N	-1.04046	6.59252	9.24251	0.00236461	-2.05689
AGAP005581	3-hydroxyisobutyrate dehydrogenase	-1.04053	8.09896	11.1136	0.000856984	-2.05698
AGAP000743	No description	-1.04657	7.13913	7.49351	0.00619216	-2.06561	No description
AGAP006366	2-oxoglutarate dehydrogenase E1 component	-1.05196	8.35865	8.54547	0.00346383	-2.07335
AGAP003586	Phosphate carrier, mitochondrial	-1.05524	7.07711	9.50965	0.00204394	-2.07807
AGAP010588	T-complex protein 1 subunit theta	-1.05918	7.14487	11.9217	0.000554841	-2.08375
AGAP003043	Lamin (structural nuclear filaments, transcriptional regulation)	-1.06018	6.54535	6.09088	0.0135882	-2.08519	Lamin (structural nuclear filaments, transcriptional regulation)
AGAP005079	guanine nucleotide-binding protein G(q) alpha subunit	-1.06115	8.09934	10.2053	0.00140034	-2.08659
AGAP007056	IFamide peptide	-1.06162	6.09409	5.63491	0.0176063	-2.08727
AGAP002411	regulator of G-protein signaling	-1.06319	6.35505	6.83468	0.00894045	-2.08955
AGAP007903	Excitatory amino acid transporter 2 isoform 2	-1.06835	6.71893	10.5791	0.00114375	-2.09704
AGAP011294	defensin anti-microbial peptide	-1.07077	10.6389	6.50862	0.0107353	-2.10055
AGAP011050	aldehyde reductase	-1.07328	7.13566	10.1897	0.00141226	-2.10421
AGAP007612	No description	-1.07413	8.38084	9.12525	0.00252106	-2.10545	No description
AGAP008556	partial alignment with toucan protein (anopheles darlingi, culex quinq)	-1.07609	6.1828	5.47487	0.0192918	-2.10831	partial alignment with toucan protein (anopheles darlingi, culex quinq)
AGAP001760	protein phosphatase 3, regulatory subunit	-1.08366	7.87406	12.0127	0.000528396	-2.1194
AGAP011284	Eukaryotic translation initiation factor 5A	-1.08493	8.46388	10.6688	0.00108955	-2.12127
AGAP028108	NIEMANN PICK TYPE C-2a (anopheles darlingi, culex quinq) or homologue	-1.0859	6.87261	10.4638	0.00121737	-2.1227	NIEMANN PICK TYPE C-2a (anopheles darlingi, culex quinq) or homologue
AGAP000023	No description	-1.08844	6.75884	7.55072	0.00599863	-2.12643	No description
AGAP000062	No description	-1.08927	7.20239	8.95719	0.0027638	-2.12767	No description
AGAP004159	malate dehydrogenase (oxaloacetate-decarboxylating)(NADP+)	-1.08977	7.01135	12.0484	0.000518356	-2.1284
AGAP003995	alpha-glucosidase (anopheles darlingi, aedes, culex), good match	-1.09424	9.78173	5.2097	0.0224613	-2.135	alpha-glucosidase (anopheles darlingi, aedes, culex), good match
AGAP001420	2,3-bisphosphoglycerate-dependent phosphoglycerate mutase	-1.09484	7.47378	12.4919	0.000408716	-2.13589
AGAP006263	arrestin Arr2-like	-1.09512	10.6539	5.50997	0.0189084	-2.13631
AGAP004458	Leucine-rich repeat-containing protein 58	-1.10569	7.14059	13.4048	0.000250979	-2.15202
AGAP012895	histone H2A	-1.11066	8.03135	5.55326	0.0184463	-2.15944
AGAP009623	glyceraldehyde 3-phosphate dehydrogenase	-1.11495	8.41324	6.18717	0.012868	-2.16588
AGAP002358	ADP,ATP carrier protein 2	-1.11994	7.57668	8.32045	0.00392012	-2.17338
AGAP005711	clock	-1.12197	7.54269	6.38187	0.0115292	-2.17644
AGAP009982	No description	-1.1243	6.6145	9.74175	0.00180129	-2.17995	No description
AGAP003649	zinc finger protein (culex quinq, aedes aegypti)	-1.12693	7.38876	9.98078	0.00158183	-2.18394	zinc finger protein (culex quinq, aedes aegypti)
AGAP003823	influenza virus NS1A-binding protein	-1.12782	6.71726	10.9231	0.000949725	-2.18529
AGAP007553	No description	-1.13027	6.3299	8.84891	0.00293264	-2.18899	No description
AGAP011948	threonine 3-dehydrogenase	-1.13146	9.65071	5.64168	0.0175384	-2.1908
AGAP013742	40S ribosomal protein S27a	-1.13274	10.9369	8.76955	0.00306302	-2.19275
AGAP003619	transcription elongation factor SPT6	-1.13309	6.72919	9.30459	0.0022858	-2.19328
AGAP009313	No description	-1.14073	12.8057	103.246	2.96015e-24	-2.20493	No description
AGAP009527	Kazal domain-containing protein	-1.1417	8.25337	7.37413	0.0066169	-2.20641	Kazal domain-containing protein
AGAP012982	long wavelength sensitive opsin	-1.15426	12.6999	32.8813	9.7962e-09	-2.2257
AGAP006092	U3 small nucleolar RNA-associated protein 4	-1.15504	6.22773	8.25361	0.0040671	-2.22691
AGAP003663	ATP-dependent RNA helicase DBP2	-1.16137	10.7238	8.77096	0.00306065	-2.23669
AGAP008578	ATP-dependent RNA helicase DDX4	-1.16306	9.13742	7.51594	0.00611554	-2.23931
AGAP011805	ornithine decarboxylase	-1.16481	9.34756	4.81241	0.0282555	-2.24203
AGAP010630	transient-receptor-potential-like protein	-1.16681	9.84668	6.0834	0.0136458	-2.24515
AGAP002862	cytochrome P450 (CYP6AA1)	-1.1695	6.66115	10.1349	0.0014549	-2.24933
AGAP005499	dehydrogenase/reductase SDR family member 11 precursor	-1.17052	6.33437	7.82347	0.00515721	-2.25092
AGAP003721	annexin B10B	-1.17355	6.89458	15.3723	8.82715e-05	-2.25566
AGAP013149	long wavelength sensitive opsin	-1.17792	14.2125	20.4156	6.232e-06	-2.2625
AGAP007778	DNA-directed RNA polymerase, mitochondrial	-1.1798	6.25795	9.53089	0.00202042	-2.26545
AGAP012401	Maltase 2	-1.18153	9.96867	4.96743	0.025829	-2.26817
AGAP002359	carbonic anhydrase	-1.18515	8.12383	7.33852	0.00674925	-2.27387
AGAP013028	No description	-1.19246	7.7504	12.2248	0.000471589	-2.28542	No description
AGAP010971	tubulin alpha	-1.1929	6.40869	9.57167	0.00197603	-2.28612
AGAP003769	importin beta-3	-1.19473	8.99235	8.43127	0.00368822	-2.28902
AGAP005803	No description	-1.19674	6.84198	8.65769	0.00325683	-2.29222	No description
AGAP028093	partial match with eukaryotic translation initiation factor 4 gamma (aedes aegypti)	-1.19766	7.13808	13.2453	0.000273257	-2.29368	partial match with eukaryotic translation initiation factor 4 gamma (aedes aegypti)
AGAP012261	UDP-glucose 4-epimerase	-1.20163	6.42452	11.5235	0.000687212	-2.29999
AGAP007396	epsin	-1.20388	6.67324	11.5236	0.000687189	-2.30359
AGAP008606	forkhead box protein L	-1.2057	6.31731	5.6791	0.0171681	-2.30649
AGAP001936	phosphatidylinositol phospholipase C, beta	-1.20781	6.89426	9.53619	0.00201459	-2.30986
AGAP009497	Mitochondrial import receptor subunit TOM70	-1.2107	6.56059	15.6836	7.48707e-05	-2.31449
AGAP009438	pre-rRNA-processing protein TSR1	-1.21098	8.06138	14.9248	0.000111882	-2.31495
AGAP011099	myosin III	-1.21182	7.08458	8.68177	0.00321409	-2.3163
AGAP002145	inactivation no afterpotential D protein	-1.21497	7.43265	12.4133	0.000426289	-2.32136
AGAP013357	E3 ubiquitin-protein ligase Arkadia	-1.21975	6.5756	11.9591	0.000543818	-2.32906
AGAP004238	T-complex protein 1 subunit alpha	-1.23513	6.5918	13.1157	0.000292836	-2.35402
AGAP005293	beta-tubulin isotype I	-1.2405	6.16659	7.91427	0.00490463	-2.3628
AGAP012985	long wavelength sensitive opsin	-1.24428	12.519	29.7534	4.90649e-08	-2.369
AGAP003547	MORN repeat-containing protein 4	-1.24901	6.34825	8.42443	0.00370212	-2.37679
AGAP006796	peritrophin	-1.25352	7.5204	12.6251	0.000380599	-2.38422
AGAP007386	C-Type Lysozyme.	-1.25497	9.15602	7.15984	0.00745538	-2.38662
AGAP009447	S-adenosylmethionine synthetase	-1.25747	6.96779	6.58946	0.0102585	-2.39076
AGAP009953	guanine nucleotide-binding protein G(I)/G(S)/G(O) subunit gamma-13	-1.25904	7.89973	11.1074	0.000859817	-2.39337
AGAP000693	cecropin anti-microbial peptide	-1.26529	8.75774	7.23606	0.00714535	-2.40376
AGAP011309	nuclear GTP-binding protein	-1.2679	7.65667	16.6095	4.59198e-05	-2.40811
AGAP001130	poly(A) RNA polymerase GLD2	-1.269	6.99029	12.4509	0.000417785	-2.40995
AGAP001496	No description	-1.27704	6.69177	16.0441	6.18842e-05	-2.42341	No description
AGAP001236	Sugar transporter ERD6-like 6	-1.29057	6.22467	7.20769	0.00725918	-2.44625
AGAP000367	Glyoxalase domain-containing protein 4	-1.29105	7.55213	9.30311	0.00228766	-2.44706
AGAP007781	Eukaryotic translation initiation factor 4E-binding protein 1	-1.29417	7.96967	12.1367	0.00049439	-2.45236
AGAP000462	peptidyl-prolyl isomerase F (cyclophilin D)	-1.29649	8.5953	13.5032	0.000238152	-2.4563
AGAP009239	RanBP-type and C3HC4-type zinc finger-containing protein 1	-1.3204	6.40156	8.9106	0.0028352	-2.49735
AGAP011172	cystathionine gamma-lyase	-1.32099	6.76473	19.3197	1.10562e-05	-2.49838
AGAP006360	glutamate synthase (NADPH/NADH)	-1.32328	7.42163	6.6138	0.0101192	-2.50234
AGAP000403	rasputin (culex)	-1.32752	6.57864	11.9863	0.000535927	-2.50971	rasputin (culex)
AGAP000002	WW domain-containing protein	-1.33987	6.73126	18.8384	1.42276e-05	-2.53129
AGAP001506	guanine nucleotide-binding protein subunit beta, other	-1.34043	7.65519	10.1216	0.00146539	-2.53226
AGAP001699	Fatty-acid amide hydrolase 2	-1.34168	6.32192	11.0238	0.000899511	-2.53446
AGAP005563	facilitated trehalose transporter Tret1	-1.35261	9.01359	8.50539	0.00354096	-2.55374
AGAP006543	No description	-1.35415	6.38976	12.8781	0.000332453	-2.55646	No description
AGAP013543	No description	-1.36221	13.6513	56.0039	7.23292e-14	-2.57079	No description
AGAP000094	4-nitrophenylphosphatase	-1.36703	6.86448	11.1896	0.000822567	-2.57939
AGAP001111	glucosidase-like, loosely	-1.36764	6.77181	17.6487	2.65695e-05	-2.58049	#N/A
AGAP006504	SG2-like salivary protein	-1.3695	8.06974	10.4337	0.00123735	-2.58381	SG2-like salivary protein
AGAP007793	Regucalcin protein	-1.37704	7.33132	10.1814	0.00141863	-2.59734
AGAP008762	cAMP-responsive element-binding protein-like 2 (anopheles darlingi)	-1.3785	8.3805	17.0393	3.6615e-05	-2.59998	cAMP-responsive element-binding protein-like 2 (anopheles darlingi)
AGAP004050	Doublesex female isoform	-1.3797	7.73691	14.634	0.000130539	-2.60215
AGAP003289	carbonic anhydrase	-1.382	6.91397	19.1191	1.22812e-05	-2.6063
AGAP000694	cecropin anti-microbial peptide	-1.38228	12.3222	65.7687	5.07082e-16	-2.6068
AGAP008001	40S ribosomal protein S27a	-1.38623	9.38785	11.0985	0.000863985	-2.61395
AGAP009051	No description	-1.39585	7.38624	13.381	0.000254182	-2.63144	No description
AGAP010089	short wavelength sensitive opsin	-1.39647	7.98588	14.2201	0.000162625	-2.63256
AGAP006275	No description	-1.40057	7.44025	8.08789	0.00445621	-2.64005	No description
AGAP007888	partial match with blastoderm specific protein 25d (anopheles darlingi, culex quinq)	-1.40067	6.50326	10.2712	0.00135122	-2.64024	partial match with blastoderm specific protein 25d (anopheles darlingi, culex quinq)
AGAP011356	No description	-1.40268	6.29788	11.8957	0.000562633	-2.64391	No description
AGAP006750	serine/threonine-protein phosphatase 4 regulatory subunit 1	-1.40584	6.30434	11.1193	0.00085436	-2.64971
AGAP009945	dihydrodiol dehydrogenase / D-xylose 1-dehydrogenase (NADP)	-1.40924	7.45088	8.59485	0.00337115	-2.65597
AGAP009694	T-complex protein 1 subunit beta	-1.41125	6.79515	20.0091	7.70756e-06	-2.65968
AGAP001928	nucleosome assembly protein 1-like 1	-1.41138	8.49361	16.2898	5.4356e-05	-2.65992
AGAP005291	No description	-1.41459	6.93169	13.5082	0.000237517	-2.66584	No description
AGAP011630	No description	-1.42259	10.6294	9.38392	0.00218897	-2.68067	No description
AGAP007906	Spink6	-1.44948	6.42482	7.59811	0.00584294	-2.73109
AGAP004883	No description	-1.4529	7.46898	20.2292	6.86975e-06	-2.73758	No description
AGAP011859	beta-glucuronidase	-1.45768	6.31851	13.2037	0.000279404	-2.74667
AGAP005672	staphylococcal nuclease domain-containing protein 1	-1.47267	6.91363	13.0618	0.000301382	-2.77535
AGAP006126	ultraviolet wavelength sensitive opsin	-1.47358	7.27995	14.1014	0.000173219	-2.7771
AGAP007774	No description	-1.47515	7.82701	20.0702	7.46512e-06	-2.78013	No description
AGAP003160	MAP kinase interacting serine/threonine kinase	-1.47548	6.56052	14.6034	0.000132676	-2.78076
AGAP004199	solute carrier family 5 (sodium-coupled monocarboxylate transporter), member 8	-1.49126	6.92636	22.6854	1.90813e-06	-2.81135
AGAP008054	chemosensory protein	-1.49908	9.27996	9.02525	0.00266275	-2.82662
AGAP003343	cytochrome P450 (CYP6AG1)	-1.49982	6.36454	13.01	0.000309836	-2.82807
AGAP004437	glycerol-3-phosphate dehydrogenase	-1.50109	7.68082	20.9011	4.83615e-06	-2.83056
AGAP008647	Tetraspanin 29fb	-1.51327	7.2364	12.4931	0.00040846	-2.85456
AGAP001257	UTP--glucose-1-phosphate uridylyltransferase	-1.53127	6.76262	23.994	9.6637e-07	-2.89039
AGAP006103	No description	-1.53585	7.05239	15.7385	7.27273e-05	-2.8996	No description
AGAP008645	gambicin anti-microbial peptide	-1.54025	8.42586	9.74027	0.00180274	-2.90846
AGAP013544	L-gulonate 3-dehydrogenase	-1.54735	6.43389	14.5617	0.000135641	-2.92279
AGAP001739	No description	-1.57678	6.85575	17.3762	3.06642e-05	-2.98304	No description
AGAP007050	nucleolar GTP-binding protein	-1.58342	8.49953	25.0069	5.71247e-07	-2.9968
AGAP012045	ATP-dependent RNA helicase DDX5/DBP2	-1.58989	6.95538	16.7589	4.24426e-05	-3.01025
AGAP001192	mucin	-1.59669	8.44444	4.95647	0.0259932	-3.02448	mucin
AGAP012251	inorganic phosphate cotransporter	-1.61069	8.20944	15.95	6.50372e-05	-3.05398
AGAP003176	solute carrier family 23 (nucleobase transporter)	-1.6148	5.68221	6.96798	0.00829812	-3.06268
AGAP003638	No description	-1.62543	6.56133	13.9335	0.000189393	-3.08535	No description
AGAP010961	cytochrome P450 (CYP6AK1)	-1.6539	6.31612	18.8153	1.44007e-05	-3.14683
AGAP008432	No description	-1.65396	7.99112	21.8064	3.01587e-06	-3.14697	No description
AGAP005781	glycine C-acetyltransferase	-1.67312	7.06957	22.3472	2.27542e-06	-3.18903
AGAP007397	YrdC domain-containing protein, mitochondrial	-1.68936	6.9231	31.6161	1.87863e-08	-3.22514
AGAP003767	No description	-1.69036	7.32849	30.154	3.99061e-08	-3.22736	No description
AGAP009830	No description	-1.6909	7.84448	7.03237	0.00800493	-3.22858	No description
AGAP006339	No description	-1.69509	5.92428	9.36385	0.00221307	-3.23797	No description
AGAP006602	No description	-1.72987	7.28212	17.6146	2.70502e-05	-3.31698	No description
AGAP002181	No description	-1.73693	6.58749	7.16285	0.0074429	-3.33325	No description
AGAP012996	Juvenile hormone-inducible protein	-1.78082	6.21726	19.0402	1.27994e-05	-3.43621
AGAP006414	chitinase	-1.79392	9.00163	7.44718	0.00635359	-3.46755
AGAP000300	Bifunctional pyrimidine biosynthesis protein (PyrABCN)	-1.80496	6.36134	18.1087	2.08642e-05	-3.4942
AGAP006194	No description	-1.82007	9.67194	14.2467	0.000160341	-3.53097	No description
AGAP011317	No description	-1.83929	6.49576	15.1832	9.75691e-05	-3.57835	No description
AGAP003785	glucose dehydrogenase (acceptor)	-1.85522	6.87758	26.0921	3.25511e-07	-3.61806
AGAP001193	No description	-1.8759	7.9112	26.4407	2.71748e-07	-3.6703	No description
AGAP013106	Niemann-Pick Type C-2	-1.89173	6.21488	18.5349	1.6682e-05	-3.71079
AGAP003762	No description	-1.89336	6.94935	17.2192	3.33062e-05	-3.71499	No description
AGAP009509	60S ribosomal protein L9	-1.91502	6.15151	17.2346	3.30357e-05	-3.7712
AGAP001819	No description	-1.93004	6.95612	8.46792	0.00361464	-3.81065	No description
AGAP002093	cation/proton antiporter (anopheles darlingi) Very good coverage	-1.93009	7.18708	36.4797	1.54265e-09	-3.81079	cation/proton antiporter (anopheles darlingi) Very good coverage
AGAP006507	salivary protein SG3	-1.93278	6.45697	11.9431	0.000548505	-3.81791	salivary protein SG3
AGAP009636	No description	-1.93766	6.01107	14.0288	0.000180028	-3.83084	No description
AGAP000296	No description	-1.94741	6.83723	39.7478	2.88961e-10	-3.85681	No description
AGAP006398	No description	-1.95224	7.42795	18.7614	1.48136e-05	-3.86974	No description
AGAP013202	No description	-1.96395	8.18739	6.56942	0.0103745	-3.90129	No description
AGAP003493	Sugar transporter ERD6-like 6	-1.97291	9.15425	21.2078	4.12076e-06	-3.92558
AGAP000550	No description	-1.97296	6.22552	7.33354	0.00676796	-3.92572	No description
AGAP007801	vrille	-1.99461	5.72058	9.58503	0.0019617	-3.98509
AGAP008227	trehalose 6-phosphate synthase/phosphatase	-2.02133	7.56061	27.6044	1.48839e-07	-4.05956
AGAP008922	No description	-2.03453	5.90372	11.8793	0.000567619	-4.0969	No description
AGAP010613	elongation factor 1-beta	-2.06196	6.29671	5.03921	0.0247798	-4.17552
AGAP012292	cytochrome P450 (CYP9J4)	-2.06802	6.10214	19.968	7.87501e-06	-4.19311
AGAP006195	No description	-2.07835	7.66062	26.2939	2.93219e-07	-4.22323	No description
AGAP005750	glucosyl/glucuronosyl transferases	-2.07996	6.09353	17.0593	3.6231e-05	-4.22796
AGAP003444	potential salivary protein	-2.13678	6.4734	12.7378	0.000358347	-4.3978	potential salivary protein
AGAP006432	ICHIT (almost perfect match, chitin metabolism)	-2.14498	8.12507	10.1669	0.00142984	-4.42286	ICHIT (almost perfect match, chitin metabolism)
AGAP012302	Sodium-independent sulfate anion transporter	-2.18234	6.14503	21.3782	3.7703e-06	-4.53888
AGAP008931	inorganic phosphate cotransporter	-2.1838	7.13384	42.4349	7.30756e-11	-4.54347
AGAP006729	Ester hydrolase C11orf54	-2.18933	6.29939	24.6322	6.93832e-07	-4.56094
AGAP006225	aldehyde oxidase	-2.18934	6.38292	24.1228	9.03859e-07	-4.56097
AGAP006795	peritrophin	-2.28034	9.04419	8.95351	0.00276937	-4.85792
AGAP006793	very loosely mucin	-2.28827	7.83476	34.8245	3.60799e-09	-4.88469	very loosely mucin
AGAP001182	Salivary protein	-2.29112	7.81606	37.3346	9.95031e-10	-4.89437	Salivary protein
AGAP002769	C-4 methylsterol oxidase	-2.32045	6.27112	31.2351	2.2859e-08	-4.99487
AGAP008225	trehalose 6-phosphate phosphatase	-2.3568	5.99656	18.0838	2.1139e-05	-5.12232
AGAP008219	cytochrome P450 (CYP6Z1)	-2.37355	6.01668	17.5567	2.7886e-05	-5.18213
AGAP004988	No description	-2.43132	6.33515	17.7782	2.48208e-05	-5.39385	No description
AGAP006506	SG2 salivary protein (anopheles gambiae)	-2.45186	6.25248	24.1124	9.08732e-07	-5.4712	SG2 salivary protein (anopheles gambiae)
AGAP012443	No description	-2.45203	5.57536	4.63923	0.031249	-5.47187	No description
AGAP002643	No description	-2.51572	6.83435	10.5015	0.00119278	-5.71885	No description
AGAP005655	cycle	-2.55381	6.41134	38.7684	4.77191e-10	-5.87185
AGAP003620	No description	-2.63448	7.3945	34.6025	4.04386e-09	-6.20953	No description
AGAP007747	No description	-2.64795	8.72558	12.3226	0.000447512	-6.26777	No description
AGAP013137	No description	-2.7376	5.63104	18.1448	2.04723e-05	-6.66959	No description
AGAP004860	protease m1 zinc metalloprotease	-2.773	6.15426	7.47765	0.00624697	-6.83526
AGAP002865	cytochrome P450 (CYP6P3)	-2.78466	5.98827	17.7265	2.55048e-05	-6.89076
AGAP001205	chitin synthase	-2.80841	5.71615	9.6292	0.00191509	-7.00512
AGAP008065	No description	-2.81325	6.29761	23.2588	1.41599e-06	-7.02868	No description
AGAP007790	sodium/potassium-transporting ATPase subunit beta	-2.84057	8.09105	30.4519	3.42254e-08	-7.16302
AGAP000570	salivary or midgut protein	-2.85851	9.88939	13.5426	0.000233205	-7.25265	salivary or midgut protein
AGAP000818	cytochrome P450 (CYP9K1)	-2.88195	7.14321	29.364	5.99824e-08	-7.37146
AGAP011453	transferrin (anopheles darlingi)	-2.88673	5.98775	16.8922	3.95635e-05	-7.3959	transferrin (anopheles darlingi)
AGAP010479	enolase binding protein (anopheles arabiensis)	-2.92461	6.22265	12.7689	0.00035243	-7.59269	enolase binding protein (anopheles arabiensis)
AGAP012296	cytochrome P450 (CYP9J5)	-3.01561	6.2758	39.0558	4.11857e-10	-8.08701
AGAP004987	No description	-3.04304	6.42799	30.4984	3.34138e-08	-8.24227	No description
AGAP010975	potassim-dependent sodium-calcium exchanger (anopheles darlingi, aedes aegypti, culex quinq)	-3.08972	6.16845	19.9745	7.84833e-06	-8.5133	potassim-dependent sodium-calcium exchanger (anopheles darlingi, aedes aegypti, culex quinq)
AGAP008370	carboxypeptidase A	-3.09239	6.29869	10.627	0.00111446	-8.52911
AGAP001199	serine protease	-3.21018	9.18301	15.8422	6.88491e-05	-9.25468
AGAP005645	dehydrogenase/reductase SDR family member 11 precursor	-3.28959	7.53911	52.0638	5.37252e-13	-9.77837
AGAP007745	No description	-3.31351	9.71097	15.2027	9.65671e-05	-9.9418	No description
AGAP003926	No description	-3.3356	5.68853	14.8026	0.000119369	-10.0952	No description
AGAP011302	alkaline phosphatase	-3.52651	6.37303	12.7218	0.000361424	-11.5235
AGAP002848	Niemann-Pick Type C-2	-3.54626	5.69767	14.608	0.000132351	-11.6824
AGAP008218	cytochrome P450 (CYP6Z2)	-3.56704	6.57676	40.2415	2.24429e-10	-11.8518
AGAP000154	AMP dependent ligase	-3.6718	5.57601	24.2176	8.60428e-07	-12.7444
AGAP006400	Alkaline phosphatase 2	-4.02204	5.46061	16.3489	5.26878e-05	-16.2464
AGAP008212	cytochrome P450 (CYP6M2)	-4.09518	5.50725	27.6644	1.44294e-07	-17.0912
AGAP008861	female reproductive tract protease GLEANR_896	-4.2264	9.41941	32.7708	1.03692e-08	-18.7186
AGAP006433	very loosely peritrophic matrix protein precurser	-4.57308	7.56847	23.7736	1.08361e-06	-23.8032	very loosely peritrophic matrix protein precurser
AGAP008294	Trypsin-3	-4.77024	6.70996	75.7817	3.16821e-18	-27.2889
AGAP001240	Thymus-specific serine protease	-5.13903	6.03983	57.7657	2.95278e-14	-35.2372
AGAP006434	No description	-5.22578	7.55658	31.1541	2.38332e-08	-37.421	No description
AGAP002353	lipase 3	-5.41144	7.28422	28.829	7.90592e-08	-42.5603
AGAP008292	Trypsin-4	-5.4379	7.98495	36.1344	1.84167e-09	-43.3483
AGAP011305	alkaline phosphatase	-5.49168	5.75968	16.3295	5.32294e-05	-44.9945
AGAP001198	chymotrypsin	-5.51983	7.28916	66.2714	3.92923e-16	-45.8811	See Shen et al., 2000
AGAP004809	protease m1 zinc metalloprotease	-6.12287	6.58226	34.4049	4.47584e-09	-69.6895
AGAP007990	Glucosyl/glucuronosyl transferases	-6.75934	6.73993	172.666	1.93641e-39	-108.334
AGAP008963	alpha-glucosidase (anopheles darlingi)	-7.46406	5.73178	34.2073	4.95439e-09	-176.565	alpha-glucosidase (anopheles darlingi)

## Sheet: 2IVMvs2NBF - Table S3.3
Table S3.3
	≥ 2-fold increase in IVM relative to non-BF (significant, alpha = 0.05)			Gene of interest based on putative function
	≥ 2-fold decrease in IVM relative to non-BF (significant, alpha = 0.05)
Blue text indicates description based on BLASTp results
VB Gene ID	Description	log2FC	logCPM	LR	PValue	Fold.Change	BLASTp Results
AGAP013109	vitellogenin 2 (anopheles gambiae)	10.19	12.5	228.05	0	1168.14	vitellogenin 2 (anopheles gambiae)
AGAP004531	Cathepsin B precursor	9.75	8.96	229.89	0	861.078
AGAP008696	No description	9.75	8.97	71.82	0	861.078	No description
AGAP004203	vitellogenin	8.66	11.47	133.97	0	404.501
AGAP002851	Niemann-Pick C2 protein	7.24	5.37	18.52	0	151.167
AGAP005310	chymotrypsin or serine-type endopeptidase (loosely)	7.08	8.89	39.84	0	135.298	chymotrypsin or serine-type endopeptidase (loosely)
AGAP003515	Similar to nitrilase family protein (Nit3)	6.64	6.77	69.32	0	99.7331
AGAP007165	Late trypsin	6.58	7.62	67.88	0	95.6704
AGAP008648	No description	6.3	6.48	31.35	0	78.7932	No description
AGAP004700	No description	6.27	7.33	173.34	0	77.1717	No description
AGAP002847	Niemann-Pick Type C-2	6.23	6.28	38.24	0	75.0614
AGAP002134	No description	6.21	8.96	69.88	0	74.028	No description
AGAP011806	ornithine decarboxylase	6.05	5.52	24.14	0	66.257
AGAP009385	cellular retinaldehyde-binding protein	6.01	5.92	68.34	0	64.4452
AGAP006187	protein G12	5.09	7.9	24.94	0	34.0598
AGAP008440	urate oxidase	4.92	7.33	73.07	0	30.2738
AGAP000603	No description	4.91	6.92	60.28	0	30.0647	No description
AGAP006385	protease or trypsin (late or precurser)	4.76	9.14	29.23	0	27.0958	protease or trypsin (late or precurser)
AGAP005548	Alpha-crystallin B chain	4.48	6.38	33.09	0	22.3159
AGAP005547	Alpha-crystallin B chain	4.32	7.98	53.89	0	19.9733
AGAP002198	glycine N-methyltransferase	4.28	6.72	79.85	0	19.4271
AGAP007142	Serine-type enodpeptidase	4.26	6.55	37.77	0	19.1597
AGAP004802	4-hydroxyphenylpyruvate dioxygenase	4.15	7.25	44.09	0	17.7531
AGAP005065	loosely serine-type endopeptidase (Aedes aegypti)	4.05	6.38	17.87	0	16.5642	loosely serine-type endopeptidase (Aedes aegypti)
AGAP012247	phosphoserine phosphatase	4.05	6.61	109.21	0	16.5642
AGAP006422	Cyanogenic beta-glucosidase	4.02	5.51	23.03	0	16.2234
AGAP003350	phosphoenolpyruvate carboxykinase (GTP)	4	9.29	46.05	0	16
AGAP005945	purine-nucleoside phosphorylase	4	6.44	53.95	0	16
AGAP004534	Cathepsin B precursor	3.89	6.46	80.76	0	14.8254
AGAP009338	cell division cycle 20, cofactor of APC complex	3.7	6.55	21	0	12.996
AGAP009217	Clip-Domain Serine Protease	3.52	5.7	19.12	0	11.4716
AGAP011824	thioredoxin peroxidase	3.33	8.09	17.67	0	10.0561
AGAP001826	lipophorin	3.32	10.65	22.05	0	9.98664
AGAP007455	leucine-rich immune protein (Short)	3.29	6.57	54.63	0	9.78112
AGAP001116	D-amino-acid oxidase	3.25	6.34	44.39	0	9.51366
AGAP006480	probably GGY family antimicrobial peptide (anopheles funestus)	3.04	7.56	36.59	0	8.22491	probably GGY family antimicrobial peptide (anopheles funestus)
AGAP008878	defense protein	3	7.85	17.87	0	8
AGAP005888	No description	2.99	7.92	24.87	0	7.94474	No description
AGAP008278	Long form D7 salivary protein	2.98	6.94	30.37	0	7.88986
AGAP011220	Borealin	2.79	6.55	36.29	0	6.9163
AGAP004962	cyclin B	2.74	7.01	18.89	0	6.6807
AGAP004530	No description	2.72	7.3	52.62	0	6.58873	No description
AGAP005260	dTMP kinase	2.71	7.04	23.96	0	6.54322
AGAP008638	very partial match with E3 ubiquitin protein ligase	2.65	9.55	18.9	0	6.27667	very partial match with E3 ubiquitin protein ligase
AGAP009448	No description	2.55	6.65	13.81	0	5.85634	No description
AGAP012443	No description	2.54	5.58	5.08	0.02	5.81589	No description
AGAP010220	proliferating cell nuclear antigen	2.54	8.16	32.14	0	5.81589
AGAP008584	lysosomal alpha-mannosidase	2.53	5.83	14.48	0	5.77572
AGAP007364	maternal protein exuperantia? (anopheles darlingi)	2.51	6.19	15.36	0	5.6962	maternal protein exuperantia? (anopheles darlingi)
AGAP005712	phenylalanine-4-hydroxylase	2.47	7.67	28.72	0	5.54044
AGAP005800	DNA replication licensing factor MCM7	2.44	6.61	19.76	0	5.42642
AGAP008279	Long form D7 salivary protein	2.41	7.38	27.14	0	5.31474
AGAP005176	cell division control protein 6	2.39	6.96	25.1	0	5.24157
AGAP001819	No description	2.39	6.96	12.99	0	5.24157	No description
AGAP011124	checkpoint serine/threonine-protein kinase	2.37	6.12	20.23	0	5.16941
AGAP000570	salivary or midgut protein	2.37	9.89	9.79	0	5.16941	salivary or midgut protein
AGAP008363	Cytochrome b5 outer mitochondrial membrane isoform	2.34	6.37	26.13	0	5.06303
AGAP010398	Flavin-containing monooxygenase FMO GS-OX-like 1	2.33	6.05	21.04	0	5.02805
AGAP000605	No description	2.32	9.66	9.86	0	4.99332	No description
AGAP007477	replication factor C subunit 2/4	2.32	6.52	23.62	0	4.99332
AGAP011897	No description	2.31	8.17	20.43	0	4.95883	No description
AGAP010198	ribonucleoside-diphosphate reductase subunit M1	2.3	7.55	26.49	0	4.92458
AGAP011845	histone H2A	2.29	9.57	15.23	0	4.89056
AGAP001610	No description	2.29	6.92	12.57	0	4.89056	No description
AGAP007365	maternal protein exuperantia (anopheles darlingi, sinensis, culex quinq)	2.27	10.65	15.58	0	4.82323	maternal protein exuperantia (anopheles darlingi, sinensis, culex quinq)
AGAP007767	loosely bZIP1 (anopheles stephensi)	2.27	8.06	30.41	0	4.82323	loosely bZIP1 (anopheles stephensi)
AGAP001192	mucin	2.24	8.44	9.4	0	4.72397	mucin
AGAP012894	histone H2B	2.23	8.6	14.48	0	4.69134
AGAP001989	No description	2.23	5.58	11.37	0	4.69134	No description
AGAP008295	Trypsin-2	2.23	7.28	4.43	0.04	4.69134
AGAP010219	DNA replication licensing factor Mcm6	2.22	6.69	21.44	0	4.65893
AGAP028223	No description	2.22	8.7	18.22	0	4.65893	No description
AGAP001949	No description	2.11	6.08	12.91	0	4.31691	No description
AGAP002091	phosphoribosylformylglycinamidine synthase	2.1	6.57	20.32	0	4.28709
AGAP008061	imaginal disc growth factor	2.08	8.15	33.21	0	4.22807
AGAP009786	phosphoribosylamine--glycine ligase / phosphoribosylglycinamide formyltransfer	2.08	7.15	26.4	0	4.22807
AGAP008632	alpha-aminoadipic semialdehyde synthase	2.05	6.33	9.3	0	4.14106
AGAP008282	D7R1-related salivary protein (anopheles gambiae)	2.05	9.12	14.17	0	4.14106	D7R1-related salivary protein (anopheles gambiae)
AGAP004382	glutathione S-transferase delta class	2	5.45	5.57	0.02	4
AGAP010159	dUTP pyrophosphatase	1.99	6.58	13.9	0	3.97237
AGAP000180	phosphoribosylaminoimidazole carboxylase	1.99	8.62	21.32	0	3.97237
AGAP004459	ubiquitin-like 1-activating enzyme E1 A	1.99	7.18	14.45	0	3.97237
AGAP002643	No description	1.94	6.83	6.67	0.01	3.83706	No description
AGAP000650	ribonucleases P/MRP protein subunit RPP40	1.94	6.71	21.46	0	3.83706
AGAP006548	glycine cleavage system H protein	1.93	7.31	24.82	0	3.81055
AGAP000609	Loosely salivary protein related	1.93	8.55	11.12	0	3.81055	Loosely salivary protein related
AGAP007453	leucine-rich immune protein (Short)	1.92	6.74	27.49	0	3.78423
AGAP010548	No description	1.92	7.18	26.25	0	3.78423	No description
AGAP006609	organic cation transporter (drosophila) - loosely)	1.89	9.71	13.5	0	3.70635	organic cation transporter (drosophila) - loosely)
AGAP010056	hexosaminidase	1.87	7.27	7.81	0.01	3.65533
AGAP004008	No description	1.87	6.24	13.42	0	3.65533	No description
AGAP012577	Cathepsin I	1.86	10.07	13.52	0	3.63008	Cathepsin I
AGAP005889	No description	1.85	6.82	14.46	0	3.605	No description
AGAP007088	peptidyl-prolyl cis-trans isomerase B (cyclophilin B)	1.85	9.81	12.46	0	3.605
AGAP005327	ribonuclease UK114	1.85	7.87	21.07	0	3.605
AGAP002830	C-1-tetrahydrofolate synthase, mitochondrial precursor	1.83	7.3	11.59	0	3.55537
AGAP008215	GSG7 salivary protein	1.83	7.87	12.19	0	3.55537
AGAP003740	No description	1.83	7.47	13.52	0	3.55537	No description
AGAP006818	ribonucleoside-diphosphate reductase subunit M2	1.83	8.87	11.1	0	3.55537
AGAP000973	neutral ceramidase	1.82	6.45	14.05	0	3.53081
AGAP000152	No description	1.81	5.87	8.22	0	3.50642	No description
AGAP005106	No description	1.81	6.33	14.45	0	3.50642	No description
AGAP002989	gamma-interferon-inducible lysosomal thiol reductase	1.8	7.22	20.38	0	3.4822
AGAP008015	Lamin	1.8	8.61	23.17	0	3.4822
AGAP005153	cysteine dioxygenase	1.78	6.16	13.7	0	3.43426
AGAP008849	D-3-phosphoglycerate dehydrogenase	1.78	7.65	17.23	0	3.43426
AGAP010735	some sort of peroxidase	1.78	7.12	13.84	0	3.43426	some sort of peroxidase
AGAP006495	putative secreted salivary protein	1.77	6.11	9.2	0	3.41054	putative secreted salivary protein
AGAP007741	ribonuclease H2 subunit A	1.77	6.16	12.19	0	3.41054
AGAP010968	Clip-Domain Serine Protease	1.76	7.4	8.67	0	3.38698
AGAP001065	glycine hydroxymethyltransferase	1.76	8.67	25.25	0	3.38698
AGAP009792	importin subunit alpha-2	1.74	7.69	17.53	0	3.34035
AGAP000604	No description	1.74	6.8	20.29	0	3.34035	No description
AGAP011971	Ser/Thr protein phosphatase/nucleotidase	1.74	6.39	10.65	0	3.34035
AGAP010699	SWI/SNF-related matrix-associated actin-dependent regulator of chromatin	1.74	5.9	7.67	0.01	3.34035
AGAP013215	No description	1.72	6.17	10.77	0	3.29436	No description
AGAP004765	ATP-dependent RNA helicase DDX1	1.71	6.32	12.66	0	3.27161
AGAP007817	protein NEDD1	1.71	6.07	8.02	0	3.27161
AGAP000607	SG1-like salivary protein	1.7	10.04	6.68	0.01	3.24901
AGAP005733	No description	1.69	9.26	9.9	0	3.22657	No description
AGAP000881	aldehyde dehydrogenase family 7 member A1	1.68	7.38	11.86	0	3.20428
AGAP005972	4-nitrophenylphosphatase	1.66	7.48	12.32	0	3.16017
AGAP007775	ATP-dependent DNA helicase PIF1	1.66	6.38	12.54	0	3.16017
AGAP003713	No description	1.64	9.33	12.31	0	3.11666	No description
AGAP009135	ATP-dependent RNA helicase DDX6/DHH1	1.62	10.88	13.13	0	3.07375
AGAP006278	D7 Protein, looselly	1.62	6.39	15.24	0	3.07375	D7 Protein, looselly
AGAP005136	U6 snRNA-associated Sm-like protein LSm2	1.62	6.15	11.47	0	3.07375
AGAP010282	DNA mismatch repair protein MSH2	1.61	6.35	11.24	0	3.05252
AGAP004793	ornithine--oxo-acid transaminase	1.6	6.02	9.64	0	3.03143
AGAP007456	leucine-rich immune protein (Short)	1.59	6.59	18.47	0	3.01049
AGAP005829	microtubule-associated protein, RP/EB family, member 1, like	1.59	7.05	15.03	0	3.01049
AGAP010234	microsomal triglyceride transfer protein large subunit	1.58	6.22	15.57	0	2.9897
AGAP003229	No description	1.58	7.15	16.03	0	2.9897	No description
AGAP028149	histone H1 (aedes aegypti, culex quinq)	1.58	6.74	18.51	0	2.9897	histone H1 (aedes aegypti, culex quinq)
AGAP002875	protein HEXIM1/2	1.58	8.43	18.68	0	2.9897
AGAP000548	GSG1b salivary proteins	1.57	9.5	6.52	0.01	2.96905
AGAP000611	Salivary protein	1.57	7.12	9.6	0	2.96905	Salivary protein
AGAP011534	No description	1.57	7.45	16.21	0	2.96905	No description
AGAP002535	serine/threonine-protein phosphatase PGAM5	1.57	6.49	19.63	0	2.96905
AGAP002478	cyclin B	1.56	6.73	17	0	2.94854
AGAP004963	cyclin B	1.56	8.47	15.44	0	2.94854
AGAP012352	Niemann-Pick C2 protein	1.56	5.76	5.36	0.02	2.94854
AGAP003878	Leucine-rich repeat-transmembrane protein (Anopheles darlingi, Aedes aegypti, culex quinq)	1.56	6.02	8.6	0	2.94854	Leucine-rich repeat-transmembrane protein (Anopheles darlingi, Aedes aegypti, culex quinq)
AGAP009974	almost perfect match with anti-platelet protein (anopheles gambiae), partial match with 30kDa salivary anitgen family protein (anopheles funestus)	1.56	8.98	8.99	0	2.94854	almost perfect match with anti-platelet protein (anopheles gambiae), partial match with 30kDa salivary anitgen family protein (anopheles funestus)
AGAP001145	pre-mRNA-splicing factor 38A	1.56	6.2	11.13	0	2.94854
AGAP012397	DNA-directed RNA polymerases I, II, and III subunit RPABC3	1.55	6.35	10.46	0	2.92817
AGAP009146	No description	1.55	9.47	10.95	0	2.92817	No description
AGAP010389	Prestin	1.55	7.03	14.01	0	2.92817
AGAP005321	chromatin licensing and DNA replication factor 1	1.53	5.81	5.29	0.02	2.88786
AGAP004164	glutathione S-transferase delta class	1.52	11.4	17.82	0	2.86791
AGAP003550	60S ribosomal (Anopheles sinensis)	1.52	7.05	21.86	0	2.86791	60S ribosomal (Anopheles sinensis)
AGAP004408	DNA replication licensing factor MCM5	1.49	5.94	5.41	0.02	2.80889
AGAP007502	kinesin family member 11	1.49	6.06	7.81	0.01	2.80889
AGAP007534	heat shock protein 67B2 (anopheles gambiae)	1.48	6.56	17.33	0	2.78949	heat shock protein 67B2 (anopheles gambiae)
AGAP003331	Enolase-phosphatase E1	1.46	10.54	7.61	0.01	2.75108
AGAP006961	molecular chaperone HtpG	1.46	8.02	16.07	0	2.75108
AGAP012952	No description	1.46	7.57	9.6	0	2.75108	No description
AGAP009173	fructose-1,6-bisphosphatase I	1.45	6.92	19.06	0	2.73208
AGAP010645	cathepsin (anopheles darlingi)	1.44	7.44	15.95	0	2.71321	cathepsin (anopheles darlingi)
AGAP002387	acid phosphatase	1.43	9.21	9.56	0	2.69447
AGAP004960	20S proteasome subunit alpha 3	1.42	7.37	10.63	0	2.67586
AGAP001167	pre-rRNA-processing protein TSR2	1.42	7.22	17.35	0	2.67586
AGAP002913	No description	1.41	7.14	12.08	0	2.65737	No description
AGAP009271	20S proteasome subunit beta 1	1.4	7.45	12.51	0	2.63902
AGAP006241	Innexin inx2	1.4	7.47	11.64	0	2.63902
AGAP003228	Histone acetyltransferase type B subunit 2	1.38	7.6	13.43	0	2.60268
AGAP010321	DNA-directed RNA polymerase II subunit RPB3	1.37	7.89	14.69	0	2.58471
AGAP000151	No description	1.37	8.54	8.47	0	2.58471	No description
AGAP003344	Translation machinery-associated protein 20	1.37	6.65	15.49	0	2.58471
AGAP006441	GTP cyclohydrolase I	1.36	8.01	14.59	0	2.56685
AGAP008753	Barrier-to-autointegration factor B	1.35	6.75	9.26	0	2.54912
AGAP002604	No description	1.35	6.51	11.78	0	2.54912	No description
AGAP000179	amidophosphoribosyltransferase	1.34	7.65	14.78	0	2.53151
AGAP005922	DNA-directed RNA polymerase III subunit RPC5	1.34	6.9	16.54	0	2.53151
AGAP013724	GSG7 salivary protein	1.34	7.81	6.55	0.01	2.53151
AGAP012040	No description	1.34	7.66	9.73	0	2.53151	No description
AGAP005080	ribulose-phosphate 3-epimerase	1.34	6.55	15.66	0	2.53151
AGAP007300	alkaline phosphatase	1.33	7.48	12.51	0	2.51403
AGAP010544	cell cycle arrest protein BUB3	1.33	6.68	12.1	0	2.51403
AGAP001045	DNA-directed RNA polymerase I subunit RPA49	1.33	7.46	10.51	0	2.51403
AGAP008060	imaginal disc growth factor	1.33	8.7	11.85	0	2.51403
AGAP007217	pre-mRNA-processing factor 19	1.33	7.35	10.87	0	2.51403
AGAP011458	FK506-binding protein 6	1.32	6.43	11.56	0	2.49666
AGAP006442	No description	1.32	8.74	9.45	0	2.49666	No description
AGAP009091	aromatic-L-amino-acid decarboxylase	1.31	8.78	9.26	0	2.47942
AGAP005920	histone chaperone ASF1	1.31	6.76	10.72	0	2.47942
AGAP006191	hitinase-3-like protein 4	1.31	6.44	5.31	0.02	2.47942
AGAP012310	No description	1.31	6.51	10.77	0	2.47942	No description
AGAP006238	ubiquitin-conjugating enzyme E2 C	1.31	9.11	8.33	0	2.47942
AGAP001229	dynein light chain Tctex-type 1	1.29	8.97	9.07	0	2.44528
AGAP010711	Exportin-2	1.29	7.18	12.88	0	2.44528
AGAP000837	No description	1.29	8.24	11.14	0	2.44528	No description
AGAP010440	small nuclear ribonucleoprotein E	1.29	6.63	10.14	0	2.44528
AGAP006023	tyrosine 3-monooxygenase	1.29	8.47	6.17	0.01	2.44528
AGAP006821	acetyl-CoA acyltransferase 2	1.28	7.51	13.51	0	2.42839
AGAP008281	D7R1-related salivary protein	1.28	7.42	7.83	0.01	2.42839	D7R1-related salivary protein
AGAP011423	20S proteasome subunit beta 2	1.27	6.89	10.52	0	2.41162
AGAP002107	calcyclin binding protein	1.27	7.18	10.96	0	2.41162
AGAP000496	geminin	1.27	6.2	8.03	0	2.41162
AGAP007206	No description	1.27	6.84	13.92	0	2.41162	No description
AGAP008879	No description	1.27	11.22	13.4	0	2.41162	No description
AGAP001897	centromere protein J	1.26	6.81	11.07	0	2.39496
AGAP007959	No description	1.26	9.49	6.36	0.01	2.39496	No description
AGAP013365	apolipophorin-III (anopheles sinensis, anopheles darlingi)	1.26	7.76	7.82	0.01	2.39496	apolipophorin-III (anopheles sinensis, anopheles darlingi)
AGAP001544	tripartite motif-containing protein 37	1.26	7.66	11.71	0	2.39496
AGAP004579	cyclin-dependent kinase 2	1.24	6.56	9.29	0	2.36199
AGAP008774	SCO1, mitochondrial (anopheles sinensis and darlingi)	1.24	6.49	12.59	0	2.36199	SCO1, mitochondrial (anopheles sinensis and darlingi)
AGAP002593	outer membrane lipoprotein Blc	1.24	6.52	10.22	0	2.36199
AGAP003883	peptidyl-tRNA hydrolase, PTH2 family	1.24	6.64	11.81	0	2.36199
AGAP002658	small nuclear ribonucleoprotein polypeptide F	1.24	6.31	7.66	0.01	2.36199
AGAP011827	acetyl-CoA acyltransferase	1.23	7.46	9.61	0	2.34567
AGAP009751	angiotensin-converting enzyme 2	1.23	9.29	6.66	0.01	2.34567
AGAP000323	No description	1.23	6.13	5.4	0.02	2.34567	No description
AGAP011244	rRNA 2'-O-methyltransferase fibrillarin	1.23	7.55	9.8	0	2.34567
AGAP007122	Tubulin, alpha 1	1.23	8.48	11.83	0	2.34567
AGAP007505	vitellogenic carboxypeptidase-like protein	1.23	10.72	7.46	0.01	2.34567
AGAP006062	No description	1.22	6.53	10.37	0	2.32947	No description
AGAP006823	No description	1.22	8.05	13.2	0	2.32947	No description
AGAP001973	20S proteasome subunit alpha 7	1.2	7.89	9.89	0	2.2974
AGAP001076	cytochrome P450 (CYP4G16)	1.2	6.49	7.18	0.01	2.2974
AGAP004739	H/ACA ribonucleoprotein complex subunit 4	1.2	7.33	8.21	0	2.2974
AGAP011765	Spondin-1	1.2	7.01	7.03	0.01	2.2974
AGAP001745	26S proteasome regulatory subunit RPN2	1.19	8.14	10.22	0	2.28153
AGAP009512	E3 ubiquitin-protein ligase UBR7	1.19	6.39	8.54	0	2.28153
AGAP009907	leukotriene-A4 hydrolase	1.19	7.53	12.2	0	2.28153
AGAP009570	RNA-binding protein with serine-rich domain 1	1.19	6.92	11.18	0	2.28153
AGAP012107	SUMO-conjugating enzyme UBC9	1.19	9.13	5.87	0.02	2.28153
AGAP005914	Thymus-specific serine protease	1.19	8.03	8.8	0	2.28153
AGAP000167	Lipid storage droplets surface-binding protein 2	1.18	9.93	6.18	0.01	2.26577
AGAP004490	No description	1.18	6.7	10.37	0	2.26577	No description
AGAP005603	zinc finger protein 706	1.18	7.12	12.01	0	2.26577
AGAP003264	histone acetyltransferase 1	1.17	6.47	9.88	0	2.25012
AGAP009980	SWI/SNF-related matrix-associated actin-dependent regulator of chromatin subfamily A containing DEAD/H box 1	1.17	6.48	10.01	0	2.25012
AGAP011789	Clip-Domain Serine Protease	1.16	7.96	12.89	0	2.23457
AGAP002534	dihydropteridine reductase	1.16	8.12	7.81	0.01	2.23457
AGAP004036	heme peroxidase	1.16	6.79	10.69	0	2.23457
AGAP002251	ubiquitin-conjugating enzyme E2 G1	1.16	8.11	9.4	0	2.23457
AGAP011054	thioredoxin peroxidase	1.15	11.74	14.94	0	2.21914
AGAP010698	U3 small nucleolar RNA-associated protein 5	1.15	6.83	12.37	0	2.21914
AGAP002594	Apolipoprotein D	1.14	9.11	6.18	0.01	2.20381
AGAP007644	mRNA turnover protein 4	1.14	7.08	12.45	0	2.20381
AGAP002408	No description	1.14	6.44	7.36	0.01	2.20381	No description
AGAP001721	translocon-associated protein subunit alpha	1.14	8.06	10.13	0	2.20381
AGAP003890	U3 small nucleolar ribonucleoprotein protein IMP4	1.14	6.67	11.17	0	2.20381
AGAP004685	DNA replication ATP-dependent helicase Dna2	1.12	7.56	9.19	0	2.17347
AGAP012121	RIO kinase 1	1.12	6.55	9.47	0	2.17347
AGAP002504	tRNA (cytosine34-C5)-methyltransferase	1.12	6.45	7.92	0	2.17347
AGAP002121	DNA-directed RNA polymerase II subunit RPB7	1.11	6.56	9.41	0	2.15846
AGAP010324	Groucho	1.1	7.06	9.42	0	2.14355
AGAP004830	No description	1.1	6.27	6.07	0.01	2.14355	No description
AGAP008617	26S proteasome regulatory subunit N11	1.09	7.36	8.76	0	2.12874
AGAP003742	regulator of chromosome condensation	1.09	9.66	5.52	0.02	2.12874
AGAP002721	tryptophan 2,3-dioxygenase	1.09	6.38	5.72	0.02	2.12874
AGAP008837	20S proteasome subunit beta 4	1.08	7.03	8.69	0	2.11404
AGAP012481	histone-lysine N-methyltransferase SETD8	1.08	6.52	8.36	0	2.11404
AGAP008952	lupus La protein	1.08	8.15	7.56	0.01	2.11404
AGAP006370	No description	1.08	6.15	4.06	0.04	2.11404	No description
AGAP004430	5'-3' exoribonuclease 1	1.07	7.77	7.36	0.01	2.09943
AGAP012413	cyclin A	1.07	8.02	8.38	0	2.09943
AGAP008283	D7r3-related salivary protein (anopheles gambiae, arabiensis)	1.07	7.84	4.88	0.03	2.09943	D7r3-related salivary protein (anopheles gambiae, arabiensis)
AGAP004742	pyruvate carboxylase	1.07	8.16	8.15	0	2.09943
AGAP009746	RuvB-like protein 2	1.07	6.27	5.61	0.02	2.09943
AGAP002956	splicing factor U2AF 35 kDa subunit	1.07	6.85	9.06	0	2.09943
AGAP008163	U4/U6 small nuclear ribonucleoprotein SNU13	1.07	8.42	10.65	0	2.09943
AGAP004709	large subunit ribosomal protein L18	1.06	6.5	7.91	0	2.08493
AGAP009782	methylosome protein 50	1.06	6.68	10.33	0	2.08493
AGAP004916	loosely fibrinogen (aedes aegypti)	1.06	6.95	4.85	0.03	2.08493	loosely fibrinogen (aedes aegypti)
AGAP008284	D7R1-related salivary protein (anopheles gambiae)	1.06	7.57	5.11	0.02	2.08493	D7R1-related salivary protein (anopheles gambiae)
AGAP004412	diphthine synthase	1.05	6.74	9.23	0	2.07053
AGAP004653	electron transfer flavoprotein subunit beta, mitochondrial	1.05	7.66	8.89	0	2.07053
AGAP009647	proteasome maturation protein	1.05	7.57	8.73	0	2.07053
AGAP004991	20S proteasome subunit beta 6	1.04	6.63	6.29	0.01	2.05623
AGAP001139	39S ribosomal protein L19, mitochondrial	1.04	7.49	7.67	0.01	2.05623
AGAP004212	calreticulin	1.04	10.94	7.75	0.01	2.05623
AGAP006958	Heat shock protein 83	1.04	9.78	4.37	0.04	2.05623
AGAP001525	Zinc finger domain, nothing else	1.04	6.17	4.62	0.03	2.05623	Zinc finger domain, nothing else
AGAP004322	pumilio homology domain family member 6	1.04	7.28	9.77	0	2.05623
AGAP002330	60S ribosome subunit biogenesis protein NIP7	1.03	6.43	7.88	0	2.04202
AGAP005917	ATP-dependent DNA helicase Q4	1.03	6.28	5.65	0.02	2.04202
AGAP012197	histone H3	1.03	7.05	10.04	0	2.04202
AGAP011056	No description	1.03	6.41	6.65	0.01	2.04202	No description
AGAP002520	short-chain dehydrogenease/reductase	1.03	6.14	4.99	0.03	2.04202
AGAP010815	thioester-containing protein	1.03	6.42	6.3	0.01	2.04202
AGAP007243	26S protease regulatory subunit 8	1.02	7.71	6.32	0.01	2.02792
AGAP001264	Plasma glutamate carboxypeptidase	1.02	7.09	8.92	0	2.02792
AGAP006404	No description	1.01	6.63	6.38	0.01	2.01391	No description
AGAP008136	peptidyl-prolyl cis-trans isomerase-like 4	1.01	6.48	5.69	0.02	2.01391
AGAP009850	ATP-binding cassette sub-family G member 4	1	6.59	6.11	0.01	2
AGAP007454	leucine-rich immune protein (Short)	1	6.77	7.35	0.01	2
AGAP002076	heat shock 70kDa protein 1/8	-1	12.01	25.88	0	-2
AGAP012956	No description	-1	13.14	46.9	0	-2	No description
AGAP012343	Neuromusculin	-1.01	6.83	6.98	0.01	-2.01391
AGAP009638	No description	-1.01	7.57	5.44	0.02	-2.01391	No description
AGAP007593	glycerol-3-phosphate dehydrogenase (NAD+)	-1.02	6.81	11.68	0	-2.02792
AGAP001107	No description	-1.02	6.66	12.04	0	-2.02792	No description
AGAP000367	Glyoxalase domain-containing protein 4	-1.03	7.55	6.01	0.01	-2.04202
AGAP007663	No description	-1.03	7.6	8.55	0	-2.04202	No description
AGAP008688	No description	-1.03	6.37	8.29	0	-2.04202	No description
AGAP012433	voltage-gated calcium channel alpha 1 subunit (anopheles gambiae)	-1.03	6.49	6.33	0.01	-2.04202	voltage-gated calcium channel alpha 1 subunit (anopheles gambiae)
AGAP005293	beta-tubulin isotype I	-1.04	6.17	5.67	0.02	-2.05623
AGAP011172	cystathionine gamma-lyase	-1.04	6.76	12.25	0	-2.05623
AGAP008606	forkhead box protein L	-1.04	6.32	4.26	0.04	-2.05623
AGAP002159	juntophilin (aedes)	-1.04	7.55	7.32	0.01	-2.05623	juntophilin (aedes)
AGAP008903	leukocyte receptor (anopheles sinensis)	-1.04	6.76	4.02	0.04	-2.05623	leukocyte receptor (anopheles sinensis)
AGAP001799	tropomyosin 1	-1.04	8.68	6.96	0.01	-2.05623
AGAP010591	40S ribosomal protein S20	-1.05	11.03	7.51	0.01	-2.07053
AGAP010147	myosin heavy chain	-1.05	10.79	4.12	0.04	-2.07053
AGAP010640	No description	-1.05	6.98	8.69	0	-2.07053	No description
AGAP001420	2,3-bisphosphoglycerate-dependent phosphoglycerate mutase	-1.07	7.47	12.08	0	-2.09943
AGAP008821	N-myc downstream regulated	-1.07	6.59	7.79	0.01	-2.09943
AGAP028141	No description	-1.07	6.56	9.61	0	-2.09943	No description
AGAP002224	open rectifier potassium channel protein 1	-1.07	6.66	11.08	0	-2.09943
AGAP005929	pyridoxine kinase	-1.07	7.09	10.98	0	-2.09943
AGAP008955	ubiquinol-cytochrome c reductase iron-sulfur subunit	-1.07	8.84	7.87	0.01	-2.09943
AGAP011516	Actin, cytoplasmic	-1.08	6.89	7.63	0.01	-2.11404
AGAP008813	FMS-like tyrosine kinase 1	-1.08	6.59	9.25	0	-2.11404
AGAP009224	predicted quinone oxidoreductase-like protein (culex quinq)	-1.08	7.44	10.57	0	-2.11404	predicted quinone oxidoreductase-like protein (culex quinq)
AGAP002411	regulator of G-protein signaling	-1.08	6.36	7.07	0.01	-2.11404
AGAP002858	sodium/potassium-transporting ATPase subunit alpha	-1.08	10.69	6.39	0.01	-2.11404
AGAP003753	PFTAIRE-interacting factor 1A (Anopheles darlingi, culex quinq, aedes)	-1.09	8.55	5.37	0.02	-2.12874	PFTAIRE-interacting factor 1A (Anopheles darlingi, culex quinq, aedes)
AGAP010881	monocarboxylate transporter (anopheles darlingi)	-1.09	7.68	8.88	0	-2.12874	monocarboxylate transporter (anopheles darlingi)
AGAP005251	potassium voltage-gated channel, subfamily H (eag-related), member 4	-1.09	6.6	7.69	0.01	-2.12874
AGAP000002	WW domain-containing protein	-1.09	6.73	12.72	0	-2.12874
AGAP007397	YrdC domain-containing protein, mitochondrial	-1.09	6.92	13.82	0	-2.12874
AGAP006569	acetyl-CoA synthetase	-1.1	6.64	8.72	0	-2.14355
AGAP006543	No description	-1.11	6.39	8.77	0	-2.15846	No description
AGAP001936	phosphatidylinositol phospholipase C, beta	-1.11	6.89	8.13	0	-2.15846
AGAP001760	protein phosphatase 3, regulatory subunit	-1.11	7.87	12.57	0	-2.15846
AGAP006360	glutamate synthase (NADPH/NADH)	-1.12	7.42	4.77	0.03	-2.17347
AGAP013543	No description	-1.12	13.65	37.97	0	-2.17347	No description
AGAP001791	Endothelin converting enzyme 1	-1.13	7.83	6.5	0.01	-2.18859
AGAP000755	No description	-1.13	7.09	12.38	0	-2.18859	No description
AGAP005803	No description	-1.13	6.84	7.73	0.01	-2.18859	No description
AGAP011294	defensin anti-microbial peptide	-1.14	10.64	7.36	0.01	-2.20381
AGAP001699	Fatty-acid amide hydrolase 2	-1.14	6.32	8.05	0	-2.20381
AGAP004161	myofilin variant C	-1.14	6.17	5.04	0.02	-2.20381
AGAP006782	ADP,ATP carrier protein 1	-1.15	11.88	25.77	0	-2.21914
AGAP003721	annexin B10B	-1.15	6.89	14.93	0	-2.21914
AGAP004883	No description	-1.15	7.47	12.87	0	-2.21914	No description
AGAP010266	No description	-1.15	7.67	7.07	0.01	-2.21914	No description
AGAP010519	kinesin-like protein unc-104	-1.16	8.6	6	0.01	-2.23457
AGAP005832	aspartyl/asparaginyl beta-hydroxylase domain (anopheles darlingi)	-1.16	6.65	7.54	0.01	-2.23457	aspartyl/asparaginyl beta-hydroxylase domain (anopheles darlingi)
AGAP009313	No description	-1.16	12.81	107.04	0	-2.23457	No description
AGAP001507	procollagen-lysine,2-oxoglutarate 5-dioxygenase, invertebrate	-1.16	6.31	8.2	0	-2.23457
AGAP006179	troponin C	-1.16	8.99	6.42	0.01	-2.23457
AGAP003066	cytochrome P450 (CYP304B1)	-1.17	6.14	7.46	0.01	-2.25012
AGAP001381	laminin, beta 1	-1.17	7.35	8.57	0	-2.25012
AGAP003319	Timp-3 (tissue inhibitor of metalloprotease)	-1.17	7.8	11.27	0	-2.25012	Timp-3 (tissue inhibitor of metalloprotease)
AGAP007563	No description	-1.17	10.11	4.63	0.03	-2.25012	No description
AGAP001678	tensin (Anopheles gambiae)	-1.18	7.15	5.93	0.01	-2.26577	tensin (Anopheles gambiae)
AGAP011309	nuclear GTP-binding protein	-1.18	7.66	14.6	0	-2.26577
AGAP006504	SG2-like salivary protein	-1.19	8.07	7.91	0	-2.28153	SG2-like salivary protein
AGAP007788	E3 ubiquitin-protein ligase RNF31	-1.2	6.75	7.67	0.01	-2.2974
AGAP001111	glucosidase-like, loosely	-1.2	6.77	13.72	0	-2.2974	glucosidase-like, loosely
AGAP006507	salivary protein SG3	-1.2	6.46	4.85	0.03	-2.2974	salivary protein SG3
AGAP000009	syntaxin-binding protein 5	-1.2	8.39	8.11	0	-2.2974
AGAP002350	troponin T, fast skeletal muscle	-1.2	9.88	6.03	0.01	-2.2974
AGAP006756	loosely microtubule associated protein	-1.21	6.95	12.73	0	-2.31338	loosely microtubule associated protein
AGAP009330	Troponin C isoform 4''	-1.21	6.23	6.97	0.01	-2.31338
AGAP001257	UTP--glucose-1-phosphate uridylyltransferase	-1.21	6.76	15.42	0	-2.31338
AGAP008444	cuticular protein CPLCG family (CPLCG1)	-1.22	6.58	5.81	0.02	-2.32947
AGAP002789	No description	-1.22	7.89	8.75	0	-2.32947	No description
AGAP010805	No description	-1.22	6.23	5.72	0.02	-2.32947	No description
AGAP003663	ATP-dependent RNA helicase DBP2	-1.23	10.72	9.76	0	-2.34567
AGAP007391	Coenzyme Q10 homolog B (S. cerevisiae)	-1.24	6.51	16.14	0	-2.36199
AGAP001023	myofilin variant B	-1.24	9.7	4.77	0.03	-2.36199
AGAP002505	voltage-dependent calcium channel alpha 1, invertebrate	-1.24	7.15	7.9	0	-2.36199
AGAP013511	cytochrome P450 (CYP6AG2)	-1.25	6.29	10.31	0	-2.37841
AGAP004159	malate dehydrogenase (oxaloacetate-decarboxylating)(NADP+)	-1.25	7.01	15.82	0	-2.37841
AGAP005869	No description	-1.27	8.62	13.07	0	-2.41162	No description
AGAP007777	No description	-1.27	6.86	13.44	0	-2.41162	No description
AGAP028108	NIEMANN PICK TYPE C-2a (anopheles darlingi, culex quinq) or homologue	-1.27	6.87	14.12	0	-2.41162	NIEMANN PICK TYPE C-2a (anopheles darlingi, culex quinq) or homologue
AGAP008227	trehalose 6-phosphate synthase/phosphatase	-1.27	7.56	11.4	0	-2.41162
AGAP001382	diuretic hormone 31	-1.28	7.16	16.92	0	-2.42839
AGAP013362	No description	-1.28	7.98	12.53	0	-2.42839	No description
AGAP000065	No description	-1.29	6.98	11.07	0	-2.44528	No description
AGAP000743	No description	-1.29	7.14	11.28	0	-2.44528	No description
AGAP009871	cuticular protein RR-1 family (CPR75)	-1.3	6.03	4.72	0.03	-2.46229
AGAP007599	monolysocardiolipin acyltransferase	-1.3	7.22	18.66	0	-2.46229
AGAP001569	myosin alkali light chain 1	-1.3	9.88	6.3	0.01	-2.46229
AGAP007949	No description	-1.3	6.97	10.72	0	-2.46229	No description
AGAP005711	clock	-1.31	7.54	8.63	0	-2.47942
AGAP008645	gambicin anti-microbial peptide	-1.31	8.43	7.18	0.01	-2.47942
AGAP012401	Maltase 2	-1.31	9.97	6.12	0.01	-2.47942
AGAP006772	No description	-1.31	8.38	12.21	0	-2.47942	No description
AGAP008762	cAMP-responsive element-binding protein-like 2 (anopheles darlingi)	-1.31	8.38	15.57	0	-2.47942	cAMP-responsive element-binding protein-like 2 (anopheles darlingi)
AGAP011317	No description	-1.31	6.5	7.97	0	-2.47942	No description
AGAP002176	proprotein convertase subtilisin/kexin type 2	-1.31	8.05	12.76	0	-2.47942
AGAP000300	Bifunctional pyrimidine biosynthesis protein (PyrABCN)	-1.32	6.36	10.08	0	-2.49666
AGAP007790	sodium/potassium-transporting ATPase subunit beta	-1.32	8.09	7.31	0.01	-2.49666
AGAP009635	No description	-1.33	6.67	10.08	0	-2.51403	No description
AGAP008296	Trypsin-1	-1.33	9.28	5.05	0.02	-2.51403
AGAP008001	40S ribosomal protein S27a	-1.34	9.39	10.33	0	-2.53151
AGAP002355	glutamine synthetase	-1.34	8.06	11.64	0	-2.53151
AGAP001496	No description	-1.34	6.69	17.72	0	-2.53151	No description
AGAP011356	No description	-1.35	6.3	11.04	0	-2.54912	No description
AGAP010122	cuticular protein RR-2 family (CPR132)	-1.36	6.22	7.27	0.01	-2.56685
AGAP003785	glucose dehydrogenase (acceptor)	-1.36	6.88	14.67	0	-2.56685
AGAP005079	guanine nucleotide-binding protein G(q) alpha subunit	-1.36	8.1	16.56	0	-2.56685
AGAP011859	beta-glucuronidase	-1.37	6.32	11.81	0	-2.58471
AGAP002456	Sarcalumenin (aedes, culex)	-1.37	6.29	8.17	0	-2.58471	Sarcalumenin (aedes, culex)
AGAP007963	Sarcoplasmic calcium-binding protein	-1.37	9.19	7.81	0.01	-2.58471
AGAP006186	calcium-transporting ATPase sarcoplasmic/endoplasmic reticulum type	-1.38	10.38	6.91	0.01	-2.60268
AGAP007761	Complement control protein	-1.38	6.26	9.24	0	-2.60268
AGAP001474	myosuppressin	-1.39	6.53	15.59	0	-2.62079
AGAP000630	similar to kinase-activating death domain protein or Rab3 GDP-GTP exchange factor	-1.39	6.51	9.06	0	-2.62079	similar to kinase-activating death domain protein or Rab3 GDP-GTP exchange factor
AGAP002053	No description	-1.39	7.16	17.97	0	-2.62079	No description
AGAP009982	No description	-1.39	6.61	14.67	0	-2.62079	No description
AGAP003493	Sugar transporter ERD6-like 6	-1.39	9.15	10.97	0	-2.62079
AGAP007801	vrille	-1.39	5.72	4.89	0.03	-2.62079
AGAP005499	dehydrogenase/reductase SDR family member 11 precursor	-1.4	6.33	11.15	0	-2.63902
AGAP000062	No description	-1.4	7.2	14.65	0	-2.63902	No description
AGAP004877	paramyosin	-1.4	9.5	7.94	0	-2.63902
AGAP005507	synaptic vesicle-associated integral membrane protein	-1.4	8.04	12	0	-2.63902
AGAP005563	facilitated trehalose transporter Tret1	-1.41	9.01	9.19	0	-2.65737
AGAP003474	No description	-1.41	8.35	10.33	0	-2.65737	No description
AGAP001236	Sugar transporter ERD6-like 6	-1.41	6.22	8.62	0	-2.65737
AGAP011948	threonine 3-dehydrogenase	-1.41	9.65	8.66	0	-2.65737
AGAP010134	arrestin-1	-1.42	12.69	34.95	0	-2.67586
AGAP006195	No description	-1.42	7.66	12.92	0	-2.67586	No description
AGAP007553	No description	-1.42	6.33	13.85	0	-2.67586	No description
AGAP007339	Troponin C, isoform 3	-1.42	8.13	11.19	0	-2.67586
AGAP001622	myosin light chain 5	-1.43	9.66	8.04	0	-2.69447
AGAP028095	No description	-1.44	7.81	14.3	0	-2.71321	No description
AGAP010630	transient-receptor-potential-like protein	-1.44	9.85	9.12	0	-2.71321
AGAP007061	Leucine-rich repeat-containing protein	-1.45	6.28	10.17	0	-2.73208	Leucine-rich repeat-containing protein
AGAP007050	nucleolar GTP-binding protein	-1.45	8.5	21.15	0	-2.73208
AGAP010357	No description	-1.46	7.29	17.81	0	-2.75108	No description
AGAP002358	ADP,ATP carrier protein 2	-1.47	7.58	14.05	0	-2.77022
AGAP007572	All-trans/9-cis	-1.49	6.74	16.99	0	-2.80889
AGAP003547	MORN repeat-containing protein 4	-1.49	6.35	11.91	0	-2.80889
AGAP011099	myosin III	-1.49	7.08	12.91	0	-2.80889
AGAP008943	protein turtle	-1.49	6.01	8.77	0	-2.80889
AGAP012982	long wavelength sensitive opsin	-1.5	12.7	54.48	0	-2.82843
AGAP005095	actin beta/gamma 1	-1.51	10.5	9.36	0	-2.8481
AGAP000906	No description	-1.51	7.74	18.05	0	-2.8481	No description
AGAP000094	4-nitrophenylphosphatase	-1.52	6.86	13.7	0	-2.86791
AGAP012292	cytochrome P450 (CYP9J4)	-1.53	6.1	11.38	0	-2.88786
AGAP013544	L-gulonate 3-dehydrogenase	-1.53	6.43	14.41	0	-2.88786
AGAP007942	synaptotagmin-1	-1.53	6.74	9.03	0	-2.88786
AGAP007781	Eukaryotic translation initiation factor 4E-binding protein 1	-1.54	7.97	17.09	0	-2.90795
AGAP000296	No description	-1.54	6.84	25.74	0	-2.90795	No description
AGAP002274	Ankyrin 2 (anopheles darlingi)	-1.54	7.9	13.25	0	-2.90795	Ankyrin 2 (anopheles darlingi)
AGAP006194	No description	-1.54	9.67	10.34	0	-2.90795	No description
AGAP000129	protease of some sort	-1.55	7.49	16.87	0	-2.92817	protease of some sort
AGAP000694	cecropin anti-microbial peptide	-1.56	12.32	82.57	0	-2.94854
AGAP007774	No description	-1.56	7.83	22.46	0	-2.94854	No description
AGAP007903	Excitatory amino acid transporter 2 isoform 2	-1.57	6.72	22.39	0	-2.96905
AGAP008931	inorganic phosphate cotransporter	-1.59	7.13	23.58	0	-3.01049
AGAP012251	inorganic phosphate cotransporter	-1.6	8.21	15.82	0	-3.03143
AGAP000023	No description	-1.6	6.76	15.87	0	-3.03143	No description
AGAP005776	pigment dispersing hormone	-1.6	6.8	15.54	0	-3.03143
AGAP004437	glycerol-3-phosphate dehydrogenase	-1.62	7.68	24.13	0	-3.07375
AGAP006506	SG2 salivary protein (anopheles gambiae)	-1.62	6.25	11.24	0	-3.07375	SG2 salivary protein (anopheles gambiae)
AGAP012296	cytochrome P450 (CYP9J5)	-1.63	6.28	12.96	0	-3.09513
AGAP003541	Eukaryotic translation elongation factor 1 alpha 1	-1.63	6.74	12.28	0	-3.09513
AGAP008432	No description	-1.63	7.99	21.32	0	-3.09513	No description
AGAP009239	RanBP-type and C3HC4-type zinc finger-containing protein 1	-1.63	6.4	13.34	0	-3.09513
AGAP010971	tubulin alpha	-1.63	6.41	17.42	0	-3.09513
AGAP008924	La-related protein (anopheles darlingi)	-1.65	6.16	11.91	0	-3.13834	La-related protein (anopheles darlingi)
AGAP006225	aldehyde oxidase	-1.66	6.38	14.45	0	-3.16017
AGAP002145	inactivation no afterpotential D protein	-1.66	7.43	22.67	0	-3.16017
AGAP013028	No description	-1.66	7.75	23.24	0	-3.16017	No description
AGAP003586	Phosphate carrier, mitochondrial	-1.66	7.08	22.84	0	-3.16017
AGAP008065	No description	-1.68	6.3	9.1	0	-3.20428	No description
AGAP012985	long wavelength sensitive opsin	-1.69	12.52	53.38	0	-3.22657
AGAP005459	cuticular protein 16 RR-1 family	-1.7	6.3	18.45	0	-3.24901
AGAP013149	long wavelength sensitive opsin	-1.7	14.21	41.53	0	-3.24901
AGAP001161	long wavelength sensitive opsin	-1.72	7.52	19.07	0	-3.29436
AGAP004809	protease m1 zinc metalloprotease	-1.72	6.58	4.11	0.04	-3.29436
AGAP004050	Doublesex female isoform	-1.73	7.74	22.69	0	-3.31728
AGAP003289	carbonic anhydrase	-1.74	6.91	29.66	0	-3.34035
AGAP002994	cuticular protein 10 RR-2 family	-1.75	6.08	6.41	0.01	-3.36359
AGAP007056	IFamide peptide	-1.76	6.09	14.9	0	-3.38698
AGAP003343	cytochrome P450 (CYP6AG1)	-1.77	6.36	17.95	0	-3.41054
AGAP001739	No description	-1.77	6.86	21.7	0	-3.41054	No description
AGAP002181	No description	-1.79	6.59	7.56	0.01	-3.45815	No description
AGAP009953	guanine nucleotide-binding protein G(I)/G(S)/G(O) subunit gamma-13	-1.8	7.9	22.1	0	-3.4822
AGAP010961	cytochrome P450 (CYP6AK1)	-1.83	6.32	22.79	0	-3.55537
AGAP006339	No description	-1.83	5.92	10.85	0	-3.55537	No description
AGAP007793	Regucalcin protein	-1.83	7.33	17.47	0	-3.55537
AGAP006263	arrestin Arr2-like	-1.85	10.65	15.07	0	-3.605
AGAP010975	potassim-dependent sodium-calcium exchanger (anopheles darlingi, aedes aegypti, culex quinq)	-1.88	6.17	8.18	0	-3.68075	potassim-dependent sodium-calcium exchanger (anopheles darlingi, aedes aegypti, culex quinq)
AGAP008054	chemosensory protein	-1.89	9.28	14.07	0	-3.70635
AGAP009945	dihydrodiol dehydrogenase / D-xylose 1-dehydrogenase (NADP)	-1.9	7.45	15.18	0	-3.73213
AGAP001506	guanine nucleotide-binding protein subunit beta, other	-1.91	7.66	19.86	0	-3.75809
AGAP006602	No description	-1.91	7.28	21.21	0	-3.75809	No description
AGAP002093	cation/proton antiporter (anopheles darlingi) Very good coverage	-1.92	7.19	36.18	0	-3.78423	cation/proton antiporter (anopheles darlingi) Very good coverage
AGAP008082	almost perfect match with neuroendocrine protein 7b2 (anopheles darlingi, aedes aegypti)	-1.93	6.02	5.4	0.02	-3.81055	almost perfect match with neuroendocrine protein 7b2 (anopheles darlingi, aedes aegypti)
AGAP005655	cycle	-1.95	6.41	23.97	0	-3.86375
AGAP008225	trehalose 6-phosphate phosphatase	-1.97	6	13.08	0	-3.91768
AGAP006729	Ester hydrolase C11orf54	-2.01	6.3	21.12	0	-4.02782
AGAP010089	short wavelength sensitive opsin	-2.01	7.99	28.49	0	-4.02782
AGAP001690	regulating synaptic membrane exocytosis protein 2	-2.02	6.41	6.79	0.01	-4.05584
AGAP006126	ultraviolet wavelength sensitive opsin	-2.06	7.28	26.6	0	-4.16986
AGAP003767	No description	-2.09	7.33	44.86	0	-4.25748	No description
AGAP005781	glycine C-acetyltransferase	-2.1	7.07	34.37	0	-4.28709
AGAP012996	Juvenile hormone-inducible protein	-2.18	6.22	27.79	0	-4.53154
AGAP002769	C-4 methylsterol oxidase	-2.22	6.27	29.06	0	-4.65893
AGAP003176	solute carrier family 23 (nucleobase transporter)	-2.29	5.68	13.4	0	-4.89056
AGAP006793	very loosely mucin	-2.35	7.83	36.74	0	-5.09824	very loosely mucin
AGAP005750	glucosyl/glucuronosyl transferases	-2.37	6.09	21.65	0	-5.16941
AGAP012302	Sodium-independent sulfate anion transporter	-2.44	6.15	26.3	0	-5.42642
AGAP009636	No description	-2.46	6.01	21.83	0	-5.50217	No description
AGAP013137	No description	-2.47	5.63	15.22	0	-5.54044	No description
AGAP008219	cytochrome P450 (6Z1)	-2.48	6.02	19.07	0	-5.57897
AGAP003620	No description	-2.57	7.39	33.23	0	-5.93809	No description
AGAP008861	female reproductive tract protease GLEANR_896	-2.6	9.42	14.41	0	-6.06287
AGAP003762	No description	-2.71	6.95	33.27	0	-6.54322	No description
AGAP003444	potential salivary protein	-2.74	6.47	20.06	0	-6.6807	potential salivary protein
AGAP000154	AMP dependent ligase	-2.78	5.58	15.12	0	-6.86852
AGAP006433	very loosely peritrophic matrix protein precurser	-2.83	7.57	10.81	0	-7.11074	very loosely peritrophic matrix protein precurser
AGAP002865	cytochrome P450 (CYP6P3)	-2.88	5.99	18.95	0	-7.3615
AGAP004987	No description	-2.99	6.43	29.82	0	-7.94474	No description
AGAP006434	No description	-3.07	7.56	13.31	0	-8.39773	No description
AGAP011305	alkaline phosphatase	-3.08	5.76	6.61	0.01	-8.45614
AGAP000818	cytochrome P450 (9K1)	-3.31	7.14	37.36	0	-9.91766
AGAP004988	No description	-3.41	6.34	32.18	0	-10.6295	No description
AGAP005645	dehydrogenase/reductase SDR family member 11 precursor	-3.71	7.54	63.8	0	-13.0864
AGAP008294	Trypsin-3	-3.87	6.71	55.56	0	-14.6213
AGAP008218	cytochrome P450 (6Z2)	-4.04	6.58	49.44	0	-16.4498
AGAP001240	Thymus-specific serine protease	-4.19	6.04	43.18	0	-18.2522
AGAP008212	cytochrome P450 (6M2)	-4.36	5.51	30.76	0	-20.5348
AGAP008292	Trypsin-4	-4.77	7.98	29.86	0	-27.2843
AGAP001198	chymotrypsin	-6.02	7.29	75.52	0	-64.8934
AGAP002353	lipase 3	-6.27	7.28	35.75	0	-77.1717
AGAP007990	Glucosyl/glucuronosyl transferases	-6.36	6.74	164.5	0	-82.1393
