# Supplementary material for: Age and prior blood feeding of Anopheles gambiae influences their susceptibility and gene expression patterns to ivermectin-containing blood meals
Source: BMC Genomics. 2015 Oct 15;16:797. doi: 10.1186/s12864-015-2029-8 (PMC4608139; doi:10.1186/s12864-015-2029-8)
Supplement: Additional file 4: Table S4.1 – 4.3. — Complete list of significantly differentially expressed transcripts in 6DPE groups, including all three contrasts (IVM:BF, BF:NBF, and IVM:NBF). (XLSX 76 kb) [file 12864_2015_2029_MOESM4_ESM.xlsx]

## Sheet: 6IVMvs6BF - Table S4.1
Table S4.1
	≥ 2-fold increase in IVM relative to ctrl BF (significant, alpha = 0.05)				Gene of interest based on putative function
	≥ 2-fold decrease in IVM relative to ctrl BF (significant, alpha = 0.05)
Blue text indicates description based on BLASTp results
VB GeneID	Description	log2FC	logCPM	LR	PValue	Fold change	BLASTp Results
AGAP002847	Niemann-Pick Type C-2	7.31737	6.27997	47.8077	4.7e-12	159.495
AGAP011806	ornithine decarboxylase	7.14251	5.51856	30.0752	4.16e-08	141.29
AGAP005310	chymotrypsin or serine-type endopeptidase (loosely)	5.77179	8.88774	27.4818	1.59e-07	54.6363	chymotrypsin or serine-type endopeptidase (loosely)
AGAP003515	Similar to nitrilase family protein (Nit3)	5.31476	6.7663	52.2211	4.96e-13	39.8018
AGAP011824	thioredoxin peroxidase	4.78729	8.08619	31.809	1.7e-08	27.6133
AGAP005889	No description	4.62709	6.82033	70.9823	3.6e-17	24.7112	No description
AGAP012443	No description	4.29998	5.57485	12.2844	0.00045677	19.6981	No description
AGAP010968	Clip-Domain Serine Protease	4.29916	7.39965	41.5211	1.17e-10	19.6868
AGAP008440	urate oxidase	4.25751	7.3345	59.2544	1.39e-14	19.1266
AGAP000570	salivary or midgut protein	4.19348	9.88935	24.1539	8.89e-07	18.2963	salivary or midgut protein
AGAP008648	No description	3.97645	6.48414	15.9533	6.49e-05	15.7409	No description
AGAP007142	Serine-type enodpeptidase	3.94014	6.54971	34.1041	5.22e-09	15.3497
AGAP005065	loosely serine-type endopeptidase (Aedes aegypti)	3.76982	6.37934	16.4391	5.02e-05	13.6404	loosely serine-type endopeptidase (Aedes aegypti)
AGAP008013	No description	3.72567	6.58075	31.5948	1.9e-08	13.2293	No description
AGAP001819	No description (predicted PM protein, Dinglasan et al. 2009)	3.6549	6.95593	27.1627	1.87e-07	12.5961	No description (predicted PM protein, Dinglasan et al. 2009)
AGAP006191	hitinase-3-like protein 4	3.58597	6.43491	33.394	7.53e-09	12.0084
AGAP002848	Niemann-Pick Type C-2	3.57514	5.69721	15.1502	9.93e-05	11.9186
AGAP009830	No descriptionn (predicted peritrophic matrix protein, AgAper9, Dinglasan et. Al 2009)	3.50571	7.84437	26.6538	2.43e-07	11.3585	No descriptionn (predicted peritrophic matrix protein, AgAper9, Dinglasan et. Al 2009)
AGAP003713	No description	3.46737	9.32614	46.2029	1.07e-11	11.0607	No description
AGAP010383	Solute carrier family 15 member 1	3.33115	5.72151	10.1923	0.00141029	10.0641
AGAP011765	Spondin-1	3.32997	7.00636	46.6972	8.28e-12	10.0559
AGAP001192	mucin	3.30067	8.44434	18.7129	1.52e-05	9.8537	mucin
AGAP001610	No description	3.22269	6.91818	22.936	1.67e-06	9.33525	No description
AGAP006385	protease or trypsin (late or precurser)	3.21594	9.13876	14.3477	0.000151965	9.29168	protease or trypsin (late or precurser)
AGAP002830	C-1-tetrahydrofolate synthase, mitochondrial precursor	3.13695	7.30373	30.5695	3.22e-08	8.79662
AGAP008632	alpha-aminoadipic semialdehyde synthase	3.02703	6.33141	18.8018	1.45e-05	8.15129
AGAP002643	No description	2.99042	6.83536	14.6103	0.000132193	7.94707	No description
AGAP007745	No description	2.9619	9.71093	11.5758	0.000668155	7.79151	No description
AGAP000881	aldehyde dehydrogenase family 7 member A1	2.93029	7.38459	32.7903	1.03e-08	7.62264
AGAP006275	No description	2.88036	7.44017	30.9265	2.68e-08	7.36336	No description
AGAP005888	No description	2.87246	7.91789	23.2728	1.41e-06	7.32314	No description
AGAP008141	argininosuccinate lyase	2.86896	7.49647	32.3544	1.28e-08	7.30539
AGAP009217	Clip-Domain Serine Protease	2.80713	5.70346	13.1845	0.000282279	6.99889
AGAP006795	peritrophin 1	2.78889	9.04413	12.0419	0.000520174	6.911
AGAP006422	Cyanogenic beta-glucosidase	2.76518	5.51122	12.323	0.000447416	6.79832
AGAP002518	delta-1-pyrroline-5-carboxylate synthetase	2.74785	8.28013	32.0858	1.48e-08	6.71714
AGAP006400	Alkaline phosphatase 2	2.54946	5.45982	7.69781	0.00552879	5.85414
AGAP007165	Late trypsin	2.52372	7.61938	15.148	9.94e-05	5.75064
AGAP001199	serine protease	2.51029	9.18297	9.59294	0.00195326	5.69735
AGAP002198	glycine N-methyltransferase	2.5014	6.72148	33.6101	6.73e-09	5.66236
AGAP007747	No description	2.4472	8.72556	10.09	0.00149077	5.45356	No description
AGAP013202	No description	2.44222	8.18735	9.82925	0.00171759	5.43477	No description
AGAP008487	sphingomyelin phosphdiesterase (anopheles darlingi)	2.42675	6.83182	26.7455	2.32e-07	5.37681	sphingomyelin phosphdiesterase (anopheles darlingi)
AGAP009176	fatty acid synthase, animal type	2.41997	9.05136	22.7877	1.81e-06	5.35161
AGAP002091	phosphoribosylformylglycinamidine synthase	2.24413	6.56748	23.0331	1.59e-06	4.73751
AGAP001989	No description	2.23935	5.58161	11.6237	0.00065118	4.72184	No description
AGAP006414	chitinase	2.21545	9.00185	10.4631	0.00121782	4.64425
AGAP001116	D-amino-acid oxidase	2.17307	6.34629	22.0098	2.71e-06	4.50982
AGAP003474	No description	2.15012	8.35167	22.9495	1.66e-06	4.43865	No description
AGAP003926	No description	2.12739	5.68803	6.69013	0.0096948	4.36927	No description
AGAP006442	No description	2.12087	8.73517	22.7477	1.85e-06	4.34955	No description
AGAP006103	No description	2.12048	7.05223	29.3216	6.13e-08	4.34839	No description
AGAP001182	Salivary protein	2.10121	7.81664	31.9894	1.55e-08	4.2907	Salivary protein
AGAP008227	trehalose 6-phosphate synthase/phosphatase	2.08239	7.56042	29.2186	6.47e-08	4.23508
AGAP005327	ribonuclease UK114	2.07796	7.8676	26.2697	2.97e-07	4.2221
AGAP006548	glycine cleavage system H protein	2.06607	7.31004	28.2363	1.07e-07	4.18744
AGAP002378	adenylosuccinate lyase	2.05184	6.83604	36.986	1.19e-09	4.14635
AGAP007711	No description	1.98413	5.79172	9.27553	0.00232236	3.95625	No description
AGAP002503	4-coumarate:CoA ligase	1.95372	5.63668	6.53738	0.0105631	3.87371
AGAP001205	chitin synthase	1.92723	5.71848	4.89051	0.0270047	3.80323
AGAP007460	Acyl-CoA-binding protein 2	1.92346	6.559	25.511	4.4e-07	3.79332
AGAP000180	phosphoribosylaminoimidazole carboxylase	1.91921	8.62339	19.9169	8.09e-06	3.78215
AGAP009786	phosphoribosylamine--glycine ligase / phosphoribosylglycinamide formyltransfer	1.9053	7.15033	22.4301	2.18e-06	3.74586
AGAP005945	purine-nucleoside phosphorylase	1.87329	6.44404	14.4681	0.000142551	3.66367
AGAP008363	Cytochrome b5 outer mitochondrial membrane isoform	1.86357	6.37202	17.3438	3.12e-05	3.63906
AGAP010509	organic cation transporter 3	1.82696	6.19532	15.6756	7.52e-05	3.54789
AGAP008292	Trypsin-4	1.79638	7.9849	5.49234	0.0190999	3.47349
AGAP006398	No description	1.75529	7.4287	15.4538	8.45e-05	3.37593	No description
AGAP005712	phenylalanine-4-hydroxylase	1.75409	7.66716	15.2676	9.33e-05	3.37314
AGAP004519	Sideroflexin 1,2,3	1.74143	6.99095	18.1043	2.09e-05	3.34367
AGAP010056	hexosaminidase	1.7296	7.27054	6.74461	0.00940311	3.31636
AGAP008501	glutaryl-CoA dehydrogenase	1.68032	6.357	14.6301	0.000130805	3.20499
AGAP008225	trehalose 6-phosphate phosphatase	1.67762	5.99857	9.62515	0.00191931	3.19899
AGAP007906	Spink6	1.66295	6.42457	10.0087	0.001558	3.16663
AGAP001193	No description	1.64617	7.91115	20.7234	5.31e-06	3.13001	No description
AGAP006432	ICHIT (almost perfect match, chitin metabolism)	1.64451	8.12547	6.20582	0.0127331	3.12643	ICHIT (almost perfect match, chitin metabolism)
AGAP008849	D-3-phosphoglycerate dehydrogenase	1.60345	7.6486	14.1743	0.000166635	3.03869
AGAP008922	No description	1.58925	5.90578	7.5598	0.00596847	3.00892	No description
AGAP004094	Sterol carrier protein-2	1.57333	7.02672	17.6541	2.65e-05	2.9759
AGAP010479	enolase binding protein (anopheles arabiensis)	1.56221	6.22218	4.02549	0.0448175	2.95306	enolase binding protein (anopheles arabiensis)
AGAP008294	Trypsin-3	1.55553	6.71106	10.8028	0.00101344	2.93941
AGAP007119	Sideroflexin 1,2,3	1.55157	6.27406	12.2175	0.00047344	2.93136
AGAP008219	cytochrome P450 (CYP6Z1)	1.54773	6.01629	7.82237	0.00516034	2.92357
AGAP006102	PRS1 (ribose phosphate diphosphokinase subunit), parital (an. gambiae)	1.5385	7.03959	12.4869	0.00040982	2.90492	PRS1 (ribose phosphate diphosphokinase subunit), parital (an. gambiae)
AGAP001236	Sugar transporter ERD6-like 6	1.53817	6.2242	10.1227	0.00146458	2.90425
AGAP006796	peritrophin	1.51909	7.52033	18.2018	1.99e-05	2.8661
AGAP009871	cuticular protein RR-1 family (CPR75)	1.51534	6.0361	6.26899	0.0122869	2.85865
AGAP000179	amidophosphoribosyltransferase	1.51377	7.64896	18.7274	1.51e-05	2.85556
AGAP000184	malate dehydrogenase (oxaloacetate-decarboxylating)(NADP+)	1.51107	7.71683	17.5516	2.8e-05	2.85021
AGAP008822	FK506-binding protein 14	1.49284	7.99174	17.7093	2.57e-05	2.81443
AGAP006793	very loosely mucin	1.48122	7.83531	15.2838	9.25e-05	2.79185	very loosely mucin
AGAP007918	xanthine dehydrogenase/oxidase	1.4416	5.88612	5.95055	0.0147127	2.71622
AGAP005175	acetyl-CoA carboxylase / biotin carboxylase	1.41765	8.65719	18.4315	1.76e-05	2.6715
AGAP011805	ornithine decarboxylase	1.40719	9.34773	6.69394	0.0096741	2.65221
AGAP003453	No description	1.40293	5.97013	6.13699	0.0132383	2.64438	No description
AGAP011792	Clip-Domain Serine Protease	1.39944	6.58503	11.5462	0.000678893	2.638
AGAP005563	facilitated trehalose transporter Tret1	1.397	9.01355	8.81223	0.00299218	2.63353
AGAP013359	No description	1.39665	8.27749	15.677	7.51e-05	2.63289	No description
AGAP001423	Bifunctional purine biosynthesis protein ADE17	1.37223	8.18278	15.7217	7.34e-05	2.5887
AGAP007790	sodium/potassium-transporting ATPase subunit beta	1.35234	8.09152	7.66563	0.00562825	2.55326
AGAP000551	2-oxoglutarate dehydrogenase E1 component DHKTD1	1.33951	5.98922	7.05671	0.0078969	2.53066
AGAP002632	No description	1.32707	6.8437	9.57829	0.00196892	2.50892	No description
AGAP011827	acetyl-CoA acyltransferase	1.32087	7.45937	11.0737	0.000875611	2.49817
AGAP005552	peptidoglycan recognition protein (Long)	1.31278	6.48822	15.3119	9.11e-05	2.48421
AGAP001198	chymotrypsin	1.3013	7.28901	5.32291	0.0210468	2.46451
AGAP002721	tryptophan 2,3-dioxygenase	1.29023	6.3826	7.96498	0.00476911	2.44566
AGAP012247	phosphoserine phosphatase	1.28551	6.61137	14.1514	0.000168671	2.43767
AGAP007550	carbonic anhydrase	1.28272	6.94466	11.3214	0.000766206	2.43298
AGAP011369	gelsolin	1.2658	8.28869	11.0806	0.000872335	2.4046
AGAP003168	isocitrate dehydrogenase	1.26137	6.12623	6.18834	0.0128594	2.39724
AGAP009738	glutaredoxin	1.25411	6.60691	15.1625	9.86e-05	2.3852
AGAP004802	4-hydroxyphenylpyruvate dioxygenase	1.24373	7.24919	5.06307	0.0244409	2.36811
AGAP006380	ATP-binding cassette, subfamily A (ABC1), member 3	1.24	6.81504	4.30194	0.038069	2.36198
AGAP001065	glycine hydroxymethyltransferase	1.23875	8.67343	12.8403	0.000339225	2.35994
AGAP004918	fibrinogen	1.22072	8.27257	6.64649	0.00993515	2.33062
AGAP007386	C-Type Lysozyme.	1.19824	9.15598	6.3638	0.0116472	2.29459
AGAP011630	No description	1.19159	10.6295	6.37338	0.0115844	2.28404	No description
AGAP009173	fructose-1,6-bisphosphatase I	1.1709	6.9243	12.7586	0.000354383	2.25152
AGAP003878	Leucine-rich repeat-transmembrane protein (Anopheles darlingi, Aedes aegypti, culex quinq)	1.14244	6.01908	4.71884	0.0298338	2.20755	Leucine-rich repeat-transmembrane protein (Anopheles darlingi, Aedes aegypti, culex quinq)
AGAP010733	Vanin-like protein 1	1.13698	7.33191	10.2887	0.00133849	2.1992
AGAP004142	aspartate aminotransferase, cytoplasmic	1.12558	7.65173	11.4672	0.000708369	2.1819
AGAP012261	UDP-glucose 4-epimerase	1.11996	6.42412	10.0546	0.00151971	2.17341
AGAP011317	No description	1.10931	6.49547	5.75967	0.0163981	2.15743	No description
AGAP006416	Serine protease SP24D	1.0952	9.60056	5.27059	0.0216887	2.13643
AGAP009051	No description	1.05893	7.3861	7.85975	0.00505474	2.08339	No description
AGAP003250	Clip-domain serine protease	1.0586	7.16324	8.1859	0.00422173	2.08291
AGAP013365	apolipophorin-III (anopheles sinensis, anopheles darlingi)	1.05164	7.76344	5.54026	0.0185838	2.07288	apolipophorin-III (anopheles sinensis, anopheles darlingi)
AGAP001713	stearoyl-CoA desaturase (delta-9 desaturase)	1.04003	10.2572	5.63952	0.01756	2.05627
AGAP004883	No description	1.02789	7.46885	10.3352	0.0013052	2.03904	No description
AGAP008645	gambicin anti-microbial peptide	1.01979	8.42579	4.36282	0.0367315	2.02762
AGAP004916	loosely fibrinogen (aedes aegypti)	1.01258	6.95208	4.41553	0.0356132	2.01752	loosely fibrinogen (aedes aegypti)
AGAP005655	cycle	1.01248	6.41106	6.65486	0.00988858	2.01737
AGAP008137	Niemann-Pick C1 protein	-1.00592	6.38539	4.10003	0.0428825	-2.00822
AGAP000297	No description	-1.00878	6.17044	4.41354	0.0356548	-2.01221	No description
AGAP010198	ribonucleoside-diphosphate reductase subunit M1	-1.01261	7.54775	5.57942	0.0181727	-2.01756
AGAP013341	No description	-1.01394	7.08863	9.2823	0.00231379	-2.01942	No description
AGAP028095	No description	-1.03158	7.81474	7.46842	0.00627906	-2.04426	No description
AGAP002399	No description	-1.03382	6.65332	7.50483	0.00615338	-2.04743	No description
AGAP009212	Serine Protease Inhibitor (serpin)	-1.04049	6.77096	4.818	0.028164	-2.05692
AGAP012045	ATP-dependent RNA helicase DDX5/DBP2	-1.04107	6.95632	7.5054	0.00615141	-2.05775
AGAP009636	No description	-1.04131	6.01286	4.19427	0.0405608	-2.0581	No description
AGAP028196	gamma-glutamyl transpeptidase (culex quinq)	-1.04499	7.18174	6.55828	0.0104397	-2.06335	gamma-glutamyl transpeptidase (culex quinq)
AGAP010343	CTL-like protein 2	-1.05285	7.23738	8.93171	0.00280262	-2.07463
AGAP009200	collagen, type IV, alpha	-1.05716	7.04177	6.37739	0.0115583	-2.08083
AGAP008444	cuticular protein CPLCG family (CPLCG1)	-1.05872	6.58456	4.38455	0.036266	-2.08308
AGAP008279	Long form D7 salivary protein	-1.08342	7.38175	6.00205	0.0142892	-2.11905
AGAP004700	No description	-1.09397	7.33423	9.01497	0.00267777	-2.1346	No description
AGAP007474	Talin-1	-1.09496	6.75949	4.05218	0.0441143	-2.13607
AGAP013109	vitellogenin 2 (anopheles gambiae)	-1.09795	12.5	4.58276	0.0322951	-2.1405	vitellogenin 2 (anopheles gambiae)
AGAP006023	tyrosine 3-monooxygenase	-1.10173	8.46552	4.5449	0.033017	-2.14611
AGAP007957	choline/ethanolamine kinase	-1.10549	8.62352	7.92376	0.00487898	-2.15172
AGAP011396	kakapo (Anopheles darlingi, Aedes aegypti, culex quinq)	-1.11457	7.91135	4.45852	0.0347275	-2.16531	kakapo (Anopheles darlingi, Aedes aegypti, culex quinq)
AGAP003139	serine protease inhibitor (serpin)	-1.11594	9.23652	4.12857	0.0421651	-2.16736
AGAP010895	spectrin beta	-1.15913	8.06178	4.70037	0.0301561	-2.23322
AGAP008318	No description	-1.16303	6.72083	8.32753	0.00390488	-2.23927	No description
AGAP004335	filamin	-1.17684	8.54568	8.31719	0.00392716	-2.26081
AGAP003656	Terribly reduced optic lobes, isoform B	-1.1856	9.37863	4.74733	0.0293439	-2.27458
AGAP005547	Alpha-crystallin B chain	-1.19538	7.98265	5.33181	0.0209397	-2.29006
AGAP004161	myofilin variant C	-1.21804	6.17555	5.64689	0.0174864	-2.3263
AGAP009945	dihydrodiol dehydrogenase / D-xylose 1-dehydrogenase (NADP)	-1.23018	7.45074	6.60661	0.0101601	-2.34596
AGAP009385	cellular retinaldehyde-binding protein	-1.26586	5.92356	5.02081	0.0250444	-2.40471
AGAP010750	ryanodine receptor 2	-1.29276	6.99619	5.02022	0.025053	-2.44997
AGAP011571	No description	-1.35061	8.11839	13.9728	0.000185472	-2.55019	No description
AGAP006935	rap55 (anopheles darlingi, aedes aegypti)	-1.37739	7.1522	7.55457	0.00598581	-2.59798	rap55 (anopheles darlingi, aedes aegypti)
AGAP001791	Endothelin converting enzyme 1	-1.40506	7.82546	9.87963	0.00167118	-2.64829
AGAP011971	Ser/Thr protein phosphatase/nucleotidase	-1.45192	6.39361	7.59067	0.00586711	-2.73571
AGAP008278	Long form D7 salivary protein	-1.45327	6.93929	8.17019	0.00425845	-2.73828
AGAP009791	membrane metallo-endopeptidase-like 1	-1.48015	7.7215	5.14269	0.0233445	-2.78978
AGAP002572	No description	-1.52377	6.00662	8.5454	0.00346396	-2.87542	No description
AGAP009463	ATP-binding cassette sub-family G member 1	-1.55465	6.85536	22.4083	2.2e-06	-2.93763
AGAP006420	Venom allergen	-1.59758	7.77828	7.29345	0.00692063	-3.02635
AGAP002629	No description	-1.64266	10.9123	6.21539	0.0126645	-3.12242	No description
AGAP007364	maternal protein exuperantia? (anopheles darlingi)	-1.6615	6.18707	7.21738	0.0072201	-3.16344	maternal protein exuperantia? (anopheles darlingi)
AGAP004987	No description	-1.74795	6.42775	11.0906	0.000867669	-3.35881	No description
AGAP006904	matrix metalloproteinase-14 (membrane-inserted)	-1.85892	10.0905	5.94012	0.0148	-3.62736
AGAP010975	potassim-dependent sodium-calcium exchanger (anopheles darlingi, aedes aegypti, culex quinq)	-1.87576	6.16828	8.15507	0.00429409	-3.66996	potassim-dependent sodium-calcium exchanger (anopheles darlingi, aedes aegypti, culex quinq)
AGAP001979	Class A Scavenger Receptor (SRCR domain) with Serine Protease domain.	-1.93411	7.18416	16.6731	4.44e-05	-3.82142
AGAP002928	No description	-1.95278	5.47026	4.97638	0.0256957	-3.8712	No description
AGAP004530	No description	-2.04823	7.30435	31.9846	1.55e-08	-4.13598	No description
AGAP008295	Trypsin-2	-2.06099	7.2797	3.84758	0.0498179	-4.17274
AGAP004531	Cathepsin B precursor	-2.12758	8.96108	23.8261	1.05e-06	-4.36985
AGAP000885	aminopeptidase N	-2.13441	7.17308	6.48783	0.0108615	-4.39057
AGAP004534	Cathepsin B precursor	-2.22779	6.45781	31.7442	1.76e-08	-4.68415
AGAP004988	No description	-2.41066	6.33668	17.4027	3.02e-05	-5.31717	No description
AGAP002134	No description	-3.35137	8.95813	25.591	4.22e-07	-10.2062	No description
AGAP008696	No description	-5.02463	8.97441	27.6238	1.47e-07	-32.5511	No description

## Sheet: 6BFvs6NBF - Table S4.2
Table S4.2
	≥ 2-fold increase in BF relative to non-BF (significant, alpha = 0.05)		Gene of Interest based on putative function
	≥ 2-fold decrease in BF relative to non-BF (significant, alpha = 0.05)
Blue text indicates description based on BLASTp results
VB Gene ID	Gene Description	log2FC	logCPM	LR	Pvalue	Fold Change	BLASTp Results
AGAP004531	Cathepsin B precursor	10.34	8.96	249.62	3.14e-56	1296.13
AGAP013109	vitellogenin 2 (anopheles gambiae)	9.98	12.5	178.28	1.15e-40	1009.9	vitellogenin 2 (anopheles gambiae)
AGAP008696	No description	8.84	8.97	60.42	7.67e-15	458.253	No description
AGAP004203	vitellogenin	7.76	11.47	97.08	6.65e-23	216.767
AGAP002134	No description	7.39	8.96	84.78	3.33e-20	167.73	No description
AGAP004700	No description	6.03	7.33	172.36	2.26e-39	65.3448	No description
AGAP009385	cellular retinaldehyde-binding protein	5.84	5.92	69.6	7.27e-17	57.2816
AGAP006187	protein G12	5.52	7.9	28.2	1.09e-07	45.8866
AGAP004534	Cathepsin B precursor	5.5	6.46	138.65	5.25e-32	45.2548
AGAP007165	Late trypsin	4.81	7.62	43.52	4.2e-11	28.0514
AGAP004530	No description	4.55	7.3	124.94	5.25e-29	23.4254	No description
AGAP007455	leucine-rich immune protein (Short)	4.12	6.57	78.52	7.91e-19	17.3878
AGAP008295	Trypsin-2	4.05	7.28	12.53	0.000401028	16.5642
AGAP006385	protease or trypsin (late or precurser)	3.86	9.14	19.36	1.08e-05	14.5203	protease or trypsin (late or precurser)
AGAP006711	Chymotrypsin-2	3.81	8	15.59	7.86e-05	14.0257
AGAP009217	Clip-Domain Serine Protease	3.71	5.7	19.69	9.13e-06	13.0864
AGAP008584	lysosomal alpha-mannosidase	3.69	5.83	27.9	1.28e-07	12.9063
AGAP004802	4-hydroxyphenylpyruvate dioxygenase	3.66	7.25	36.12	1.86e-09	12.6407
AGAP006710	serine-type enodpeptidase	3.65	7.03	13.68	0.000216528	12.5533
AGAP006709	Chymotrypsin-1	3.39	6.83	10.52	0.00117779	10.4831
AGAP002851	Niemann-Pick C2 protein	3.36	5.37	6.38	0.0115419	10.2674
AGAP012247	phosphoserine phosphatase	3.36	6.61	77.58	1.28e-18	10.2674
AGAP005065	loosely serine-type endopeptidase (Aedes aegypti)	3.27	6.38	12.6	0.000385584	9.64646	loosely serine-type endopeptidase (Aedes aegypti)
AGAP000603	No description	3.26	6.92	31.6	1.89e-08	9.57983	No description
AGAP005310	chymotrypsin or serine-type endopeptidase (loosely)	3.13	8.89	10.14	0.00145206	8.75435	chymotrypsin or serine-type endopeptidase (loosely)
AGAP002928	No description	3.12	5.47	11.54	0.000681431	8.69388	No description
AGAP007453	leucine-rich immune protein (Short)	3.1	6.74	65.22	6.71e-16	8.57419
AGAP005945	purine-nucleoside phosphorylase	3.04	6.44	33.6	6.77e-09	8.22491
AGAP005194	No description	3.01	7.8	5.96	0.0146213	8.05564	No description
AGAP003350	phosphoenolpyruvate carboxykinase (GTP)	2.95	9.29	26.57	2.54e-07	7.72749
AGAP008278	Long form D7 salivary protein	2.94	6.94	29.98	4.37e-08	7.67411
AGAP005195	No description	2.83	7.31	4.26	0.0389629	7.11074	No description
AGAP006420	Venom allergen	2.79	7.78	20.44	6.17e-06	6.9163
AGAP008363	Cytochrome b5 outer mitochondrial membrane isoform	2.71	6.37	33.05	8.97e-09	6.54322
AGAP012352	Niemann-Pick C2 protein	2.66	5.76	14.36	0.000150831	6.32033
AGAP006904	matrix metalloproteinase-14 (membrane-inserted)	2.64	10.09	11.3	0.000775471	6.23332
AGAP001826	lipophorin	2.45	10.65	11.8	0.000593239	5.46416
AGAP006480	probably GGY family antimicrobial peptide (anopheles funestus)	2.45	7.56	24.89	6.06e-07	5.46416	probably GGY family antimicrobial peptide (anopheles funestus)
AGAP006495	putative secreted salivary protein	2.45	6.11	16.78	4.2e-05	5.46416	putative secreted salivary protein
AGAP008279	Long form D7 salivary protein	2.44	7.38	27.87	1.3e-07	5.42642
AGAP000885	aminopeptidase N	2.39	7.17	7.96	0.00478471	5.24157
AGAP008282	D7R1-related salivary protein (anopheles gambiae)	2.37	9.12	17.68	2.61e-05	5.16941	D7R1-related salivary protein (anopheles gambiae)
AGAP006278	D7 Protein, looselly	2.36	6.4	30.47	3.39e-08	5.1337	D7 Protein, looselly
AGAP006422	Cyanogenic beta-glucosidase	2.33	5.51	8.67	0.00323699	5.02805
AGAP003878	Leucine-rich repeat-transmembrane protein (Anopheles darlingi, Aedes aegypti, culex quinq)	2.26	6.02	16.89	3.95e-05	4.78991	Leucine-rich repeat-transmembrane protein (Anopheles darlingi, Aedes aegypti, culex quinq)
AGAP010398	Flavin-containing monooxygenase FMO GS-OX-like 1	2.22	6.05	18.72	1.51e-05	4.65893
AGAP011971	Ser/Thr protein phosphatase/nucleotidase	2.21	6.39	16.79	4.17e-05	4.62675
AGAP008215	GSG7 salivary protein	2.14	7.87	16.28	5.46e-05	4.40762
AGAP000611	Salivary protein	2.04	7.12	15.63	7.7e-05	4.11246	Salivary protein
AGAP010548	No description	2.03	7.18	28.9	7.61e-08	4.08405	No description
AGAP008281	D7R1-related salivary protein	2	7.42	18.4	1.79e-05	4	D7R1-related salivary protein
AGAP000327	tyrosine aminotransferase	2	8.1	17.31	3.18e-05	4
AGAP002572	No description	1.96	6.01	13.76	0.000207849	3.89062	No description
AGAP013533	No description	1.93	5.93	10.19	0.00141529	3.81055	No description
AGAP009791	membrane metallo-endopeptidase-like 1	1.92	7.72	8.4	0.00374698	3.78423
AGAP009463	ATP-binding cassette sub-family G member 1	1.91	6.86	33.25	8.09e-09	3.75809
AGAP000548	GSG1b salivary proteins	1.84	9.5	8.34	0.00388472	3.5801
AGAP008444	cuticular protein CPLCG family (CPLCG1)	1.81	6.58	12.29	0.000454575	3.50642
AGAP000609	Loosely salivary protein related	1.8	8.55	9.73	0.00181346	3.4822	Loosely salivary protein related
AGAP005611	No description	1.75	6.44	20.65	5.52e-06	3.36359	No description
AGAP005153	cysteine dioxygenase	1.74	6.16	13.07	0.000300352	3.34035
AGAP010735	heme peroxidase	1.72	7.12	12.94	0.000322486	3.29436
AGAP007456	leucine-rich immune protein (Short)	1.7	6.59	20.77	5.17e-06	3.24901
AGAP008284	D7R1-related salivary protein (anopheles gambiae)	1.7	7.57	12.72	0.000361732	3.24901	D7R1-related salivary protein (anopheles gambiae)
AGAP000278	odorant binding protein	1.68	8.16	20.12	7.26e-06	3.20428
AGAP001076	cytochrome P450 (CYP4G16)	1.64	6.49	13.06	0.000301169	3.11666
AGAP000607	SG1-like salivary protein	1.64	10.04	5.86	0.0154927	3.11666
AGAP000151	No description	1.62	8.54	11.63	0.00064935	3.07375	No description
AGAP003656	Terribly reduced optic lobes, isoform B	1.59	9.38	8.34	0.0038813	3.01049
AGAP001116	D-amino-acid oxidase	1.58	6.35	11.75	0.00060865	2.9897
AGAP008216	GSG7 salivary protein	1.57	9.62	6.74	0.0094406	2.96905
AGAP010122	cuticular protein RR-2 family (CPR132)	1.56	6.22	9.43	0.00213302	2.94854
AGAP013724	GSG7 salivary protein	1.56	7.81	8.76	0.00308466	2.94854
AGAP008283	D7r3-related salivary protein (anopheles gambiae, arabiensis)	1.55	7.84	9.99	0.00157312	2.92817	D7r3-related salivary protein (anopheles gambiae, arabiensis)
AGAP028149	histone H1 (aedes aegypti, culex quinq)	1.55	6.74	18.18	2.01e-05	2.92817	histone H1 (aedes aegypti, culex quinq)
AGAP007454	leucine-rich immune protein (Short)	1.54	6.77	16.78	4.19e-05	2.90795
AGAP001582	No description	1.53	6.57	21.26	4.02e-06	2.88786	No description
AGAP005547	Alpha-crystallin B chain	1.51	7.98	8.39	0.00377761	2.8481
AGAP001791	Endothelin converting enzyme 1	1.51	7.83	11.35	0.000752974	2.8481
AGAP011026	5' nucleotidase, ecto	1.48	9.49	7.2	0.00727164	2.78949
AGAP003139	serine protease inhibitor (serpin)	1.47	9.24	7.08	0.00780855	2.77022
AGAP001374	TRIO Salivary gland protein	1.46	9.08	6.37	0.0116237	2.75108	TRIO Salivary gland protein
AGAP009850	ATP-binding cassette sub-family G member 4	1.43	6.59	12.3	0.000452304	2.69447
AGAP000152	No description	1.43	5.87	5.23	0.0222009	2.69447	No description
AGAP006370	No description	1.37	6.15	6.51	0.0107463	2.58471	No description
AGAP002181	No description	1.34	6.59	4.37	0.0364736	2.53151	No description
AGAP007364	maternal protein exuperantia? (anopheles darlingi)	1.34	6.19	4.76	0.0291853	2.53151	maternal protein exuperantia? (anopheles darlingi)
AGAP005136	U6 snRNA-associated Sm-like protein LSm2	1.33	6.15	7.94	0.00484873	2.51403
AGAP001979	Class A Scavenger Receptor (SRCR domain) with Serine Protease domain.	1.31	7.18	7.92	0.00489388	2.47942
AGAP008061	imaginal disc growth factor	1.3	8.15	13.83	0.000200424	2.46229
AGAP002198	glycine N-methyltransferase	1.28	6.72	9.23	0.00238264	2.42839
AGAP009212	Serine Protease Inhibitor (serpin)	1.28	6.77	7.18	0.00736719	2.42839
AGAP008440	urate oxidase	1.28	7.33	6.47	0.0109904	2.42839
AGAP004334	No description	1.27	7.77	9.94	0.00161373	2.41162	No description
AGAP002913	No description	1.26	7.14	9.75	0.00179491	2.39496	No description
AGAP001890	loosely metallothionein-2 (housefly)	1.25	7.39	9.32	0.00226506	2.37841	loosely metallothionein-2 (housefly)
AGAP009200	collagen, type IV, alpha	1.24	7.04	8.7	0.00318464	2.36199
AGAP011571	No description	1.24	8.12	11.78	0.000599729	2.36199	No description
AGAP005984	fatty acyl-CoA reductase 2	1.2	6.14	6.41	0.0113179	2.2974
AGAP011923	No description	1.19	6.69	11.35	0.000752622	2.28153	No description
AGAP000297	No description	1.17	6.17	5.91	0.0150191	2.25012	No description
AGAP009974	almost perfect match with anti-platelet protein (anopheles gambiae), partial match with 30kDa salivary anitgen family protein (anopheles funestus)	1.17	8.98	4.98	0.0256887	2.25012	almost perfect match with anti-platelet protein (anopheles gambiae), partial match with 30kDa salivary anitgen family protein (anopheles funestus)
AGAP006494	No description	1.16	8.35	8.51	0.00353788	2.23457	No description
AGAP005888	No description	1.15	7.92	4.13	0.04218	2.21914	No description
AGAP003453	No description	1.11	5.97	3.84	0.0499063	2.15846	No description
AGAP000612	salivary gland protein	1.1	7.43	4.8	0.0285194	2.14355	salivary gland protein
AGAP006421	Venom allergen	1.1	9.04	5.56	0.0183833	2.14355
AGAP007049	No description	1.08	7.3	9.09	0.00256846	2.11404	No description
AGAP000749	Muscular protein 20	1.07	8.7	5.5	0.019055	2.09943
AGAP007741	ribonuclease H2 subunit A	1.03	6.17	4.39	0.0362081	2.04202
AGAP004335	filamin	1.02	8.55	6.26	0.012335	2.02792
AGAP012895	histone H2A	-1.01	8.03	4.71	0.0299602	-2.01391
AGAP006506	SG2 salivary protein (anopheles gambiae)	-1.01	6.25	4.57	0.0325605	-2.01391	SG2 salivary protein (anopheles gambiae)
AGAP003785	glucose dehydrogenase (acceptor)	-1.02	6.88	8.32	0.00392707	-2.02792
AGAP007397	YrdC domain-containing protein, mitochondrial	-1.04	6.92	12.49	0.000409927	-2.05623
AGAP008647	Tetraspanin 29fb	-1.05	7.24	6.17	0.0130147	-2.07053
AGAP010404	glutathione S-transferase	-1.06	8	9.78	0.00176281	-2.08493
AGAP012996	Juvenile hormone-inducible protein	-1.06	6.22	6.92	0.00853019	-2.08493
AGAP009783	short/branched chain acyl-CoA dehydrogenase	-1.09	7.2	8.07	0.00450689	-2.12874
AGAP008225	trehalose 6-phosphate phosphatase	-1.09	6	4.15	0.0417245	-2.12874
AGAP002769	C-4 methylsterol oxidase	-1.1	6.27	7.55	0.0060038	-2.14355
AGAP012302	Sodium-independent sulfate anion transporter	-1.1	6.15	5.8	0.016065	-2.14355
AGAP007386	C-Type Lysozyme.	-1.12	9.16	5.53	0.0186563	-2.17347
AGAP002359	carbonic anhydrase	-1.13	8.12	6.7	0.00961526	-2.18859
AGAP012400	alpha-glucosidase	-1.16	8.23	6.4	0.0114013	-2.23457
AGAP011630	No description	-1.18	10.63	6.26	0.0123338	-2.26577	No description
AGAP000818	cytochrome P450 (CYP9K1)	-1.2	7.14	5.78	0.0162285	-2.2974
AGAP001699	Fatty-acid amide hydrolase 2	-1.21	6.32	9.04	0.00263968	-2.31338
AGAP006194	No description	-1.23	9.67	6.48	0.0109005	-2.34567	No description
AGAP012261	UDP-glucose 4-epimerase	-1.23	6.42	12.06	0.000513964	-2.34567
AGAP012401	Maltase 2	-1.24	9.97	5.21	0.0224875	-2.36199
AGAP006442	No description	-1.24	8.74	8.17	0.00426352	-2.36199	No description
AGAP003343	cytochrome P450 (6AG1)	-1.25	6.36	9.27	0.00233274	-2.37841
AGAP013544	L-gulonate 3-dehydrogenase	-1.25	6.44	9.79	0.00175683	-2.37841
AGAP008227	trehalose 6-phosphate synthase/phosphatase	-1.25	7.56	11.05	0.000887969	-2.37841
AGAP005499	dehydrogenase/reductase SDR family member 11 precursor	-1.27	6.33	9.31	0.00227986	-2.41162
AGAP007774	No description	-1.28	7.83	15.29	9.2e-05	-2.42839	No description
AGAP008931	inorganic phosphate cotransporter	-1.29	7.13	15.81	7.01e-05	-2.44528
AGAP006195	No description	-1.3	7.66	10.78	0.00102599	-2.46229	No description
AGAP013359	No description	-1.31	8.28	13.92	0.000190674	-2.47942	No description
AGAP006729	Ester hydrolase C11orf54	-1.35	6.3	9.97	0.00159118	-2.54912
AGAP007612	No description	-1.35	8.38	14.42	0.00014621	-2.54912	No description
AGAP007906	Spink6	-1.35	6.42	6.69	0.00971555	-2.54912
AGAP009051	No description	-1.36	7.39	12.77	0.000351695	-2.56685	No description
AGAP007550	carbonic anhydrase	-1.39	6.94	13.18	0.000283675	-2.62079
AGAP009945	dihydrodiol dehydrogenase / D-xylose 1-dehydrogenase (NADP)	-1.39	7.45	8.41	0.00373735	-2.62079
AGAP004916	loosely fibrinogen (aedes aegypti)	-1.4	6.95	8.34	0.00387601	-2.63902	loosely fibrinogen (aedes aegypti)
AGAP001819	No description	-1.41	6.96	4.75	0.0293793	-2.65737	No description
AGAP012251	inorganic phosphate cotransporter	-1.46	8.21	13.22	0.000276681	-2.75108
AGAP008922	No description	-1.49	5.91	6.7	0.00965394	-2.80889	No description
AGAP001236	Sugar transporter ERD6-like 6	-1.49	6.22	9.53	0.00202305	-2.80889
AGAP006225	aldehyde oxidase	-1.5	6.38	12.06	0.000516303	-2.82843
AGAP004918	fibrinogen	-1.54	8.27	10.48	0.00120879	-2.90795
AGAP003493	Sugar transporter ERD6-like 6	-1.57	9.15	13.48	0.000240721	-2.96905
AGAP006796	peritrophin	-1.59	7.52	19.94	8.01e-06	-3.01049
AGAP008645	gambicin anti-microbial peptide	-1.61	8.43	10.54	0.00116848	-3.05252
AGAP000154	AMP dependent ligase	-1.62	5.58	5.53	0.0187084	-3.07375
AGAP010968	Clip-Domain Serine Protease	-1.67	7.4	7.76	0.00534101	-3.18215
AGAP007790	sodium/potassium-transporting ATPase subunit beta	-1.69	8.09	11.77	0.00060061	-3.22657
AGAP013137	No description	-1.7	5.63	7.57	0.00593349	-3.24901	No description
AGAP008219	cytochrome P450 (CYP6Z1)	-1.74	6.02	9.79	0.00175245	-3.34035
AGAP008218	cytochrome P450 (CYP6Z2)	-1.77	6.58	11.47	0.000707491	-3.41054
AGAP003762	No description	-1.78	6.95	15.43	8.54e-05	-3.43426	No description
AGAP006398	No description	-1.8	7.43	16.16	5.83e-05	-3.4822	No description
AGAP008013	No description	-1.83	6.58	8.79	0.00303395	-3.55537	No description
AGAP006432	ICHIT (almost perfect match, chitin metabolism)	-1.85	8.13	7.77	0.00531591	-3.605	ICHIT (almost perfect match, chitin metabolism)
AGAP005655	cycle	-1.88	6.41	22.2	2.46e-06	-3.68075
AGAP010479	enolase binding protein (anopheles arabiensis)	-1.97	6.22	6.22	0.012608	-3.91768	enolase binding protein (anopheles arabiensis)
AGAP001193	No description	-1.99	7.91	29.68	5.11e-08	-3.97237	No description
AGAP012296	cytochrome P450 (9J5)	-2.01	6.28	19.13	1.22e-05	-4.02782
AGAP006103	No description	-2.01	7.05	26.58	2.53e-07	-4.02782	No description
AGAP002353	lipase 3	-2.11	7.28	5.94	0.0148416	-4.31691
AGAP006793	very loosely mucin	-2.12	7.84	30.09	4.12e-08	-4.34694	very loosely mucin
AGAP008065	No description	-2.13	6.3	14.29	0.000156924	-4.37717	No description
AGAP004883	No description	-2.15	7.47	42.78	6.12e-11	-4.43828	No description
AGAP001192	mucin	-2.16	8.44	8.76	0.00308563	-4.46915	mucin
AGAP006414	chitinase	-2.17	9	10.11	0.00147672	-4.50023
AGAP008292	Trypsin-4	-2.18	7.98	7.91	0.00491737	-4.53154
AGAP005645	dehydrogenase/reductase SDR family member 11 precursor	-2.23	7.54	26.21	3.06e-07	-4.69134
AGAP011453	transferrin (anopheles darlingi)	-2.26	5.99	11.07	0.000879497	-4.78991	transferrin (anopheles darlingi)
AGAP008861	female reproductive tract protease GLEANR_896	-2.36	9.42	11.35	0.000752935	-5.1337
AGAP009830	No description	-2.39	7.84	13.58	0.000228734	-5.24157	No description
AGAP001240	Thymus-specific serine protease	-2.49	6.04	17.77	2.49e-05	-5.61778
AGAP000550	No description	-2.55	6.23	11.9	0.000562642	-5.85634	No description
AGAP001182	Salivary protein	-2.56	7.82	45.87	1.26e-11	-5.89708	Salivary protein
AGAP002865	cytochrome P450 (CYP6P3)	-2.57	5.99	15.55	8.02e-05	-5.93809
AGAP001205	chitin synthase	-2.58	5.72	8.36	0.00383109	-5.9794
AGAP007747	No description	-2.58	8.73	11.09	0.000866078	-5.9794	No description
AGAP001610	No description	-2.63	6.92	16.03	6.23e-05	-6.19026	No description
AGAP001199	serine protease	-2.64	9.18	10.53	0.00117549	-6.23332
AGAP002643	No description	-2.66	6.84	11.84	0.000578264	-6.32033	No description
AGAP003713	No description	-2.68	9.33	29.53	5.5e-08	-6.40856	No description
AGAP011824	thioredoxin peroxidase	-2.69	8.09	12.13	0.000495658	-6.45313
AGAP008963	alpha-glucosidase (anopheles darlingi)	-2.83	5.73	8.27	0.00402078	-7.11074	alpha-glucosidase (anopheles darlingi)
AGAP008294	Trypsin-3	-2.88	6.71	33.95	5.65e-09	-7.3615
AGAP006795	peritrophin	-3.18	9.04	15.17	9.84e-05	-9.06307
AGAP007990	Glucosyl/glucuronosyl transferases	-3.22	6.74	58.95	1.62e-14	-9.31787
AGAP008212	cytochrome P450 (CYP6M2)	-3.3	5.51	19.76	8.78e-06	-9.84916
AGAP000570	salivary or midgut protein	-3.4	9.89	17.13	3.49e-05	-10.5561	salivary or midgut protein
AGAP007745	No description	-3.54	9.71	15.69	7.48e-05	-11.6318	No description
AGAP013202	No description	-3.61	8.19	19.42	1.05e-05	-12.2101	No description
AGAP003926	No description	-3.62	5.69	17.21	3.35e-05	-12.295	No description
AGAP011806	ornithine decarboxylase	-3.74	5.52	10.93	0.000944736	-13.3614
AGAP001198	chymotrypsin	-3.89	7.29	39.32	3.6e-10	-14.8254
AGAP012443	No description	-4.62	5.57	13.78	0.000205236	-24.59	No description

## Sheet: 6IVMvs6NBF - Table S4.3
Table S4.3
	≥ 2-fold increase in IVM relative to non-BF (significant, alpha = 0.05)				Gene of interest based on putative function
	≥ 2-fold decrease in IVM relative to non-BF (significant, alpha = 0.05)
Blue text indicates description based on BLASTp results
VB GeneID	Description	log2FC	logCPM	LR	PValue	Fold change	BLASTp Results
AGAP005310	chymotrypsin or serine-type endopeptidase (loosely)	8.89744	8.88781	54.0804	1.92456e-13	476.864	chymotrypsin or serine-type endopeptidase (loosely)
AGAP013109	vitellogenin 2 (anopheles gambiae)	8.87655	12.5	194.137	3.97542e-44	470.011	vitellogenin 2 (anopheles gambiae)
AGAP004531	Cathepsin B precursor	8.21452	8.96113	183.512	8.28977e-42	297.041
AGAP002847	Niemann-Pick Type C-2	7.3594	6.27856	48.4207	3.43926e-12	164.211
AGAP007165	Late trypsin	7.33248	7.61952	81.0342	2.21847e-19	161.175
AGAP006187	protein G12	7.20642	7.90058	41.2662	1.32844e-10	147.689
AGAP004203	vitellogenin	7.11489	11.4712	103.701	2.35319e-24	138.611
AGAP006385	protease or trypsin (late or precurser)	7.0735	9.13856	52.0265	5.4758e-13	134.69	protease or trypsin (late or precurser)
AGAP005065	loosely serine-type endopeptidase (Aedes aegypti)	7.04222	6.37802	41.7761	1.02349e-10	131.801	loosely serine-type endopeptidase (Aedes aegypti)
AGAP009217	Clip-Domain Serine Protease	6.51377	5.70387	48.738	2.92542e-12	91.3779
AGAP003515	Similar to nitrilase family protein (Nit3)	5.9172	6.76528	61.0767	5.48928e-15	60.4303
AGAP008440	urate oxidase	5.53519	7.33381	88.2276	5.83387e-21	46.3721
AGAP006422	Cyanogenic beta-glucosidase	5.09042	5.51199	33.3737	7.60446e-09	34.0698
AGAP007142	Serine-type enodpeptidase	5.03123	6.55008	50.1057	1.45684e-12	32.7003
AGAP004700	No description	4.94045	7.33436	125.898	3.23732e-29	30.7059	No description
AGAP005945	purine-nucleoside phosphorylase	4.91356	6.44431	75.1403	4.38433e-18	30.139
AGAP004802	4-hydroxyphenylpyruvate dioxygenase	4.90791	7.24933	57.8857	2.77798e-14	30.0212
AGAP012247	phosphoserine phosphatase	4.65036	6.61024	135.095	3.1471e-31	25.1129
AGAP008363	Cytochrome b5 outer mitochondrial membrane isoform	4.57835	6.37244	81.3156	1.92399e-19	23.8902
AGAP009385	cellular retinaldehyde-binding protein	4.57353	5.92144	47.3673	5.88557e-12	23.8106
AGAP006710	serine-type enodpeptidase	4.27606	7.02435	17.6823	2.61046e-05	19.3741
AGAP002134	No description	4.03746	8.95818	36.1046	1.8701e-09	16.4208	No description
AGAP005888	No description	4.01861	7.91804	41.0504	1.48357e-10	16.2077	No description
AGAP005889	No description	3.98469	6.82045	56.3692	6.00631e-14	15.8311	No description
AGAP003350	phosphoenolpyruvate carboxykinase (GTP)	3.9743	9.29385	45.6761	1.39512e-11	15.7175
AGAP006711	Chymotrypsin-2	3.82669	8.0033	15.733	7.29389e-05	14.1889
AGAP008696	No description	3.81669	8.9742	19.0884	1.24802e-05	14.0909	No description
AGAP002198	glycine N-methyltransferase	3.77917	6.72168	68.347	1.37112e-16	13.7292
AGAP007455	leucine-rich immune protein (Short)	3.76945	6.56844	67.8729	1.74383e-16	13.637
AGAP001116	D-amino-acid oxidase	3.75556	6.34493	57.2901	3.76052e-14	13.5063
AGAP001826	lipophorin	3.73414	10.6495	26.8758	2.16962e-07	13.3072
AGAP002851	Niemann-Pick C2 protein	3.62555	5.37083	7.25121	0.00708533	12.3424
AGAP011765	Spondin-1	3.57484	7.00535	52.6732	3.9393e-13	11.9161
AGAP003878	Leucine-rich repeat-transmembrane protein (Anopheles darlingi, Aedes aegypti, culex quinq)	3.40107	6.01928	35.2406	2.9139e-09	10.5639	Leucine-rich repeat-transmembrane protein (Anopheles darlingi, Aedes aegypti, culex quinq)
AGAP011806	ornithine decarboxylase	3.39889	5.51908	9.96176	0.00159825	10.5479
AGAP004534	Cathepsin B precursor	3.27405	6.4582	57.6806	3.08328e-14	9.67356
AGAP008648	No description	3.17364	6.48453	10.9593	0.000931333	9.02322	No description
AGAP006278	D7 Protein, looselly	3.09553	6.39472	49.583	1.90159e-12	8.54769	D7 Protein, looselly
AGAP008141	argininosuccinate lyase	3.08853	7.49667	36.8259	1.29163e-09	8.50628
AGAP006191	hitinase-3-like protein 4	3.03174	6.43506	25.1831	5.21378e-07	8.17794
AGAP000881	aldehyde dehydrogenase family 7 member A1	2.99654	7.38474	34.1351	5.14156e-09	7.98084
AGAP010398	Flavin-containing monooxygenase FMO GS-OX-like 1	2.93459	6.05407	31.2798	2.23395e-08	7.6454
AGAP006709	Chymotrypsin-1	2.90099	6.82899	8.05679	0.00453335	7.4694
AGAP002830	C-1-tetrahydrofolate synthase, mitochondrial precursor	2.87666	7.30294	26.3866	2.79471e-07	7.34446
AGAP008584	lysosomal alpha-mannosidase	2.82794	5.83385	17.6293	2.68427e-05	7.10061
AGAP012352	Niemann-Pick C2 protein	2.82146	5.76111	16.0506	6.16727e-05	7.06876
AGAP000327	tyrosine aminotransferase	2.74438	8.10387	30.8497	2.78811e-08	6.70103
AGAP007453	leucine-rich immune protein (Short)	2.63809	6.73538	48.7084	2.96985e-12	6.22508
AGAP010968	Clip-Domain Serine Protease	2.62481	7.39889	18.0857	2.11181e-05	6.16802
AGAP010548	No description	2.58701	7.17856	45.1711	1.80547e-11	6.00853	No description
AGAP006548	glycine cleavage system H protein	2.52582	7.31013	40.7816	1.70229e-10	5.759
AGAP003453	No description	2.51354	5.97069	18.2677	1.91938e-05	5.71021	No description
AGAP005153	cysteine dioxygenase	2.50745	6.16401	25.7593	3.86765e-07	5.68614
AGAP004530	No description	2.50293	7.30361	44.1702	3.01026e-11	5.66836	No description
AGAP002091	phosphoribosylformylglycinamidine synthase	2.44929	6.56761	27.056	1.97642e-07	5.46146
AGAP001989	No description	2.44547	5.58211	13.7006	0.000214383	5.44704	No description
AGAP007456	leucine-rich immune protein (Short)	2.44136	6.59243	41.1216	1.43048e-10	5.43152
AGAP006495	putative secreted salivary protein	2.38073	6.10624	15.9706	6.43343e-05	5.208	putative secreted salivary protein
AGAP000151	No description	2.33431	8.53972	23.0227	1.60098e-06	5.0431	No description
AGAP010056	hexosaminidase	2.30894	7.27068	11.5507	0.000677254	4.9552
AGAP000603	No description	2.28734	6.9199	16.8177	4.11484e-05	4.88156	No description
AGAP009871	cuticular protein RR-1 family (CPR75)	2.2811	6.03421	13.4641	0.000243172	4.86047
AGAP001819	No description	2.24904	6.95612	11.6276	0.000649787	4.75366	No description
AGAP009176	fatty acid synthase, animal type	2.20886	9.05115	19.8985	8.1666e-06	4.6231
AGAP011827	acetyl-CoA acyltransferase	2.194	7.45944	28.9111	7.57788e-08	4.57574
AGAP006275	No description	2.18417	7.44025	18.8404	1.42124e-05	4.54464	No description
AGAP002503	4-coumarate:CoA ligase	2.15394	5.6372	7.85828	0.00505884	4.45041
AGAP011824	thioredoxin peroxidase	2.09684	8.08632	7.76509	0.00532655	4.27771
AGAP005712	phenylalanine-4-hydroxylase	2.09515	7.66728	21.306	3.91503e-06	4.2727
AGAP005327	ribonuclease UK114	2.09033	7.86705	26.5961	2.50744e-07	4.25845
AGAP002518	delta-1-pyrroline-5-carboxylate synthetase	2.02945	8.27976	18.5182	1.6829e-05	4.0825
AGAP008284	D7R1-related salivary protein (anopheles gambiae)	2.00372	7.57387	17.3883	3.04693e-05	4.01032	D7R1-related salivary protein (anopheles gambiae)
AGAP009786	phosphoribosylamine--glycine ligase / phosphoribosylglycinamide formyltransfer	1.98462	7.15057	24.2865	8.30195e-07	3.9576
AGAP000548	GSG1b salivary proteins	1.97977	9.49971	10.0755	0.0015025	3.94431
AGAP008215	GSG7 salivary protein	1.97591	7.86951	13.9986	0.000182948	3.93376
AGAP005611	No description	1.94547	6.44117	25.1844	5.2103e-07	3.85163	No description
AGAP010383	Solute carrier family 15 member 1	1.94132	5.71944	3.88374	0.0487557	3.84058
AGAP000184	malate dehydrogenase (oxaloacetate-decarboxylating)(NADP+)	1.93621	7.71693	28.0938	1.15575e-07	3.82699
AGAP002721	tryptophan 2,3-dioxygenase	1.93601	6.38301	17.3044	3.18443e-05	3.82647
AGAP013724	GSG7 salivary protein	1.92606	7.81051	13.1307	0.000290498	3.80017
AGAP000179	amidophosphoribosyltransferase	1.91232	7.64838	29.2051	6.51088e-08	3.76415
AGAP002848	Niemann-Pick Type C-2	1.90243	5.69767	4.94745	0.0261292	3.73843
AGAP008013	No description	1.89746	6.58088	9.60664	0.00193875	3.72557	No description
AGAP013365	apolipophorin-III (anopheles sinensis, anopheles darlingi)	1.89738	7.76349	17.2301	3.31146e-05	3.72536	apolipophorin-III (anopheles sinensis, anopheles darlingi)
AGAP002378	adenylosuccinate lyase	1.88403	6.83614	31.6586	1.838e-08	3.69105
AGAP008632	alpha-aminoadipic semialdehyde synthase	1.86696	6.33167	7.85794	0.0050598	3.64763
AGAP001713	stearoyl-CoA desaturase (delta-9 desaturase)	1.86273	10.2571	17.8334	2.41107e-05	3.63694
AGAP009974	almost perfect match with anti-platelet protein (anopheles gambiae), partial match with 30kDa salivary anitgen family protein (anopheles funestus)	1.86256	8.98065	12.5967	0.000386424	3.63651	almost perfect match with anti-platelet protein (anopheles gambiae), partial match with 30kDa salivary anitgen family protein (anopheles funestus)
AGAP004094	Sterol carrier protein-2	1.84191	7.02692	23.8221	1.05661e-06	3.58485
AGAP011319	Pacifastin-related peptide	1.82968	8.25398	26.1026	3.23743e-07	3.55458
AGAP002632	No description	1.79601	6.84381	17.0591	3.62337e-05	3.47259	No description
AGAP002913	No description	1.78864	7.14369	19.0463	1.27585e-05	3.45489	No description
AGAP007711	No description	1.76387	5.78949	7.45458	0.00632751	3.39609	No description
AGAP000609	Loosely salivary protein related	1.75369	8.55045	9.2978	0.0022943	3.37219	Loosely salivary protein related
AGAP008061	imaginal disc growth factor	1.73375	8.15016	23.7037	1.12369e-06	3.32592
AGAP008487	sphingomyelin phosphdiesterase (anopheles darlingi)	1.72533	6.83212	14.2495	0.000160105	3.30655	sphingomyelin phosphdiesterase (anopheles darlingi)
AGAP006494	No description	1.71148	8.34791	17.9365	2.28396e-05	3.27497	No description
AGAP008282	D7R1-related salivary protein (anopheles gambiae)	1.68371	9.11985	9.73738	0.00180558	3.21252	D7R1-related salivary protein (anopheles gambiae)
AGAP006370	No description	1.67924	6.1461	9.66116	0.00188205	3.20259	No description
AGAP008216	GSG7 salivary protein	1.62185	9.61745	7.4903	0.00620322	3.07769
AGAP001065	glycine hydroxymethyltransferase	1.59873	8.67312	20.9786	4.64444e-06	3.02876
AGAP013146	Aminopeptidase N1	1.5883	7.72489	5.11802	0.0236787	3.00694
AGAP001374	TRIO Salivary gland protein	1.54776	9.07934	7.41965	0.00645152	2.92363	TRIO Salivary gland protein
AGAP006480	probably GGY family antimicrobial peptide (anopheles funestus)	1.5396	7.55761	10.4043	0.0012572	2.90714	probably GGY family antimicrobial peptide (anopheles funestus)
AGAP011792	Clip-Domain Serine Protease	1.52978	6.58528	13.7332	0.0002107	2.88742
AGAP000211	triacylglycerol lipase	1.52079	6.57656	15.9384	6.54363e-05	2.86947
AGAP007460	Acyl-CoA-binding protein 2	1.52032	6.55937	16.3627	5.23042e-05	2.86854
AGAP010735	heme peroxidase	1.51882	7.11617	10.2101	0.00139672	2.86558
AGAP010815	thioester-containing protein	1.5184	6.42167	13.4235	0.000248493	2.86472
AGAP008281	D7R1-related salivary protein	1.50537	7.42136	10.7353	0.00105111	2.83898	D7R1-related salivary protein
AGAP008278	Long form D7 salivary protein	1.4869	6.93828	8.44611	0.00365825	2.80285
AGAP007454	leucine-rich immune protein (Short)	1.48492	6.77221	15.7299	7.30604e-05	2.79901
AGAP000607	SG1-like salivary protein	1.48071	10.0399	5.12592	0.023571	2.79086
AGAP008004	cE5/F1 protein (anopheles gambiae)	1.47598	10.1749	8.18752	0.00421796	2.78172	cE5/F1 protein (anopheles gambiae)
AGAP002520	short-chain dehydrogenease/reductase	1.4757	6.14374	10.0709	0.00150628	2.78118
AGAP000180	phosphoribosylaminoimidazole carboxylase	1.47514	8.62345	12.0873	0.000507676	2.78011
AGAP004519	Sideroflexin 1,2,3	1.45532	6.99122	12.8906	0.00033023	2.74217
AGAP010509	organic cation transporter 3	1.44828	6.1958	10.1315	0.00145755	2.72883
AGAP003168	isocitrate dehydrogenase	1.43086	6.12653	7.91864	0.0048928	2.69608
AGAP001076	cytochrome P450 (CYP4G16)	1.41848	6.49069	9.90404	0.00164917	2.67303
AGAP000551	2-oxoglutarate dehydrogenase E1 component DHKTD1	1.41267	5.98959	7.85257	0.00507486	2.66229
AGAP008849	D-3-phosphoglycerate dehydrogenase	1.40988	7.64877	11.0917	0.000867144	2.65715
AGAP003474	No description	1.40846	8.35174	10.3317	0.00130767	2.65454	No description
AGAP008822	FK506-binding protein 14	1.4081	7.99179	15.8688	6.78901e-05	2.65388
AGAP005552	peptidoglycan recognition protein (Long)	1.36863	6.48861	16.6841	4.41485e-05	2.58225
AGAP008279	Long form D7 salivary protein	1.35289	7.38196	9.17138	0.00245829	2.55424
AGAP007119	Sideroflexin 1,2,3	1.32969	6.27439	9.11716	0.00253223	2.51349
AGAP008501	glutaryl-CoA dehydrogenase	1.30997	6.35559	9.08476	0.00257748	2.47936
AGAP007918	xanthine dehydrogenase/oxidase	1.28213	5.88671	4.76479	0.0290476	2.43198
AGAP011369	gelsolin	1.2549	8.28876	10.9069	0.000958051	2.3865
AGAP000611	Salivary protein	1.25481	7.12288	6.20182	0.0127619	2.38636	Salivary protein
AGAP005984	fatty acyl-CoA reductase 2	1.24939	6.14089	6.89086	0.00866376	2.37742
AGAP000973	neutral ceramidase	1.23446	6.4468	6.71347	0.00956874	2.35294
AGAP001582	No description	1.23329	6.5728	14.0354	0.000179397	2.35102	No description
AGAP006420	Venom allergen	1.19565	7.77837	4.151	0.0416099	2.29048
AGAP008283	D7r3-related salivary protein (anopheles gambiae, arabiensis)	1.18942	7.84129	6.01015	0.0142238	2.28062	D7r3-related salivary protein (anopheles gambiae, arabiensis)
AGAP004742	pyruvate carboxylase	1.17226	8.15908	9.71151	0.00183117	2.25365
AGAP004334	No description	1.17039	7.77501	8.44418	0.00366213	2.25072	No description
AGAP007534	heat shock protein 67B2 (anopheles gambiae)	1.1198	6.56163	10.1144	0.00147116	2.17317	heat shock protein 67B2 (anopheles gambiae)
AGAP010156	ATP citrate lyase	1.11707	6.80878	7.88151	0.00499427	2.16905
AGAP011026	5' nucleotidase, ecto	1.11267	9.48721	4.31654	0.0377437	2.16245
AGAP006421	Venom allergen	1.06288	9.04356	5.34672	0.0207613	2.0891
AGAP004653	electron transfer flavoprotein subunit beta, mitochondrial	1.05974	7.6606	9.08069	0.00258323	2.08455
AGAP002593	outer membrane lipoprotein Blc	1.01568	6.52216	7.09599	0.00772568	2.02185
AGAP000278	odorant binding protein	1.01301	8.16507	7.555	0.00598437	2.01812
AGAP008810	No description	1.00605	6.05241	4.38959	0.036159	2.0084	No description
AGAP003823	influenza virus NS1A-binding protein	-1.00527	6.71726	8.72407	0.00314036	-2.00732
AGAP006360	glutamate synthase (NADPH/NADH)	-1.00549	7.42163	3.8747	0.049019	-2.00763
AGAP005711	clock	-1.00593	7.54269	5.13239	0.0234833	-2.00823
AGAP012400	alpha-glucosidase	-1.01157	8.23293	4.9027	0.0268147	-2.0161
AGAP003493	Sugar transporter ERD6-like 6	-1.02355	9.15425	6.02256	0.0141241	-2.03292
AGAP006206	carboxypeptidase B	-1.03016	7.82541	6.18407	0.0128906	-2.04225
AGAP009239	RanBP-type and C3HC4-type zinc finger-containing protein 1	-1.04058	6.40156	5.57444	0.0182245	-2.05706
AGAP001446	AMP-activated protein kinase, gamma regulatory subunit	-1.0419	6.31386	4.72637	0.0297035	-2.05893
AGAP001381	laminin, beta 1	-1.05087	7.34706	6.88787	0.00867824	-2.07178
AGAP003289	carbonic anhydrase	-1.07035	6.91397	11.5823	0.000665841	-2.09994
AGAP001678	tensin (Anopheles gambiae)	-1.0819	7.14649	4.99137	0.025474	-2.11682	tensin (Anopheles gambiae)
AGAP001130	poly(A) RNA polymerase GLD2	-1.09498	6.99029	9.3956	0.00217507	-2.1361
AGAP012996	Juvenile hormone-inducible protein	-1.11947	6.21726	7.75915	0.00534411	-2.17267
AGAP012296	cytochrome P450 (CYP9J5)	-1.12035	6.2758	6.29968	0.012076	-2.174
AGAP001643	No description	-1.12108	6.37496	7.66624	0.00562635	-2.17509	No description
AGAP004883	No description	-1.12178	7.46898	12.4054	0.000428092	-2.17616	No description
AGAP004732	No description	-1.13466	6.73561	7.22016	0.00720893	-2.19567	No description
AGAP002862	cytochrome P450 (CYP6AA1)	-1.15091	6.66115	9.8574	0.0016915	-2.22054
AGAP003038	organic cation transporter (anopheles darlingi and aedes aegypti)	-1.15874	6.84184	12.5342	0.000399564	-2.23263	organic cation transporter (anopheles darlingi and aedes aegypti)
AGAP008903	leukocyte receptor (anopheles sinensis)	-1.16542	6.76137	5.01216	0.0251698	-2.24299	leukocyte receptor (anopheles sinensis)
AGAP008931	inorganic phosphate cotransporter	-1.18231	7.13384	13.3676	0.000256003	-2.2694
AGAP003638	No description	-1.19657	6.56133	7.75854	0.00534593	-2.29194	No description
AGAP002629	No description	-1.26854	10.9122	4.20643	0.0402709	-2.40918	No description
AGAP009990	No description	-1.27219	7.53386	5.33141	0.0209444	-2.41527	No description
AGAP008294	Trypsin-3	-1.32581	6.70996	8.05074	0.00454851	-2.50673
AGAP007801	vrille	-1.33535	5.72058	4.51478	0.0336032	-2.52337
AGAP006195	No description	-1.35463	7.66062	11.7028	0.000624064	-2.55731	No description
AGAP011453	transferrin (anopheles darlingi)	-1.36923	5.98775	4.30586	0.0379814	-2.58333	transferrin (anopheles darlingi)
AGAP007957	choline/ethanolamine kinase	-1.40888	8.62324	12.7009	0.000365473	-2.65531
AGAP006339	No description	-1.40984	5.92428	6.5836	0.0102923	-2.65708	No description
AGAP006729	Ester hydrolase C11orf54	-1.41999	6.29939	11.0136	0.000904445	-2.67584
AGAP008861	female reproductive tract protease GLEANR_896	-1.44941	9.41941	4.83801	0.0278389	-2.73097
AGAP010343	CTL-like protein 2	-1.46316	7.23652	17.0006	3.73684e-05	-2.75711
AGAP008218	cytochrome P450 (CYP6Z2)	-1.5285	6.57676	8.68601	0.00320663	-2.88485
AGAP007793	Regucalcin protein	-1.53332	7.33132	12.5337	0.000399677	-2.89451
AGAP009636	No description	-1.55655	6.01107	9.20873	0.00240864	-2.94149	No description
AGAP009036	solute carrier family 9 (sodium/hydrogen exchanger), member 3	-1.59839	6.55321	6.81444	0.00904236	-3.02805
AGAP010975	potassim-dependent sodium-calcium exchanger (anopheles darlingi, aedes aegypti, culex quinq)	-1.60082	6.16845	6.04432	0.0139511	-3.03316	potassim-dependent sodium-calcium exchanger (anopheles darlingi, aedes aegypti, culex quinq)
AGAP012401	Maltase 2	-1.61317	9.96867	9.06166	0.00261025	-3.05923
AGAP006194	No description	-1.62619	9.67194	11.5082	0.000692883	-3.08696	No description
AGAP012302	Sodium-independent sulfate anion transporter	-1.63131	6.14503	12.3844	0.000432932	-3.09795
AGAP006225	aldehyde oxidase	-1.7349	6.38292	15.8176	6.97505e-05	-3.32857
AGAP008065	No description	-1.74652	6.29761	9.8669	0.00168279	-3.35549	No description
AGAP005645	dehydrogenase/reductase SDR family member 11 precursor	-1.78607	7.53911	17.3797	3.06082e-05	-3.44875
AGAP002353	lipase 3	-1.79035	7.28422	4.37551	0.036459	-3.45898
AGAP003762	No description	-1.79157	6.94935	15.5704	7.94895e-05	-3.46191	No description
AGAP000818	cytochrome P450 (CYP9K1)	-1.80667	7.14321	12.557	0.000394731	-3.49834
AGAP013544	L-gulonate 3-dehydrogenase	-1.87455	6.43389	21.2552	4.02019e-06	-3.66688
AGAP001194	Microtubule-associated protein	-1.93781	7.27183	4.63407	0.0313432	-3.83123	Microtubule-associated protein
AGAP004988	No description	-2.00068	6.33515	12.3092	0.000450734	-4.00188	No description
AGAP002865	cytochrome P450 (CYP6P3)	-2.11151	5.98827	10.936	0.000943142	-4.32143
AGAP000550	No description	-2.1155	6.22552	8.43369	0.00368333	-4.3334	No description
AGAP005499	dehydrogenase/reductase SDR family member 11 precursor	-2.16904	6.33437	25.4565	4.5246e-07	-4.49724
AGAP004987	No description	-2.33458	6.42799	19.081	1.25287e-05	-5.04405	No description
AGAP001240	Thymus-specific serine protease	-2.38096	6.03983	16.4111	5.0986e-05	-5.20883
AGAP001198	chymotrypsin	-2.58662	7.28916	19.5648	9.72421e-06	-6.00689
AGAP009945	dihydrodiol dehydrogenase / D-xylose 1-dehydrogenase (NADP)	-2.61869	7.45088	27.458	1.60541e-07	-6.14193
AGAP008212	cytochrome P450 (CYP6M2)	-2.69158	5.50725	13.8971	0.000193091	-6.46018
AGAP007990	Glucosyl/glucuronosyl transferases	-2.92048	6.73993	49.9968	1.53997e-12	-7.57097
