# Supplementary material for: Age and prior blood feeding of Anopheles gambiae influences their susceptibility and gene expression patterns to ivermectin-containing blood meals
Source: BMC Genomics. 2015 Oct 15;16:797. doi: 10.1186/s12864-015-2029-8 (PMC4608139; doi:10.1186/s12864-015-2029-8)
Supplement: Additional file 5: Table S5.1 – 5.3. — Complete list of significantly differentially expressed transcripts when comparing age groups of the same treatment (6IVM:2IVM, 6BF:2BF, 6NBF:2NBF). (XLSX 65 kb) [file 12864_2015_2029_MOESM5_ESM.xlsx]

## Sheet: 6IVMvs2IVM - Table S5.1
Table S5.1
	≥ 2-fold increase in 6-day relative to 2-day (significant, alpha = 0.05)			Gene of interest based on putative function
	≥ 2-fold decrease in 6-day relative to 2-day (significant, alpha = 0.05)
Blue text indicates description based on BLASTp results
VB Gene ID	Description	log2FC	logCPM	LR	PValue	Fold Change	BLASTp results
AGAP008292	Trypsin-4	4.93	7.98	31.47	0	30.4844
AGAP002353	lipase 3	4.88	7.28	24.59	0	29.446
AGAP001198	chymotrypsin	4.06	7.29	40.74	0	16.6795
AGAP005065	loosely serine-type endopeptidase (Aedes aegypti)	3.17	6.38	12.29	0.0005	9.00047	loosely serine-type endopeptidase (Aedes aegypti)
AGAP007990	Glucosyl/glucuronosyl transferases	3.09	6.74	48.63	0	8.51496
AGAP006433	very loosely peritrophic matrix protein precurser	3.07	7.57	12.4	0.0004	8.39773	very loosely peritrophic matrix protein precurser
AGAP008294	Trypsin-3	2.77	6.71	31.13	0	6.82108
AGAP006434	No description	2.74	7.56	10.91	0.001	6.6807	No description
AGAP011305	alkaline phosphatase	2.45	5.76	4.4	0.0359	5.46416
AGAP006709	Chymotrypsin-1	2.33	6.83	5.46	0.0195	5.02805
AGAP008212	cytochrome P450 (CYP6M2)	2.33	5.51	10.24	0.0014	5.02805
AGAP013674	U2 spliceosomal RNA	2.17	5.61	5.65	0.0175	4.50023
AGAP009830	No description	2.13	7.84	11.01	0.0009	4.37717	No description
AGAP001199	serine protease	1.98	9.18	6.2	0.0128	3.94493
AGAP008861	female reproductive tract protease GLEANR_896	1.96	9.42	8.1	0.0044	3.89062
AGAP006187	protein G12	1.93	7.9	4.8	0.0285	3.81055
AGAP006710	serine-type enodpeptidase	1.93	7.03	4.41	0.0357	3.81055
AGAP006711	Chymotrypsin-2	1.91	8	4.58	0.0323	3.75809
AGAP008141	argininosuccinate lyase	1.87	7.5	14.93	0.0001	3.65533
AGAP007142	Serine-type enodpeptidase	1.87	6.55	9.22	0.0024	3.65533
AGAP011765	Spondin-1	1.78	7.01	15.1	0.0001	3.43426
AGAP012196	histone H3	1.76	6.27	10.3	0.0013	3.38698
AGAP005889	No description	1.7	6.82	12.39	0.0004	3.24901	No description
AGAP002865	cytochrome P450 (CYP6P3)	1.67	5.99	6.86	0.0088	3.18215
AGAP005645	dehydrogenase/reductase SDR family member 11 precursor	1.66	7.54	14.78	0.0001	3.16017
AGAP007165	Late trypsin	1.56	7.62	6.21	0.0127	2.94854
AGAP003474	No description	1.56	8.35	12.59	0.0004	2.94854	No description
AGAP005563	facilitated trehalose transporter Tret1	1.55	9.01	10.77	0.001	2.92817
AGAP001240	Thymus-specific serine protease	1.54	6.04	7.1	0.0077	2.90795
AGAP006191	hitinase-3-like protein 4	1.52	6.43	7.05	0.0079	2.86791
AGAP008225	trehalose 6-phosphate phosphatase	1.51	6	7.87	0.005	2.8481
AGAP008487	sphingomyelin phosphdiesterase (anopheles darlingi)	1.47	6.83	10.53	0.0012	2.77022	sphingomyelin phosphdiesterase (anopheles darlingi)
AGAP012895	histone H2A	1.44	8.03	9.26	0.0023	2.71321
AGAP001236	Sugar transporter ERD6-like 6	1.37	6.22	8.09	0.0045	2.58471
AGAP028109	No description	1.34	8.2	8.86	0.0029	2.53151	No description
AGAP007906	Spink6	1.33	6.42	6.56	0.0104	2.51403
AGAP008054	chemosensory protein	1.3	9.28	6.69	0.0097	2.46229
AGAP005984	fatty acyl-CoA reductase 2	1.3	6.14	7.47	0.0063	2.46229
AGAP000327	tyrosine aminotransferase	1.28	8.1	7.47	0.0063	2.42839
AGAP002518	delta-1-pyrroline-5-carboxylate synthetase	1.27	8.28	7.57	0.0059	2.41162
AGAP002378	adenylosuccinate lyase	1.24	6.84	14.35	0.0002	2.36199
AGAP006506	SG2 salivary protein (anopheles gambiae)	1.24	6.25	6.75	0.0094	2.36199	SG2 salivary protein (anopheles gambiae)
AGAP002198	glycine N-methyltransferase	1.23	6.72	8.84	0.003	2.34567
AGAP008227	trehalose 6-phosphate synthase/phosphatase	1.22	7.56	10.63	0.0011	2.32947
AGAP008219	cytochrome P450 (CYP6Z1)	1.19	6.02	4.77	0.029	2.28153
AGAP006507	salivary protein SG3	1.19	6.46	4.76	0.0292	2.28153	salivary protein SG3
AGAP008218	cytochrome P450 (CYP6Z2)	1.18	6.58	5.2	0.0226	2.26577
AGAP003785	glucose dehydrogenase (acceptor)	1.16	6.88	10.7	0.0011	2.23457
AGAP000881	aldehyde dehydrogenase family 7 member A1	1.15	7.38	5.73	0.0167	2.21914
AGAP007460	Acyl-CoA-binding protein 2	1.14	6.56	9.47	0.0021	2.20381
AGAP006793	very loosely mucin	1.14	7.84	9.27	0.0023	2.20381	very loosely mucin
AGAP003580	phosphatidylethanolamine-binding	1.14	6.85	9.46	0.0021	2.20381	phosphatidylethanolamine-binding
AGAP004094	Sterol carrier protein-2	1.11	7.03	9.08	0.0026	2.15846
AGAP002721	tryptophan 2,3-dioxygenase	1.09	6.38	5.79	0.0161	2.12874
AGAP003713	No description	1.07	9.33	5.28	0.0216	2.09943	No description
AGAP001352	No description	1.07	6.66	6.15	0.0131	2.09943	No description
AGAP001182	Salivary protein	1.06	7.82	8.64	0.0033	2.08493	Salivary protein
AGAP003343	cytochrome P450 (CYP6AG1)	1.03	6.36	6.24	0.0125	2.04202
AGAP012251	inorganic phosphate cotransporter	1.03	8.21	6.66	0.0099	2.04202
AGAP011317	No description	1.02	6.5	4.89	0.0269	2.02792	No description
AGAP005750	glucosyl/glucuronosyl transferases	1	6.1	4.18	0.0409	2
AGAP009200	collagen, type IV, alpha	-1.01	7.04	5.81	0.016	-2.01391
AGAP007957	choline/ethanolamine kinase	-1.02	8.62	6.76	0.0093	-2.02792
AGAP008278	Long form D7 salivary protein	-1.03	6.94	4.16	0.0414	-2.04202
AGAP011571	No description	-1.04	8.12	8.35	0.0039	-2.05623	No description
AGAP008444	cuticular protein CPLCG family (CPLCG1)	-1.08	6.58	4.59	0.0321	-2.11404
AGAP011971	Ser/Thr protein phosphatase/nucleotidase	-1.18	6.39	5.05	0.0247	-2.26577
AGAP001161	long wavelength sensitive opsin	-1.28	7.52	10.65	0.0011	-2.42839
AGAP004530	No description	-1.33	7.3	13.96	0.0002	-2.51403	No description
AGAP003444	potential salivary protein	-1.37	6.47	5.39	0.0203	-2.58471	potential salivary protein
AGAP004534	Cathepsin B precursor	-1.49	6.46	14.91	0.0001	-2.80889
AGAP007347	C-Type Lysozyme.	-1.51	8.15	12.48	0.0004	-2.8481
AGAP004531	Cathepsin B precursor	-1.55	8.96	13.07	0.0003	-2.92817
AGAP006480	probably GGY family antimicrobial peptide (anopheles funestus)	-1.83	7.56	14.58	0.0001	-3.55537	probably GGY family antimicrobial peptide (anopheles funestus)
AGAP002134	No description	-2.29	8.96	13	0.0003	-4.89056	No description
AGAP008696	No description	-3.58	8.97	16.06	0.0001	-11.9588	No description

## Sheet: 6BFvs2BF - Table S5.2
Table S5.2
	≥ 2-fold increase in 6-day relative to 2-day (significant, alpha = 0.05)			Gene of interest based on putative function
	≥ 2-fold decrease in 6-day relative to 2-day (significant, alpha = 0.05)
Blue text indicates description based on BLASTp results
Gene ID	Description	log2FC	logCPM	LR	PValue	Fold change	BLASTp results
AGAP011305	alkaline phosphatase	5.78	5.76	17.65	0	55.02
AGAP008963	alpha-glucosidase (anopheles darlingi)	5.53	5.73	21.46	0	46.34	alpha-glucosidase (anopheles darlingi)
AGAP006434	No description	4.65	7.56	25.97	0	25.03	No description
AGAP006433	very loosely peritrophic matrix protein precurser	3.92	7.57	18.54	0	15.14	very loosely peritrophic matrix protein precurser
AGAP004809	protease m1 zinc metalloprotease	3.85	6.58	16.59	0	14.37
AGAP008292	Trypsin-4	3.81	7.98	20.55	0	13.99
AGAP002353	lipase 3	3.7	7.28	15.78	0	13
AGAP011302	alkaline phosphatase	3.34	6.37	11.57	0	10.09
AGAP007990	Glucosyl/glucuronosyl transferases	3.19	6.74	47.16	0	9.13
AGAP006023	tyrosine 3-monooxygenase	3.09	8.47	31.03	0	8.49
AGAP010975	potassim-dependent sodium-calcium exchanger (anopheles darlingi, aedes aegypti, culex quinq)	3.04	6.17	19.42	0	8.24	potassim-dependent sodium-calcium exchanger (anopheles darlingi, aedes aegypti, culex quinq)
AGAP007364	maternal protein exuperantia? (anopheles darlingi)	2.93	6.19	20.34	0	7.63	maternal protein exuperantia? (anopheles darlingi)
AGAP013674	U2 spliceosomal RNA	2.85	5.61	9.19	0	7.23
AGAP006400	Alkaline phosphatase 2	2.69	5.46	8.11	0	6.47
AGAP008861	female reproductive tract protease GLEANR_896	2.68	9.42	14.25	0	6.41
AGAP000570	salivary or midgut protein	2.45	9.89	9.56	0	5.48	salivary or midgut protein
AGAP001240	Thymus-specific serine protease	2.39	6.04	15.29	0	5.24
AGAP006935	rap55 (anopheles darlingi, aedes aegypti)	2.38	7.15	20.98	0	5.19	rap55 (anopheles darlingi, aedes aegypti)
AGAP006711	Chymotrypsin-2	2.37	8	6.86	0.01	5.18
AGAP001199	serine protease	2.3	9.18	8.15	0	4.93
AGAP006710	serine-type enodpeptidase	2.27	7.03	5.92	0.01	4.81
AGAP001198	chymotrypsin	2.26	7.29	14.32	0	4.79
AGAP004860	protease m1 zinc metalloprotease	2.21	6.16	4.97	0.03	4.64
AGAP012045	ATP-dependent RNA helicase DDX5/DBP2	2.2	6.96	31.03	0	4.59
AGAP002629	No description	2.19	10.91	10.64	0	4.56	No description
AGAP008294	Trypsin-3	2.11	6.71	17.96	0	4.33
AGAP012895	histone H2A	2.05	8.03	18.08	0	4.15
AGAP004987	No description	1.97	6.43	13.78	0	3.91	No description
AGAP008370	carboxypeptidase A	1.91	6.3	4.43	0.04	3.76
AGAP008696	No description	1.9	8.97	5.17	0.02	3.72	No description
AGAP002643	No description	1.83	6.84	5.78	0.02	3.55	No description
AGAP010645	cathepsin (anopheles darlingi)	1.76	7.44	23.43	0	3.39	cathepsin (anopheles darlingi)
AGAP006506	SG2 salivary protein (anopheles gambiae)	1.75	6.25	12.77	0	3.36	SG2 salivary protein (anopheles gambiae)
AGAP002848	Niemann-Pick Type C-2	1.72	5.7	3.86	0.05	3.29
AGAP005984	fatty acyl-CoA reductase 2	1.64	6.14	11.49	0	3.11
AGAP001930	Heterogeneous nuclear ribonucleoprotein 27C	1.63	5.78	7.39	0.01	3.09
AGAP002359	carbonic anhydrase	1.6	8.12	13.09	0	3.03
AGAP000604	No description	1.59	6.8	17.18	0	3.01	No description
AGAP000403	rasputin (culex)	1.56	6.58	16.38	0	2.95	rasputin (culex)
AGAP000603	No description	1.48	6.92	7.42	0.01	2.78	No description
AGAP011453	transferrin (anopheles darlingi)	1.47	5.99	4.74	0.03	2.76	transferrin (anopheles darlingi)
AGAP008212	cytochrome P450 (CYP6M2)	1.45	5.51	4.13	0.04	2.74
AGAP006507	salivary protein SG3	1.45	6.46	6.93	0.01	2.74	salivary protein SG3
AGAP004988	No description	1.44	6.34	6.61	0.01	2.71	No description
AGAP006432	ICHIT (almost perfect match, chitin metabolism)	1.43	8.13	4.7	0.03	2.69	ICHIT (almost perfect match, chitin metabolism)
AGAP007888	partial match with blastoderm specific protein 25d (anopheles darlingi, culex quinq)	1.42	6.5	10.54	0	2.67	partial match with blastoderm specific protein 25d (anopheles darlingi, culex quinq)
AGAP008065	No description	1.41	6.3	6.32	0.01	2.65	No description
AGAP009830	No description	1.39	7.84	4.85	0.03	2.63	No description
AGAP008075	cellular nucleic acid-binding protein	1.37	8.67	14.51	0	2.58
AGAP001819	No description	1.34	6.96	4.22	0.04	2.54	No description
AGAP012296	cytochrome P450 (CYP9J5)	1.32	6.28	8.26	0	2.5
AGAP001279	protein phosphatase 3, catalytic subunit	1.32	7.87	13.97	0	2.49
AGAP001928	nucleosome assembly protein 1-like 1	1.31	8.49	14.07	0	2.48
AGAP003043	Lamin (structural nuclear filaments, transcriptional regulation)	1.31	6.55	9.16	0	2.47	Lamin (structural nuclear filaments, transcriptional regulation)
AGAP006478	Synaptic vesicle membrane protein VAT-1 homolog-like	1.28	6.5	10.93	0	2.43
AGAP000029	E1A/CREB-binding protein	1.25	6.97	6.53	0.01	2.38
AGAP009792	importin subunit alpha-2	1.25	7.69	9.31	0	2.37
AGAP009509	60S ribosomal protein L9	1.23	6.15	7.35	0.01	2.35
AGAP006511	histone deacetylase 1/2	1.23	6.52	12.69	0	2.35
AGAP012196	histone H3	1.23	6.27	5.1	0.02	2.34
AGAP004238	T-complex protein 1 subunit alpha	1.23	6.59	12.94	0	2.34
AGAP003914	pumilio (anopheles darlingi, culex quinq)	1.2	6.38	8.43	0	2.3	pumilio (anopheles darlingi, culex quinq)
AGAP000818	cytochrome P450 (CYP9K1)	1.17	7.14	5.36	0.02	2.25
AGAP000306	histone H2A	1.17	6.14	6.31	0.01	2.25
AGAP010892	Synaptic vesicle glycoprotein 2B	1.17	6.33	3.92	0.05	2.24
AGAP006702	loosely Smaug protein (aedes aegypti, culex quinq)	1.14	7.74	9.41	0	2.2	loosely Smaug protein (aedes aegypti, culex quinq)
AGAP005127	RNA-binding protein 15	1.14	6.79	7.57	0.01	2.2
AGAP009694	T-complex protein 1 subunit beta	1.12	6.79	12.76	0	2.18
AGAP001730	cyclin G2	1.11	7.25	8.36	0	2.16
AGAP000462	peptidyl-prolyl isomerase F (cyclophilin D)	1.11	8.6	9.92	0	2.15
AGAP005088	No description	1.07	6.19	5.33	0.02	2.1	No description
AGAP007502	kinesin family member 11	1.06	6.06	4.07	0.04	2.09
AGAP001130	poly(A) RNA polymerase GLD2	1.06	6.99	8.86	0	2.09
AGAP004192	heat shock 70kDa protein 5	1.06	8.76	7.22	0.01	2.08
AGAP001352	No description	1.06	6.66	6.02	0.01	2.08	No description
AGAP013544	L-gulonate 3-dehydrogenase	1.05	6.44	6.83	0.01	2.07
AGAP003638	No description	1.05	6.56	5.99	0.01	2.07	No description
AGAP006472	centromeric protein E	1.04	7.26	8.15	0	2.06
AGAP003160	MAP kinase interacting serine/threonine kinase	1.04	6.56	7.33	0.01	2.05
AGAP005672	staphylococcal nuclease domain-containing protein 1	1.03	6.91	6.52	0.01	2.04
AGAP002478	cyclin B	1.01	6.73	7.23	0.01	2.01
AGAP009388	No description	1.01	7.44	5.75	0.02	2.01	No description
AGAP001721	translocon-associated protein subunit alpha	-1.01	8.06	7.99	0	-2.01
AGAP003474	No description	-1.02	8.35	5.45	0.02	-2.02	No description
AGAP010234	microsomal triglyceride transfer protein large subunit	-1.03	6.22	6.81	0.01	-2.04
AGAP000151	No description	-1.04	8.54	4.97	0.03	-2.06	No description
AGAP008363	Cytochrome b5 outer mitochondrial membrane isoform	-1.09	6.37	6.18	0.01	-2.13
AGAP003453	No description	-1.12	5.97	3.95	0.05	-2.17	No description
AGAP009974	almost perfect match with anti-platelet protein (anopheles gambiae), partial match with 30kDa salivary anitgen family protein (anopheles funestus)	-1.15	8.98	4.86	0.03	-2.23	almost perfect match with anti-platelet protein (anopheles gambiae), partial match with 30kDa salivary anitgen family protein (anopheles funestus)
AGAP007347	C-Type Lysozyme.	-1.17	8.15	7.63	0.01	-2.24
AGAP000179	amidophosphoribosyltransferase	-1.21	7.65	12.14	0	-2.31
AGAP012247	phosphoserine phosphatase	-1.21	6.61	12.61	0	-2.32
AGAP009182	protein transport protein SEC61 subunit alpha	-1.25	9.09	9.58	0	-2.37
AGAP000305	SPARC	-1.25	7.08	13.64	0	-2.39
AGAP006548	glycine cleavage system H protein	-1.28	7.31	11.3	0	-2.43
AGAP008632	alpha-aminoadipic semialdehyde synthase	-1.3	6.33	3.91	0.05	-2.47
AGAP001116	D-amino-acid oxidase	-1.34	6.35	8.74	0	-2.53
AGAP001065	glycine hydroxymethyltransferase	-1.35	8.67	15.16	0	-2.55
AGAP010968	Clip-Domain Serine Protease	-1.36	7.4	5.21	0.02	-2.57
AGAP001161	long wavelength sensitive opsin	-1.36	7.52	12.08	0	-2.57
AGAP006191	hitinase-3-like protein 4	-1.38	6.43	5.78	0.02	-2.61
AGAP010398	Flavin-containing monooxygenase FMO GS-OX-like 1	-1.41	6.05	8.2	0	-2.66
AGAP003515	Similar to nitrilase family protein (Nit3)	-1.46	6.77	5.29	0.02	-2.75
AGAP003444	potential salivary protein	-1.54	6.47	6.83	0.01	-2.92	potential salivary protein
AGAP002198	glycine N-methyltransferase	-1.55	6.72	13.72	0	-2.93
AGAP009176	fatty acid synthase, animal type	-1.62	9.05	10.71	0	-3.06
AGAP008822	FK506-binding protein 14	-1.66	7.99	21.67	0	-3.16
AGAP008440	urate oxidase	-1.8	7.33	12.81	0	-3.47
AGAP008013	No description	-1.87	6.58	9.19	0	-3.67	No description
AGAP005310	chymotrypsin or serine-type endopeptidase (loosely)	-2.17	8.89	5.36	0.02	-4.49	chymotrypsin or serine-type endopeptidase (loosely)
AGAP009871	cuticular protein RR-1 family (CPR75)	-2.35	6.04	14.36	0	-5.1
AGAP009217	Clip-Domain Serine Protease	-2.74	5.7	12.66	0	-6.7
AGAP005889	No description	-3.34	6.82	41.35	0	-10.12	No description

## Sheet: 6NBFvs2NBF - Table S5.3
Table S5.3
	≥ 2-fold increase in 6-day relative to 2-day (significant, alpha = 0.05)			Gene of Interest based on putative function
	≥ 2-fold decrease in 6-day relative to 2-day (significant, alpha = 0.05)
Blue text indicates description based on BLASTp results
VB Gene ID	Description	log2FC	logCPM	LR	PValue	Fold Change	BLASTp Results
AGAP002851	Niemann-Pick C2 protein	5.79069	5.3702	13.0289	0.000306727	55.357
AGAP008648	No description	4.39384	6.48414	17.9733	2.24e-05	21.0221	No description
AGAP009338	cell division cycle 20, cofactor of APC complex	4.33625	6.55305	27.2007	1.83e-07	20.1995
AGAP008878	defense protein	3.61982	7.854	24.6567	6.85e-07	12.2934
AGAP005548	Alpha-crystallin B chain	3.43456	6.37591	21.2303	4.07e-06	10.812
AGAP005547	Alpha-crystallin B chain	3.33984	7.98265	35.0872	3.15e-09	10.1249
AGAP009448	No description	3.14361	6.65474	20.0409	7.58e-06	8.83733	No description
AGAP000570	salivary or midgut protein	2.99969	9.88935	13.7854	0.000204921	7.99826	salivary or midgut protein
AGAP004962	cyclin B	2.9714	7.01104	21.8599	2.93e-06	7.84296
AGAP012894	histone H2B	2.92071	8.60414	23.616	1.18e-06	7.57216
AGAP011806	ornithine decarboxylase	2.79783	5.51856	6.77417	0.00924864	6.95392
AGAP008638	very partial match with E3 ubiquitin protein ligase	2.59231	9.5528	17.2784	3.23e-05	6.03065	very partial match with E3 ubiquitin protein ligase
AGAP011220	Borealin	2.56133	6.55082	31.2633	2.25e-08	5.90252
AGAP013674	U2 spliceosomal RNA	2.50838	5.6071	7.35061	0.00670399	5.68983
AGAP005260	dTMP kinase	2.49485	7.04494	20.6165	5.61e-06	5.63669
AGAP010159	dUTP pyrophosphatase	2.49302	6.57978	21.1677	4.21e-06	5.62955
AGAP005800	DNA replication licensing factor MCM7	2.47107	6.61113	20.3105	6.58e-06	5.54455
AGAP012196	histone H3	2.42293	6.26883	18.5448	1.66e-05	5.36261
AGAP008696	No description	2.35428	8.97441	6.34957	0.011741	5.11341	No description
AGAP004459	ubiquitin-like 1-activating enzyme E1 A	2.34835	7.18265	19.7335	8.9e-06	5.09243
AGAP011845	histone H2A	2.27621	9.57381	14.3731	0.000149931	4.84403
AGAP007365	maternal protein exuperantia (anopheles darlingi, sinensis, culex quinq)	2.26639	10.6527	14.4599	0.000143177	4.81119	maternal protein exuperantia (anopheles darlingi, sinensis, culex quinq)
AGAP011897	No description	2.21057	8.17299	18.851	1.41e-05	4.62857	No description
AGAP005176	cell division control protein 6	2.20225	6.96006	21.6232	3.32e-06	4.60196
AGAP007364	maternal protein exuperantia? (anopheles darlingi)	2.19027	6.18707	11.934	0.000551192	4.56391	maternal protein exuperantia? (anopheles darlingi)
AGAP001949	No description	2.13086	6.08594	13.2004	0.00027989	4.37979	No description
AGAP028223	No description	2.10456	8.69709	15.9916	6.36e-05	4.30066	No description
AGAP010220	proliferating cell nuclear antigen	2.0977	8.16417	22.5939	2e-06	4.28027
AGAP009830	No description	2.0904	7.84437	10.642	0.00110546	4.25866	No description
AGAP003740	No description	2.07568	7.47079	17.07	3.6e-05	4.21543	No description
AGAP006795	peritrophin	2.06343	9.04413	6.97468	0.00826709	4.17979
AGAP000605	No description	2.03977	9.65555	7.27171	0.00700489	4.11179	No description
AGAP000650	ribonucleases P/MRP protein subunit RPP40	1.99845	6.70667	22.5162	2.08e-06	3.99571
AGAP007477	replication factor C subunit 2/4	1.99636	6.52064	17.8202	2.43e-05	3.98993
AGAP011124	checkpoint serine/threonine-protein kinase	1.99127	6.12155	14.5943	0.000133318	3.97587
AGAP004008	No description	1.98106	6.23575	14.9839	0.000108433	3.94784	No description
AGAP005733	No description	1.97632	9.25976	12.8702	0.000333861	3.93488	No description
AGAP002643	No description	1.96682	6.83536	6.8496	0.00886612	3.90907	No description
AGAP012895	histone H2A	1.95874	8.03126	16.6567	4.48e-05	3.88722
AGAP007767	loosely bZIP1 (anopheles stephensi)	1.95547	8.06529	23.0763	1.56e-06	3.87841	loosely bZIP1 (anopheles stephensi)
AGAP012577	Cathepsin I	1.94757	10.0688	14.1609	0.000167819	3.85725	Cathepsin I
AGAP006609	organic cation transporter (drosophila) - loosely)	1.93659	9.70618	13.6843	0.000216259	3.82799	organic cation transporter (drosophila) - loosely)
AGAP000603	No description	1.93469	6.91972	11.7029	0.00062404	3.82295	No description
AGAP010219	DNA replication licensing factor Mcm6	1.93171	6.68959	16.5636	4.7e-05	3.81506
AGAP003713	No description	1.93139	9.32614	16.2335	5.6e-05	3.81423	No description
AGAP013202	No description	1.90942	8.18735	6.25718	0.0123691	3.75659	No description
AGAP006023	tyrosine 3-monooxygenase	1.90941	8.46552	13.0384	0.000305174	3.75656
AGAP006818	ribonucleoside-diphosphate reductase subunit M2	1.86031	8.86689	10.9374	0.000942418	3.63086
AGAP005829	microtubule-associated protein, RP/EB family, member 1, like	1.85238	7.05092	20.2298	6.87e-06	3.61096
AGAP003515	Similar to nitrilase family protein (Nit3)	1.79809	6.7663	6.92271	0.00851079	3.47759
AGAP007745	No description	1.76825	9.71093	4.51619	0.0335754	3.40641	No description
AGAP002989	gamma-interferon-inducible lysosomal thiol reductase	1.76254	7.221	19.6347	9.37e-06	3.39295
AGAP007817	protein NEDD1	1.75791	6.07278	8.48798	0.00357501	3.38207
AGAP004960	20S proteasome subunit alpha 3	1.75116	7.36963	15.816	6.98e-05	3.3663
AGAP012952	No description	1.75	7.56775	13.5063	0.000237768	3.36359	No description
AGAP001199	serine protease	1.73443	9.18297	4.83897	0.0278235	3.32748
AGAP002198	glycine N-methyltransferase	1.7279	6.72148	15.0683	0.000103689	3.31245
AGAP004765	ATP-dependent RNA helicase DDX1	1.71501	6.32158	12.6925	0.000367123	3.28299
AGAP012040	No description	1.70908	7.65983	15.5017	8.24e-05	3.26952	No description
AGAP010699	SWI/SNF-related matrix-associated actin-dependent regulator of chromatin	1.70481	5.89718	7.36571	0.00664795	3.25987
AGAP013215	No description	1.69332	6.17144	10.445	0.00122983	3.23401	No description
AGAP005106	No description	1.676	6.33049	12.5765	0.000390624	3.1954	No description
AGAP010282	DNA mismatch repair protein MSH2	1.67495	6.34859	12.0672	0.000513179	3.19308
AGAP008015	Lamin	1.66228	8.61428	19.9247	8.06e-06	3.16516
AGAP009146	No description	1.65683	9.46558	12.0721	0.00051181	3.15322	No description
AGAP007502	kinesin family member 11	1.65486	6.05994	9.59315	0.00195304	3.14892
AGAP005321	chromatin licensing and DNA replication factor 1	1.65095	5.8087	6.14988	0.0131421	3.1404
AGAP004963	cyclin B	1.63384	8.47444	16.8638	4.02e-05	3.10337
AGAP012397	DNA-directed RNA polymerases I, II, and III subunit RPABC3	1.60758	6.34807	11.1944	0.000820456	3.04741
AGAP002478	cyclin B	1.59875	6.73056	17.7168	2.56e-05	3.0288
AGAP010440	small nuclear ribonucleoprotein E	1.58994	6.63375	15.3127	9.11e-05	3.01037
AGAP000586	No description	1.56469	8.96478	6.01978	0.0141464	2.95814	No description
AGAP007300	alkaline phosphatase	1.55602	7.48353	16.9471	3.84e-05	2.94042
AGAP007959	No description	1.55242	9.49198	9.22666	0.00238517	2.93309	No description
AGAP010645	cathepsin (anopheles darlingi)	1.55095	7.43767	18.4767	1.72e-05	2.93009	cathepsin (anopheles darlingi)
AGAP002359	carbonic anhydrase	1.53909	8.12422	12.269	0.000460548	2.90611
AGAP010198	ribonucleoside-diphosphate reductase subunit M1	1.5386	7.54775	12.4429	0.000419592	2.90513
AGAP007088	peptidyl-prolyl cis-trans isomerase B (cyclophilin B)	1.53751	9.80842	8.41882	0.00371356	2.90293
AGAP007775	ATP-dependent DNA helicase PIF1	1.53734	6.37678	10.7921	0.00101935	2.90259
AGAP004164	glutathione S-transferase delta class (GSTD1)	1.51446	11.3987	16.5432	4.76e-05	2.85692
AGAP007217	pre-mRNA-processing factor 19	1.51261	7.34999	13.9784	0.000184926	2.85325
AGAP006241	Innexin inx2	1.50109	7.46906	13.3415	0.000259597	2.83057
AGAP006961	molecular chaperone HtpG	1.48207	8.02065	16.6136	4.58e-05	2.79349
AGAP004991	20S proteasome subunit beta 6	1.4779	6.62576	12.5889	0.000388034	2.78543
AGAP003229	No description	1.47741	7.14902	14.0307	0.00017985	2.78448	No description
AGAP009751	angiotensin-converting enzyme 2	1.47309	9.28971	9.18207	0.00244397	2.77616
AGAP009271	20S proteasome subunit beta 1	1.45882	7.45056	13.6071	0.000225326	2.74883
AGAP004579	cyclin-dependent kinase 2	1.45467	6.55803	12.6298	0.000379639	2.74094
AGAP011423	20S proteasome subunit beta 2	1.44874	6.89167	13.6908	0.000215508	2.7297
AGAP001192	mucin	1.44425	8.44434	4.11379	0.042535	2.72122	mucin
AGAP007243	26S protease regulatory subunit 8	1.41701	7.71312	11.9063	0.000559458	2.67031
AGAP009976	No description	1.41345	8.50194	9.03416	0.00264981	2.66373	No description
AGAP009792	importin subunit alpha-2	1.40904	7.68936	11.7373	0.00061259	2.65559
AGAP003584	L-iditol 2-dehydrogenase	1.4085	6.0966	8.05866	0.00452866	2.65461
AGAP000604	No description	1.40812	6.80386	13.5289	0.000234913	2.65392	No description
AGAP007505	vitellogenic carboxypeptidase-like protein	1.39363	10.7235	9.06595	0.00260414	2.62739
AGAP002604	No description	1.39092	6.51453	12.449	0.000418218	2.62247	No description
AGAP001407	26S proteasome regulatory subunit T4	1.38891	7.32959	12.7001	0.00036564	2.6188
AGAP002875	protein HEXIM1/2	1.38513	8.43301	14.5847	0.000133996	2.61196
AGAP005972	4-nitrophenylphosphatase	1.38294	7.48093	8.65673	0.00325856	2.60799
AGAP007122	Tubulin, alpha 1	1.37784	8.47991	14.8439	0.000116783	2.59878
AGAP006205	ribosome biogenesis ATPase	1.37345	7.2441	13.9449	0.000188245	2.59089
AGAP001525	Zinc finger domain, nothing else	1.37344	6.17311	7.95166	0.00480433	2.59088	Zinc finger domain, nothing else
AGAP000496	geminin	1.36963	6.19905	9.27593	0.00232184	2.58405
AGAP010389	Prestin	1.36889	7.02854	11.0164	0.000903105	2.58271
AGAP001610	No description	1.36578	6.91818	4.73119	0.0296204	2.57715	No description
AGAP003228	Histone acetyltransferase type B subunit 2	1.35566	7.59944	13.013	0.000309329	2.55914
AGAP002594	Apolipoprotein D	1.35139	9.11158	8.37532	0.0038035	2.55158
AGAP006414	chitinase	1.34571	9.00185	4.07682	0.0434755	2.54156
AGAP001544	tripartite motif-containing protein 37	1.33663	7.65577	13.1972	0.000280367	2.52561
AGAP003344	Translation machinery-associated protein 20	1.3317	6.64981	14.5857	0.000133924	2.51699
AGAP013109	vitellogenin 2 (anopheles gambiae)	1.32596	12.5	5.92402	0.0149358	2.507	vitellogenin 2 (anopheles gambiae)
AGAP006442	No description	1.32006	8.73517	9.24081	0.0023668	2.49677	No description
AGAP009135	ATP-dependent RNA helicase DDX6/DHH1	1.31748	10.8844	8.31239	0.00393756	2.4923
AGAP002408	No description	1.31197	6.44381	9.62247	0.00192211	2.4828	No description
AGAP011676	Uncoupling protein 2, mitochondrial	1.30357	6.40484	9.13395	0.0025091	2.4684
AGAP009782	methylosome protein 50	1.29969	6.6749	15.3992	8.7e-05	2.46176
AGAP010544	cell cycle arrest protein BUB3	1.29843	6.67646	11.499	0.000696321	2.45961
AGAP005922	DNA-directed RNA polymerase III subunit RPC5	1.2904	6.89658	15.4662	8.4e-05	2.44596
AGAP009512	E3 ubiquitin-protein ligase UBR7	1.28658	6.38632	9.92057	0.00163442	2.43949
AGAP012107	SUMO-conjugating enzyme UBC9	1.2813	9.12655	6.54725	0.0105046	2.43059
AGAP001145	pre-mRNA-splicing factor 38A	1.27904	6.19953	7.53648	0.00604621	2.42678
AGAP010711	Exportin-2	1.27157	7.17884	12.5606	0.000393959	2.41423
AGAP002535	serine/threonine-protein phosphatase PGAM5	1.2695	6.49368	13.0623	0.000301293	2.41078
AGAP011534	No description	1.2666	7.44564	10.7641	0.00103486	2.40594	No description
AGAP001745	26S proteasome regulatory subunit RPN2	1.25992	8.1373	11.4003	0.000734336	2.39482
AGAP004588	nuclear interacting protein	1.25788	6.70665	9.97927	0.00158313	2.39144	nuclear interacting protein
AGAP007741	ribonuclease H2 subunit A	1.25407	6.16577	6.27672	0.0122334	2.38514
AGAP009682	No description	1.25126	9.09474	6.89773	0.00863054	2.38049	No description
AGAP001897	centromere protein J	1.24851	6.81454	10.9128	0.000955016	2.37596
AGAP006098	nanos	1.24752	6.05139	4.82284	0.028085	2.37433
AGAP002654	No description	1.23887	9.83265	5.7038	0.0169282	2.36014	No description
AGAP011458	FK506-binding protein 6	1.23712	6.43356	10.2028	0.00140225	2.35727
AGAP008410	No description	1.23695	8.09981	10.5817	0.00114211	2.35699	No description
AGAP009825	No description	1.23207	6.31954	7.56504	0.00595113	2.34905	No description
AGAP008879	No description	1.22789	11.2242	11.9091	0.000558612	2.34224	No description
AGAP007552	No description	1.22487	8.84499	7.2839	0.00695751	2.33735	No description
AGAP004793	ornithine--oxo-acid transaminase	1.22434	6.02027	5.72886	0.0166883	2.33649
AGAP005920	histone chaperone ASF1	1.2208	6.76161	9.4291	0.00213569	2.33075
AGAP005080	ribulose-phosphate 3-epimerase	1.22031	6.54892	13.0127	0.000309381	2.32996
AGAP002706	small nuclear ribonucleoprotein G	1.21566	7.07182	12.7002	0.000365626	2.32247
AGAP008617	26S proteasome regulatory subunit N11	1.20864	7.36429	10.8725	0.000976011	2.3112
AGAP002534	dihydropteridine reductase	1.20215	8.1225	8.34273	0.00387234	2.30083
AGAP002658	small nuclear ribonucleoprotein polypeptide F	1.19665	6.30815	7.12031	0.00762156	2.29207
AGAP008267	Ran GTPase-activating protein 1	1.19554	6.48742	9.24092	0.00236665	2.29031
AGAP004490	No description	1.19436	6.70173	10.6781	0.00108409	2.28844	No description
AGAP009647	proteasome maturation protein	1.19368	7.56752	11.2075	0.000814664	2.28735
AGAP002107	calcyclin binding protein	1.18479	7.17679	9.56898	0.00197892	2.2733
AGAP004698	pre-mRNA-splicing factor 38B	1.18393	6.73655	10.5567	0.00115766	2.27195
AGAP006441	GTP cyclohydrolase I	1.18358	8.01275	11.0593	0.000882424	2.2714
AGAP002956	splicing factor U2AF 35 kDa subunit	1.18336	6.85485	11.1461	0.000842088	2.27105
AGAP012197	histone H3	1.17581	7.05433	13.029	0.000306707	2.25919
AGAP011054	thioredoxin peroxidase	1.1737	11.7376	14.2948	0.000156298	2.25589
AGAP000837	No description	1.17277	8.24178	9.25659	0.00234649	2.25445	No description
AGAP008837	20S proteasome subunit beta 4	1.16955	7.03264	10.1838	0.00141683	2.24942
AGAP003093	replication factor C subunit 2/4	1.16558	6.21794	7.24275	0.00711877	2.24324
AGAP006958	Heat shock protein 83	1.16557	9.77916	5.25079	0.0219367	2.24321
AGAP003935	20S proteasome subunit alpha 1	1.16024	6.69191	10.5148	0.00118421	2.23495
AGAP008753	Barrier-to-autointegration factor B	1.15879	6.75403	6.9156	0.00854469	2.2327
AGAP011444	20S proteasome subunit beta 7	1.15584	6.35916	8.6257	0.00331454	2.22813
AGAP003036	histone deacetylase complex subunit SAP18	1.15582	7.43821	10.4912	0.00119946	2.22812
AGAP002593	outer membrane lipoprotein Blc	1.15538	6.5219	8.91898	0.00282222	2.22743
AGAP006823	No description	1.15311	8.05502	11.7491	0.000608717	2.22393	No description
AGAP012964	No description	1.14805	6.8898	10.0307	0.00153955	2.21614	No description
AGAP002387	acid phosphatase	1.14323	9.206	6.00738	0.0142462	2.20874
AGAP009091	aromatic-L-amino-acid decarboxylase	1.14042	8.78018	6.96401	0.00831653	2.20446
AGAP003890	U3 small nucleolar ribonucleoprotein protein IMP4	1.13935	6.67252	11.0954	0.000865417	2.20281
AGAP003008	26S proteasome regulatory subunit T3	1.13535	7.57545	9.4597	0.00210035	2.19671
AGAP004038	heme peroxidase	1.13509	10.8592	8.43666	0.0036773	2.19632
AGAP006404	No description	1.13454	6.62706	8.00346	0.00466879	2.19548	No description
AGAP005914	Thymus-specific serine protease	1.12869	8.02546	7.91	0.00491623	2.18661
AGAP010197	SPRY domain-containing SOCS box protein 1	1.11828	6.48135	8.90008	0.00285158	2.17087
AGAP005423	20S proteasome subunit alpha 4	1.1091	6.93087	9.09683	0.00256052	2.1571
AGAP012413	cyclin A	1.10584	8.01965	8.901	0.00285015	2.15224
AGAP008774	SCO1, mitochondrial (anopheles sinensis and darlingi)	1.10527	6.49177	10.0911	0.00148987	2.15139	SCO1, mitochondrial (anopheles sinensis and darlingi)
AGAP010718	20S proteasome subunit beta 5	1.10291	7.24646	9.79965	0.00174545	2.14788
AGAP011789	Clip-Domain Serine Protease	1.1014	7.95964	11.5683	0.000670871	2.14563
AGAP007413	No description	1.09866	6.75763	10.4483	0.00122763	2.14156	No description
AGAP007823	No description	1.09585	8.6104	9.22807	0.00238333	2.13739	No description
AGAP001973	20S proteasome subunit alpha 7	1.0915	7.89074	8.21733	0.00414922	2.13096
AGAP006238	ubiquitin-conjugating enzyme E2 C	1.08955	9.11333	5.63092	0.0176464	2.12808
AGAP010403	Enoyl-CoA hydratase domain-containing protein 3, mitochondrial	1.08667	6.21862	6.6079	0.0101527	2.12383
AGAP009746	RuvB-like protein 2	1.08602	6.27091	5.83008	0.0157544	2.12288
AGAP010733	Vanin-like protein 1	1.08412	7.33191	9.37132	0.00220407	2.12009
AGAP001045	DNA-directed RNA polymerase I subunit RPA49	1.08412	7.46465	7.05096	0.00792227	2.12008
AGAP002504	tRNA (cytosine34-C5)-methyltransferase	1.07356	6.44742	7.2567	0.00706369	2.10461
AGAP002705	contains a zinc finger domain	1.06875	6.22203	5.27307	0.0216578	2.09762	contains a zinc finger domain
AGAP001264	Plasma glutamate carboxypeptidase	1.06549	7.09493	9.74183	0.00180121	2.09289
AGAP002121	DNA-directed RNA polymerase II subunit RPB7	1.0613	6.56437	8.58607	0.00338744	2.08681
AGAP001697	20S proteasome subunit beta 3	1.0589	7.32521	10.5476	0.00116341	2.08334
AGAP004322	pumilio homology domain family member 6	1.05862	7.28072	10.2145	0.00139337	2.08293
AGAP004516	No description	1.05568	6.3142	6.64519	0.00994238	2.07869	No description
AGAP010789	No description	1.05443	9.15368	5.82921	0.0157622	2.0769	No description
AGAP009980	SWI/SNF-related matrix-associated actin-dependent regulator of chromatin subfamily A containing DEAD/H box 1	1.05153	6.47781	8.17243	0.0042532	2.07272
AGAP004430	5'-3' exoribonuclease 1	1.05065	7.76855	7.05362	0.00791052	2.07147
AGAP012335	structure-specific recognition protein 1	1.0493	7.10322	8.32583	0.00390852	2.06952
AGAP011249	pre-mRNA-splicing factor CWC26	1.04538	6.91249	11.2868	0.000780608	2.06391
AGAP004197	6-phosphogluconate dehydrogenase	1.03923	7.27157	9.37489	0.00219978	2.05514
AGAP001522	Thyroid receptor-interacting protein 13	1.03791	6.84933	8.92431	0.00281399	2.05326
AGAP011245	chloride channel, nucleotide-sensitive, 1A	1.03156	6.71577	9.41207	0.00215562	2.04423
AGAP005917	ATP-dependent DNA helicase Q4	1.02632	6.28121	5.64698	0.0174855	2.03682
AGAP009842	ribonuclease T2	1.02082	6.82005	7.61379	0.00579237	2.02907
AGAP005540	ubiquitin carboxyl-terminal hydrolase L5	1.01881	6.3686	6.43176	0.0112097	2.02625
AGAP002061	26S proteasome regulatory subunit N7	1.0158	6.52818	6.6659	0.00982749	2.02203
AGAP003264	histone acetyltransferase 1	1.00847	6.46908	7.39821	0.00652887	2.01177
AGAP006785	No description	1.00822	6.23266	4.96333	0.0258903	2.01143	No description
AGAP002363	some sort of transmembrane protein, thioredoxin domain (Anopheles and Copitolermes formosanus)	1.0034	6.80351	10.9825	0.000919754	2.00472	some sort of transmembrane protein, thioredoxin domain (Anopheles and Copitolermes formosanus)
AGAP004830	No description	1.00104	6.27248	5.08492	0.0241348	2.00145	No description
AGAP002505	voltage-dependent calcium channel alpha 1, invertebrate	-1.00317	7.14712	5.2419	0.0220492	-2.0044
AGAP006389	Ribonuclease kappa	-1.00931	8.50038	10.6787	0.00108378	-2.01295
AGAP006115	solute carrier family 4, anion exchanger, member 3 isoform 1 (Predicted)	-1.00946	8.18078	8.1063	0.00441116	-2.01316
AGAP007849	laminin, alpha 1/2	-1.00975	6.12327	5.13481	0.0234507	-2.01356
AGAP005079	guanine nucleotide-binding protein G(q) alpha subunit	-1.0099	8.09982	9.2595	0.00234278	-2.01378
AGAP009330	Troponin C isoform 4''	-1.01272	6.22574	4.93587	0.0263048	-2.01771
AGAP005781	glycine C-acetyltransferase	-1.01417	7.07043	8.5603	0.00343574	-2.01974
AGAP010519	kinesin-like protein unc-104	-1.01841	8.59673	4.62456	0.0315174	-2.02569
AGAP004362	glutamate dehydrogenase (NAD(P)+)	-1.01905	7.84888	7.89476	0.00495782	-2.02658
AGAP012307	Spondin-1	-1.02044	6.37574	6.00193	0.0142902	-2.02853
AGAP005711	clock	-1.02548	7.54331	5.35823	0.0206247	-2.03564
AGAP004877	paramyosin	-1.02826	9.50406	4.19035	0.0406546	-2.03956
AGAP009200	collagen, type IV, alpha	-1.03826	7.04177	6.16115	0.0130586	-2.05375
AGAP006099	ubiquinol-cytochrome c reductase core subunit 2	-1.04164	8.42893	11.3055	0.00077279	-2.05856
AGAP011516	Actin, cytoplasmic	-1.04556	6.89015	7.13704	0.00755076	-2.06417
AGAP006782	ADP,ATP carrier protein 1	-1.04882	11.8765	20.4819	6.02e-06	-2.06883
AGAP007629	laminin gamma 1	-1.05228	6.7596	7.52537	0.00608361	-2.0738
AGAP008225	trehalose 6-phosphate phosphatase	-1.0527	5.99857	3.94865	0.0469089	-2.07441
AGAP000009	syntaxin-binding protein 5	-1.05533	8.38674	6.34417	0.0117768	-2.07819
AGAP009201	collagen, type IV, alpha	-1.05654	7.36293	7.93814	0.00484035	-2.07993
AGAP013510	No description	-1.06627	8.14815	9.66653	0.00187655	-2.09401	No description
AGAP005807	No description	-1.07663	8.55843	7.68022	0.00558295	-2.1091	No description
AGAP002350	troponin T, fast skeletal muscle	-1.07804	9.87649	4.72737	0.0296863	-2.11117
AGAP006263	arrestin Arr2-like	-1.07959	10.6539	5.11183	0.0237633	-2.11343
AGAP028095	No description	-1.08967	7.81474	8.36721	0.00382051	-2.12825	No description
AGAP008219	cytochrome P450 (CYP6Z1)	-1.0905	6.01629	4.03991	0.0444362	-2.12947
AGAP001823	V-type H+-transporting ATPase subunit G	-1.09098	8.23201	8.90176	0.00284897	-2.13019
AGAP006278	D7 Protein, looselly	-1.09334	6.39603	6.91452	0.00854986	-2.13368	D7 Protein, looselly
AGAP002399	No description	-1.10076	6.65332	8.54869	0.00345772	-2.14467	No description
AGAP004530	No description	-1.1137	7.30435	9.17645	0.00245149	-2.164	No description
AGAP007572	All-trans/9-cis	-1.11801	6.7415	9.739	0.00180399	-2.17047
AGAP000327	tyrosine aminotransferase	-1.1234	8.10374	5.72005	0.0167722	-2.17859
AGAP003921	Voltage-gated ion channel	-1.13589	7.07383	9.90861	0.00164507	-2.19754
AGAP001382	diuretic hormone 31	-1.13746	7.15921	13.4425	0.000245994	-2.19993
AGAP010357	No description	-1.14263	7.28697	11.0746	0.000875193	-2.20783	No description
AGAP003027	dumpy-like protein	-1.14328	7.022	11.2735	0.000786216	-2.20882
AGAP007754	fairly good match with sugar transporter (anopheles darlingi)	-1.15268	7.07591	11.8989	0.000561679	-2.22326	fairly good match with sugar transporter (anopheles darlingi)
AGAP011317	No description	-1.15353	6.49547	6.24368	0.0124637	-2.22458	No description
AGAP005890	No description	-1.15535	6.46775	8.37085	0.00381287	-2.22739	No description
AGAP028108	NIEMANN PICK TYPE C-2a (anopheles darlingi, culex quinq) or homologue	-1.15787	6.87231	11.9105	0.000558197	-2.23128	NIEMANN PICK TYPE C-2a (anopheles darlingi, culex quinq) or homologue
AGAP006275	No description	-1.15918	7.44017	5.62507	0.0177054	-2.2333	No description
AGAP004161	myofilin variant C	-1.17006	6.17555	5.27586	0.0216231	-2.25021
AGAP007663	No description	-1.17058	7.60464	11.0175	0.000902577	-2.25103	No description
AGAP008113	No description	-1.17561	8.19661	12.2067	0.000476172	-2.25889	No description
AGAP007160	Alpha-crystallin chain B	-1.18067	7.20077	11.0019	0.000910195	-2.26682
AGAP001474	myosuppressin	-1.18205	6.52665	11.4181	0.000727314	-2.26899
AGAP000694	cecropin anti-microbial peptide	-1.18413	12.3222	44.1545	3.03e-11	-2.27226
AGAP012982	long wavelength sensitive opsin	-1.1994	12.6998	26.0343	3.35e-07	-2.29644
AGAP002274	Ankyrin 2 (anopheles darlingi)	-1.20058	7.89711	8.24048	0.00409663	-2.29833	Ankyrin 2 (anopheles darlingi)
AGAP006186	calcium-transporting ATPase sarcoplasmic/endoplasmic reticulum type	-1.20063	10.3823	5.03292	0.0248699	-2.2984
AGAP001713	stearoyl-CoA desaturase (delta-9 desaturase)	-1.202	10.2572	7.4773	0.00624817	-2.30059
AGAP010971	tubulin alpha	-1.20244	6.40829	9.77141	0.00177246	-2.30128
AGAP007732	Solute carrier family 17, member 5	-1.20721	7.46892	9.64371	0.00190001	-2.30891
AGAP000367	Glyoxalase domain-containing protein 4	-1.20932	7.552	8.21709	0.00414978	-2.31228
AGAP010134	arrestin-1	-1.21008	12.6884	19.7496	8.83e-06	-2.3135
AGAP009953	guanine nucleotide-binding protein G(I)/G(S)/G(O) subunit gamma-13	-1.21176	7.90028	10.331	0.00130814	-2.3162
AGAP001622	myosin light chain 5	-1.21348	9.66151	5.68587	0.017102	-2.31896
AGAP010089	short wavelength sensitive opsin	-1.21563	7.98632	10.8921	0.000965755	-2.32242
AGAP005251	potassium voltage-gated channel, subfamily H (eag-related), member 4	-1.21628	6.59506	9.49805	0.00205691	-2.32346
AGAP001569	myosin alkali light chain 1	-1.22252	9.87671	5.37076	0.020477	-2.33354
AGAP002789	No description	-1.22568	7.88848	8.83389	0.00295687	-2.33866	No description
AGAP005611	No description	-1.2281	6.44077	10.3462	0.00129738	-2.34258	No description
AGAP007049	No description	-1.23446	7.29577	11.832	0.000582219	-2.35293	No description
AGAP003474	No description	-1.25605	8.35167	8.27826	0.00401225	-2.38841	No description
AGAP007347	C-Type Lysozyme.	-1.25912	8.15121	8.85484	0.00292313	-2.3935
AGAP005095	actin beta/gamma 1	-1.27752	10.5009	6.51509	0.0106963	-2.42423
AGAP008141	argininosuccinate lyase	-1.27899	7.49647	7.14103	0.007534	-2.4267
AGAP001582	No description	-1.28081	6.57253	15.1145	0.000101185	-2.42976	No description
AGAP010881	monocarboxylate transporter (anopheles darlingi)	-1.28494	7.68161	12.2011	0.000477625	-2.43671	monocarboxylate transporter (anopheles darlingi)
AGAP002355	glutamine synthetase	-1.29113	8.05954	10.8211	0.00100348	-2.4472
AGAP009176	fatty acid synthase, animal type	-1.29537	9.05136	7.01479	0.00808392	-2.4544
AGAP005869	No description	-1.2965	8.62492	13.6822	0.000216494	-2.45632	No description
AGAP000630	similar to kinase-activating death domain protein or Rab3 GDP-GTP exchange factor	-1.30164	6.51228	8.02257	0.00461979	-2.46509	similar to kinase-activating death domain protein or Rab3 GDP-GTP exchange factor
AGAP011334	Failed axon connections protein	-1.30327	8.35772	12.8787	0.000332337	-2.46788
AGAP005507	synaptic vesicle-associated integral membrane protein	-1.30475	8.04364	10.5386	0.00116908	-2.4704
AGAP002176	proprotein convertase subtilisin/kexin type 2	-1.30731	8.05289	12.7348	0.000358911	-2.4748
AGAP008014	No description	-1.31336	6.42422	11.44	0.000718816	-2.48519	No description
AGAP007761	Complement control protein	-1.31659	6.26378	8.42021	0.00371074	-2.49076
AGAP007061	Leucine-rich repeat-containing protein	-1.32124	6.27827	8.51386	0.00352452	-2.4988	Leucine-rich repeat-containing protein
AGAP008218	cytochrome P450 (CYP6Z2)	-1.32495	6.57651	6.67417	0.00978201	-2.50524
AGAP000129	protease of some sort	-1.32993	7.4908	12.614	0.000382859	-2.5139	protease of some sort
AGAP013028	No description	-1.33316	7.75024	15.21	9.62e-05	-2.51955	No description
AGAP012571	No description	-1.33536	6.87208	15.8175	6.98e-05	-2.52339	No description
AGAP003453	No description	-1.33848	5.97013	5.53649	0.0186239	-2.52884	No description
AGAP010266	No description	-1.34414	7.67279	9.63865	0.00190525	-2.5388	No description
AGAP006772	No description	-1.3493	8.37577	12.8911	0.000330151	-2.54789	No description
AGAP007903	Excitatory amino acid transporter 2 isoform 2	-1.35712	6.7187	16.9003	3.94e-05	-2.56173
AGAP009317	adenylate kinase	-1.36367	6.23413	9.98683	0.00157664	-2.5734
AGAP003586	Phosphate carrier, mitochondrial	-1.36462	7.07694	15.7278	7.31e-05	-2.57509
AGAP005552	peptidoglycan recognition protein (Long)	-1.37087	6.48822	16.7222	4.33e-05	-2.58627
AGAP000094	4-nitrophenylphosphatase	-1.37195	6.86428	11.3124	0.000769914	-2.5882
AGAP013149	long wavelength sensitive opsin	-1.37694	14.2125	25.3515	4.78e-07	-2.59718
AGAP010398	Flavin-containing monooxygenase FMO GS-OX-like 1	-1.393	6.05388	7.64304	0.00569918	-2.62623
AGAP000693	cecropin anti-microbial peptide	-1.40176	8.75801	8.58412	0.00339106	-2.64224
AGAP004988	No description	-1.40466	6.33668	6.39521	0.0114429	-2.64756	No description
AGAP013362	No description	-1.41927	7.98092	15.2218	9.56e-05	-2.67451	No description
AGAP003139	serine protease inhibitor (serpin)	-1.42979	9.23652	6.6772	0.00976539	-2.69407
AGAP000154	AMP dependent ligase	-1.43174	5.57573	4.42225	0.0354733	-2.69772
AGAP003547	MORN repeat-containing protein 4	-1.44363	6.34799	11.1828	0.000825589	-2.72004
AGAP006602	No description	-1.44427	7.28195	12.5238	0.000401811	-2.72126	No description
AGAP006179	troponin C	-1.46509	8.9918	9.7643	0.00177933	-2.7608
AGAP001506	guanine nucleotide-binding protein subunit beta, other	-1.47103	7.65508	12.1277	0.000496785	-2.7722
AGAP006966	4-aminobutyrate aminotransferase, mitochondrial	-1.47427	6.71288	16.3041	5.39e-05	-2.77844
AGAP012985	long wavelength sensitive opsin	-1.47906	12.519	30.3139	3.67e-08	-2.78767
AGAP003767	No description	-1.50401	7.32841	24.2675	8.38e-07	-2.8363	No description
AGAP003620	No description	-1.50952	7.39442	12.3454	0.000442065	-2.84716	No description
AGAP008943	protein turtle	-1.51741	6.00784	9.03571	0.00264756	-2.86276
AGAP002145	inactivation no afterpotential D protein	-1.52598	7.43245	19.3106	1.11e-05	-2.87983
AGAP003878	Leucine-rich repeat-transmembrane protein (Anopheles darlingi, Aedes aegypti, culex quinq)	-1.53718	6.01908	8.11707	0.00438503	-2.90228	Leucine-rich repeat-transmembrane protein (Anopheles darlingi, Aedes aegypti, culex quinq)
AGAP007963	Sarcoplasmic calcium-binding protein	-1.54497	9.19147	9.50157	0.00205296	-2.91797
AGAP000305	SPARC	-1.55232	7.08228	20.5864	5.7e-06	-2.93288
AGAP000278	odorant binding protein	-1.55862	8.16498	17.4562	2.94e-05	-2.94573
AGAP008924	La-related protein (anopheles darlingi)	-1.59619	6.15968	11.2103	0.000813456	-3.02344	La-related protein (anopheles darlingi)
AGAP004109	Xaa-Pro aminopeptidase	-1.59756	6.16952	7.09379	0.00773517	-3.02632
AGAP008363	Cytochrome b5 outer mitochondrial membrane isoform	-1.62951	6.37202	12.5113	0.000404497	-3.09407
AGAP007056	IFamide peptide	-1.63291	6.09371	12.9377	0.000322038	-3.10138
AGAP009635	No description	-1.64068	6.66613	14.9973	0.000107666	-3.11813	No description
AGAP002358	ADP,ATP carrier protein 2	-1.65192	7.57661	17.5706	2.77e-05	-3.14252
AGAP000743	No description	-1.66136	7.13995	18.3363	1.85e-05	-3.16315	No description
AGAP003066	cytochrome P450 (CYP304B1)	-1.72402	6.1406	15.5948	7.85e-05	-3.30356
AGAP003176	solute carrier family 23 (nucleobase transporter)	-1.756	5.68195	8.17423	0.00424898	-3.37761
AGAP011571	No description	-1.81167	8.11839	24.5884	7.1e-07	-3.51048	No description
AGAP002994	cuticular protein 10 RR-2 family	-1.90268	6.08518	7.49551	0.00618532	-3.73908
AGAP013533	No description	-1.98975	5.92524	10.7335	0.00105212	-3.97169	No description
AGAP009217	Clip-Domain Serine Protease	-2.02475	5.70346	6.34222	0.0117897	-4.06922
AGAP001791	Endothelin converting enzyme 1	-2.07266	7.82546	20.6889	5.4e-06	-4.20662
AGAP006126	ultraviolet wavelength sensitive opsin	-2.139	7.28066	28.5144	9.3e-08	-4.40456
AGAP006709	Chymotrypsin-1	-2.17946	6.8288	4.80908	0.0283101	-4.52983
AGAP010122	cuticular protein RR-2 family (CPR132)	-2.20063	6.21852	18.0054	2.2e-05	-4.5968
AGAP006904	matrix metalloproteinase-14 (membrane-inserted)	-2.31982	10.0905	8.9554	0.0027665	-4.99269
AGAP006420	Venom allergen	-2.44927	7.77828	16.1445	5.87e-05	-5.46142
AGAP002181	No description	-2.5345	6.58722	14.412	0.000146862	-5.79377	No description
AGAP001161	long wavelength sensitive opsin	-2.59391	7.51995	40.5516	1.91e-10	-6.03732
AGAP009791	membrane metallo-endopeptidase-like 1	-2.61922	7.7215	14.9051	0.000113058	-6.14416
AGAP002928	No description	-2.65449	5.47026	8.68527	0.00320792	-6.29625	No description
AGAP000885	aminopeptidase N	-2.82778	7.17308	10.795	0.00101776	-7.09978
AGAP008444	cuticular protein CPLCG family (CPLCG1)	-3.04769	6.58456	32.0112	1.53e-08	-8.26889
AGAP009871	cuticular protein RR-1 family (CPR75)	-3.50325	6.0361	28.953	7.42e-08	-11.3392
AGAP005195	No description	-4.09146	7.31143	7.94478	0.00482262	-17.0472	No description
AGAP003444	potential salivary protein	-4.0952	6.4748	39.4369	3.39e-10	-17.0915	potential salivary protein
AGAP005194	No description	-4.10991	7.80338	10.0381	0.00153334	-17.2666	No description
