# Supplementary material for: Age and prior blood feeding of Anopheles gambiae influences their susceptibility and gene expression patterns to ivermectin-containing blood meals
Source: BMC Genomics. 2015 Oct 15;16:797. doi: 10.1186/s12864-015-2029-8 (PMC4608139; doi:10.1186/s12864-015-2029-8)
Supplement: Additional file 7: Tables S6.1 – 6.6. — Alternative analysis for the identification of IVM-responsive DE transcripts – 2DPE. (XLSX 58 kb) [file 12864_2015_2029_MOESM7_ESM.xlsx]

## Sheet: Sheet 1
Identification of common and unique genes between contrasts 2BF:2NBF and 2IVM:2NBF
	Indicates down-regulation					Indicates up-regulation
Table S6.1 - Differentially expressed transcripts common to both contrasts (n=364)					Table S6.2 - Differentially expressed transcripts unique to the 2BF:2NBF contrast (n=126)				Table S6.3 - Differentially expressed transcripts unique to the 2IVM:2NBF contrast (n=163)
VB Gene ID	Gene Description	2BF:2NBF Fold Change	2IVM:2NBF Fold Change		VB Gene ID	Gene Description	2BF:2NBF Fold Change		VB Gene ID	Gene Description	2IVM:2NBF Fold Change
AGAP000151	No description	3.37977	2.58471		AGAP009182	protein transport protein SEC61 subunit alpha	2.72156		AGAP002847	Niemann-Pick Type C-2	75.0614
AGAP000152	No description	5.21753	3.50642		AGAP000297	No description	2.59828		AGAP011806	ornithine decarboxylase	66.257
AGAP000167	Lipid storage droplets surface-binding protein 2	2.15772	2.26577		AGAP005325	spermine synthase	2.48128		AGAP011824	thioredoxin peroxidase	10.0561
AGAP000179	amidophosphoribosyltransferase	2.87676	2.53151		AGAP002572	No description	2.48105		AGAP005888	No description	7.94474
AGAP000548	GSG1b salivary proteins	3.00354	2.96905		AGAP010305	WD repeat and SOF domain-containing protein 1	2.43092		AGAP007364	maternal protein exuperantia? (anopheles darlingi)	5.6962
AGAP000603	No description	13.1373	30.0647		AGAP007667	Sugar transporter ERD6-like 4	2.42512		AGAP001610	No description	4.89056
AGAP000605	No description	3.35595	4.99332		AGAP008216	GSG7 salivary protein	2.39363		AGAP001989	No description	4.69134
AGAP000607	SG1-like salivary protein	3.16894	3.24901		AGAP001919	protein disulfide-isomerase A6	2.37152		AGAP008632	alpha-aminoadipic semialdehyde synthase	4.14106
AGAP000609	Loosely salivary protein related	3.70101	3.81055		AGAP009976	No description	2.34351		AGAP004382	glutathione S-transferase delta class	4
AGAP000611	Salivary protein	2.69204	2.96905		AGAP028109	No description	2.30625		AGAP000180	phosphoribosylaminoimidazole carboxylase	3.97237
AGAP000650	ribonucleases P/MRP protein subunit RPP40	3.59785	3.83706		AGAP009825	No description	2.27667		AGAP010056	hexosaminidase	3.65533
AGAP000837	No description	2.05024	2.44528		AGAP001091	N-terminal kinase-like protein	2.25197		AGAP002830	C-1-tetrahydrofolate synthase, mitochondrial precursor	3.55537
AGAP001045	DNA-directed RNA polymerase I subunit RPA49	2.14197	2.51403		AGAP002982	E3 SUMO-protein ligase RanBP2	2.21288		AGAP000973	neutral ceramidase	3.53081
AGAP001065	glycine hydroxymethyltransferase	3.46591	3.38698		AGAP010304	transmembrane protein, vacuole membrane protein	2.19521		AGAP010968	Clip-Domain Serine Protease	3.38698
AGAP001076	cytochrome P450 (CYP4G16)	2.72064	2.2974		AGAP001656	ribosomal RNA-processing protein 7	2.19453		AGAP009792	importin subunit alpha-2	3.34035
AGAP001116	D-amino-acid oxidase	8.27644	9.51366		AGAP006785	No description	2.17576		AGAP000604	No description	3.34035
AGAP001139	39S ribosomal protein L19, mitochondrial	2.42048	2.05623		AGAP008807	No description	2.14101		AGAP010699	SWI/SNF-related matrix-associated actin-dependent regulator of chromatin	3.34035
AGAP001145	pre-mRNA-splicing factor 38A	2.73934	2.94854		AGAP007543	thioredoxin peroxidase	2.12954		AGAP000881	aldehyde dehydrogenase family 7 member A1	3.20428
AGAP001167	pre-rRNA-processing protein TSR2	2.99542	2.67586		AGAP008822	FK506-binding protein 14	2.10359		AGAP003713	No description	3.11666
AGAP001229	dynein light chain Tctex-type 1	2.86186	2.44528		AGAP012204	H/ACA ribonucleoprotein complex subunit 2	2.09738		AGAP002478	cyclin B	2.94854
AGAP001525	Zinc finger domain, nothing else	2.22234	2.05623		AGAP004588	nuclear interacting protein	2.0946		AGAP005321	chromatin licensing and DNA replication factor 1	2.88786
AGAP001544	tripartite motif-containing protein 37	2.1594	2.39496		AGAP004016	No description	2.09234		AGAP004408	DNA replication licensing factor MCM5	2.80889
AGAP001721	translocon-associated protein subunit alpha	3.2107	2.20381		AGAP003732	No description	2.08818		AGAP007502	kinesin family member 11	2.80889
AGAP001826	lipophorin	6.78489	9.98664		AGAP003656	Terribly reduced optic lobes, isoform B	2.07913		AGAP009173	fructose-1,6-bisphosphatase I	2.73208
AGAP001897	centromere protein J	2.08697	2.39496		AGAP004626	Actin binding protein (culex quinq, Anopheles sinensis, aedes aegypti)	2.07875		AGAP010645	cathepsin (anopheles darlingi)	2.71321
AGAP001949	No description	3.99566	4.31691		AGAP011923	No description	2.07538		AGAP003228	Histone acetyltransferase type B subunit 2	2.60268
AGAP001973	20S proteasome subunit alpha 7	2.21161	2.2974		AGAP002166	A-kinase anchor protein 1, mitochondrial	2.0624		AGAP008060	imaginal disc growth factor	2.51403
AGAP002091	phosphoribosylformylglycinamidine synthase	2.12201	4.28709		AGAP000439	4a-hydroxytetrahydrobiopterin dehydratase	2.05623		AGAP011458	FK506-binding protein 6	2.49666
AGAP002107	calcyclin binding protein	2.41155	2.41162		AGAP011842	signal peptidase complex subunit 2	2.05434		AGAP006442	No description	2.49666
AGAP002121	DNA-directed RNA polymerase II subunit RPB7	2.22583	2.15846		AGAP012964	No description	2.05407		AGAP006191	hitinase-3-like protein 4	2.47942
AGAP002134	No description	72.9405	74.028		AGAP004556	ribosome biogenesis protein SSF1/2	2.05363		AGAP006023	tyrosine 3-monooxygenase	2.44528
AGAP002198	glycine N-methyltransferase	23.5496	19.4271		AGAP002357	vesicle transport protein GOT1B	2.05242		AGAP006821	acetyl-CoA acyltransferase 2	2.42839
AGAP002251	ubiquitin-conjugating enzyme E2 G1	2.28001	2.23457		AGAP002363	some sort of transmembrane protein, thioredoxin domain (Anopheles and Copitolermes formosanus)	2.03976		AGAP011423	20S proteasome subunit beta 2	2.41162
AGAP002330	60S ribosome subunit biogenesis protein NIP7	2.23629	2.04202		AGAP008624	mostly no description but partial match to gametocyte specific factor 1	2.03753		AGAP000496	geminin	2.41162
AGAP002387	acid phosphatase	2.47963	2.69447		AGAP004684	rRNA-processing protein CGR1	2.02829		AGAP013365	apolipophorin-III (anopheles sinensis, anopheles darlingi)	2.39496
AGAP002408	No description	2.10568	2.20381		AGAP006494	No description	2.02737		AGAP011827	acetyl-CoA acyltransferase	2.34567
AGAP002534	dihydropteridine reductase	2.14768	2.23457		AGAP002131	No description	2.00364		AGAP000323	No description	2.34567
AGAP002535	serine/threonine-protein phosphatase PGAM5	3.11785	2.96905		AGAP000954	phosphoribosyl pyrophosphate synthetase-associated protein 2	-2.00288		AGAP007122	Tubulin, alpha 1	2.34567
AGAP002593	outer membrane lipoprotein Blc	3.70387	2.36199		AGAP011157	cytosolic prostaglandin-E synthase	-2.0035		AGAP006062	No description	2.32947
AGAP002594	Apolipoprotein D	2.10329	2.20381		AGAP002263	choline-phosphate cytidylyltransferase	-2.00734		AGAP006823	No description	2.32947
AGAP002604	No description	2.25911	2.54912		AGAP000308	proteasome activator subunit 3 (PA28 gamma)	-2.03243		AGAP004739	H/ACA ribonucleoprotein complex subunit 4	2.2974
AGAP002658	small nuclear ribonucleoprotein polypeptide F	2.32268	2.36199		AGAP001212	peptidoglycan recognition protein (Long)	-2.03772		AGAP011765	Spondin-1	2.2974
AGAP002721	tryptophan 2,3-dioxygenase	2.26821	2.12874		AGAP028186	No description	-2.03848		AGAP001745	26S proteasome regulatory subunit RPN2	2.28153
AGAP002851	Niemann-Pick C2 protein	148.143	151.167		AGAP005369	No description	-2.04143		AGAP009512	E3 ubiquitin-protein ligase UBR7	2.28153
AGAP002875	protein HEXIM1/2	3.64715	2.9897		AGAP002102	Alpha amylase or glucosidase or maltase	-2.04552		AGAP009907	leukotriene-A4 hydrolase	2.28153
AGAP002913	No description	2.9786	2.65737		AGAP005197	ubiquitin-conjugating enzyme E2 N	-2.05689		AGAP005914	Thymus-specific serine protease	2.28153
AGAP002956	splicing factor U2AF 35 kDa subunit	2.43637	2.09943		AGAP005581	3-hydroxyisobutyrate dehydrogenase	-2.05698		AGAP003264	histone acetyltransferase 1	2.25012
AGAP002989	gamma-interferon-inducible lysosomal thiol reductase	3.71036	3.4822		AGAP006366	2-oxoglutarate dehydrogenase E1 component	-2.07335		AGAP011789	Clip-Domain Serine Protease	2.23457
AGAP003229	No description	2.84118	2.9897		AGAP010588	T-complex protein 1 subunit theta	-2.08375		AGAP004036	heme peroxidase	2.23457
AGAP003331	Enolase-phosphatase E1	2.73174	2.75108		AGAP003043	Lamin (structural nuclear filaments, transcriptional regulation)	-2.08519		AGAP002504	tRNA (cytosine34-C5)-methyltransferase	2.17347
AGAP003344	Translation machinery-associated protein 20	2.33282	2.58471		AGAP011050	aldehyde reductase	-2.10421		AGAP004830	No description	2.14355
AGAP003350	phosphoenolpyruvate carboxykinase (GTP)	17.4139	16		AGAP007612	No description	-2.10545		AGAP008617	26S proteasome regulatory subunit N11	2.12874
AGAP003515	Similar to nitrilase family protein (Nit3)	14.5049	99.7331		AGAP008556	partial alignment with toucan protein (anopheles darlingi, culex quinq)	-2.10831		AGAP008837	20S proteasome subunit beta 4	2.11404
AGAP003550	60S ribosomal (Anopheles sinensis)	3.23964	2.86791		AGAP011284	Eukaryotic translation initiation factor 5A	-2.12127		AGAP012481	histone-lysine N-methyltransferase SETD8	2.11404
AGAP003740	No description	2.71177	3.55537		AGAP003995	alpha-glucosidase (anopheles darlingi, aedes, culex), good match	-2.135		AGAP009746	RuvB-like protein 2	2.09943
AGAP003742	regulator of chromosome condensation	2.29079	2.12874		AGAP004458	Leucine-rich repeat-containing protein 58	-2.15202		AGAP009782	methylosome protein 50	2.08493
AGAP003878	Leucine-rich repeat-transmembrane protein (Anopheles darlingi, Aedes aegypti, culex quinq)	2.48517	2.94854		AGAP012895	histone H2A	-2.15944		AGAP004916	loosely fibrinogen (aedes aegypti)	2.08493
AGAP003883	peptidyl-tRNA hydrolase, PTH2 family	2.39042	2.36199		AGAP009623	glyceraldehyde 3-phosphate dehydrogenase	-2.16588		AGAP004653	electron transfer flavoprotein subunit beta, mitochondrial	2.07053
AGAP003890	U3 small nucleolar ribonucleoprotein protein IMP4	2.14745	2.20381		AGAP003649	zinc finger protein (culex quinq, aedes aegypti)	-2.18394		AGAP004991	20S proteasome subunit beta 6	2.05623
AGAP004008	No description	2.3979	3.65533		AGAP003823	influenza virus NS1A-binding protein	-2.18529		AGAP006958	Heat shock protein 83	2.05623
AGAP004164	glutathione S-transferase delta class	2.83689	2.86791		AGAP013742	40S ribosomal protein S27a	-2.19275		AGAP004322	pumilio homology domain family member 6	2.05623
AGAP004203	vitellogenin	416.61	404.501		AGAP003619	transcription elongation factor SPT6	-2.19328		AGAP005917	ATP-dependent DNA helicase Q4	2.04202
AGAP004212	calreticulin	2.81232	2.05623		AGAP009527	Kazal domain-containing protein	-2.20641		AGAP011056	No description	2.04202
AGAP004412	diphthine synthase	2.56541	2.07053		AGAP006092	U3 small nucleolar RNA-associated protein 4	-2.22691		AGAP002520	short-chain dehydrogenease/reductase	2.04202
AGAP004430	5'-3' exoribonuclease 1	2.24095	2.09943		AGAP008578	ATP-dependent RNA helicase DDX4	-2.23931		AGAP010815	thioester-containing protein	2.04202
AGAP004459	ubiquitin-like 1-activating enzyme E1 A	2.71961	3.97237		AGAP011805	ornithine decarboxylase	-2.24203		AGAP007243	26S protease regulatory subunit 8	2.02792
AGAP004490	No description	2.63109	2.26577		AGAP002862	cytochrome P450 (CYP6AA1)	-2.24933		AGAP001264	Plasma glutamate carboxypeptidase	2.02792
AGAP004530	No description	12.2439	6.58873		AGAP007778	DNA-directed RNA polymerase, mitochondrial	-2.26545		AGAP009850	ATP-binding cassette sub-family G member 4	2
AGAP004531	Cathepsin B precursor	1433.25	861.078		AGAP002359	carbonic anhydrase	-2.27387		AGAP012956	No description	-2
AGAP004534	Cathepsin B precursor	14.7835	14.8254		AGAP003769	importin beta-3	-2.28902		AGAP012343	Neuromusculin	-2.01391
AGAP004579	cyclin-dependent kinase 2	2.45404	2.36199		AGAP028093	partial match with eukaryotic translation initiation factor 4 gamma (aedes aegypti)	-2.29368		AGAP009638	No description	-2.01391
AGAP004685	DNA replication ATP-dependent helicase Dna2	2.39665	2.17347		AGAP012261	UDP-glucose 4-epimerase	-2.29999		AGAP007593	glycerol-3-phosphate dehydrogenase (NAD+)	-2.02792
AGAP004700	No description	140.201	77.1717		AGAP007396	epsin	-2.30359		AGAP001107	No description	-2.02792
AGAP004709	large subunit ribosomal protein L18	2.43979	2.08493		AGAP009497	Mitochondrial import receptor subunit TOM70	-2.31449		AGAP007663	No description	-2.04202
AGAP004742	pyruvate carboxylase	2.00486	2.09943		AGAP009438	pre-rRNA-processing protein TSR1	-2.31495		AGAP008688	No description	-2.04202
AGAP004765	ATP-dependent RNA helicase DDX1	3.20706	3.27161		AGAP013357	E3 ubiquitin-protein ligase Arkadia	-2.32906		AGAP012433	voltage-gated calcium channel alpha 1 subunit (anopheles gambiae)	-2.04202
AGAP004793	ornithine--oxo-acid transaminase	4.32024	3.03143		AGAP004238	T-complex protein 1 subunit alpha	-2.35402		AGAP002159	juntophilin (aedes)	-2.05623
AGAP004802	4-hydroxyphenylpyruvate dioxygenase	23.3967	17.7531		AGAP006796	peritrophin	-2.38422		AGAP008903	leukocyte receptor (anopheles sinensis)	-2.05623
AGAP004960	20S proteasome subunit alpha 3	2.57293	2.67586		AGAP007386	C-Type Lysozyme.	-2.38662		AGAP001799	tropomyosin 1	-2.05623
AGAP004962	cyclin B	9.22592	6.6807		AGAP009447	S-adenosylmethionine synthetase	-2.39076		AGAP010147	myosin heavy chain	-2.07053
AGAP004963	cyclin B	3.62218	2.94854		AGAP000693	cecropin anti-microbial peptide	-2.40376		AGAP010640	No description	-2.07053
AGAP005065	loosely serine-type endopeptidase (Aedes aegypti)	14.2615	16.5642		AGAP001130	poly(A) RNA polymerase GLD2	-2.40995		AGAP008821	N-myc downstream regulated	-2.09943
AGAP005080	ribulose-phosphate 3-epimerase	2.41301	2.53151		AGAP000462	peptidyl-prolyl isomerase F (cyclophilin D)	-2.4563		AGAP028141	No description	-2.09943
AGAP005106	No description	3.48757	3.50642		AGAP000403	rasputin (culex)	-2.50971		AGAP002224	open rectifier potassium channel protein 1	-2.09943
AGAP005136	U6 snRNA-associated Sm-like protein LSm2	3.76919	3.07375		AGAP009051	No description	-2.63144		AGAP005929	pyridoxine kinase	-2.09943
AGAP005153	cysteine dioxygenase	3.28034	3.43426		AGAP006275	No description	-2.64005		AGAP008955	ubiquinol-cytochrome c reductase iron-sulfur subunit	-2.09943
AGAP005176	cell division control protein 6	4.41755	5.24157		AGAP007888	partial match with blastoderm specific protein 25d (anopheles darlingi, culex quinq)	-2.64024		AGAP011516	Actin, cytoplasmic	-2.11404
AGAP005260	dTMP kinase	6.39486	6.54322		AGAP006750	serine/threonine-protein phosphatase 4 regulatory subunit 1	-2.64971		AGAP008813	FMS-like tyrosine kinase 1	-2.11404
AGAP005310	chymotrypsin or serine-type endopeptidase (loosely)	29.1719	135.298		AGAP009694	T-complex protein 1 subunit beta	-2.65968		AGAP009224	predicted quinone oxidoreductase-like protein (culex quinq)	-2.11404
AGAP005327	ribonuclease UK114	2.31129	3.605		AGAP001928	nucleosome assembly protein 1-like 1	-2.65992		AGAP002858	sodium/potassium-transporting ATPase subunit alpha	-2.11404
AGAP005547	Alpha-crystallin B chain	16.4892	19.9733		AGAP005291	No description	-2.66584		AGAP003753	PFTAIRE-interacting factor 1A (Anopheles darlingi, culex quinq, aedes)	-2.12874
AGAP005548	Alpha-crystallin B chain	18.9411	22.3159		AGAP011630	No description	-2.68067		AGAP010881	monocarboxylate transporter (anopheles darlingi)	-2.12874
AGAP005603	zinc finger protein 706	2.82825	2.26577		AGAP007906	Spink6	-2.73109		AGAP005251	potassium voltage-gated channel, subfamily H (eag-related), member 4	-2.12874
AGAP005712	phenylalanine-4-hydroxylase	2.10983	5.54044		AGAP005672	staphylococcal nuclease domain-containing protein 1	-2.77535		AGAP006569	acetyl-CoA synthetase	-2.14355
AGAP005733	No description	3.29223	3.22657		AGAP003160	MAP kinase interacting serine/threonine kinase	-2.78076		AGAP001791	Endothelin converting enzyme 1	-2.18859
AGAP005800	DNA replication licensing factor MCM7	3.26413	5.42642		AGAP004199	solute carrier family 5 (sodium-coupled monocarboxylate transporter), member 8	-2.81135		AGAP000755	No description	-2.18859
AGAP005829	microtubule-associated protein, RP/EB family, member 1, like	3.0128	3.01049		AGAP008647	Tetraspanin 29fb	-2.85456		AGAP004161	myofilin variant C	-2.20381
AGAP005889	No description	4.79697	3.605		AGAP006103	No description	-2.8996		AGAP006782	ADP,ATP carrier protein 1	-2.21914
AGAP005920	histone chaperone ASF1	2.47597	2.47942		AGAP012045	ATP-dependent RNA helicase DDX5/DBP2	-3.01025		AGAP010266	No description	-2.21914
AGAP005922	DNA-directed RNA polymerase III subunit RPC5	2.06437	2.53151		AGAP003638	No description	-3.08535		AGAP010519	kinesin-like protein unc-104	-2.23457
AGAP005945	purine-nucleoside phosphorylase	7.48198	16		AGAP009830	No description	-3.22858		AGAP005832	aspartyl/asparaginyl beta-hydroxylase domain (anopheles darlingi)	-2.23457
AGAP005972	4-nitrophenylphosphatase	3.59823	3.16017		AGAP006414	chitinase	-3.46755		AGAP001507	procollagen-lysine,2-oxoglutarate 5-dioxygenase, invertebrate	-2.23457
AGAP006187	protein G12	32.232	34.0598		AGAP001193	No description	-3.6703		AGAP006179	troponin C	-2.23457
AGAP006238	ubiquitin-conjugating enzyme E2 C	2.80031	2.47942		AGAP013106	Niemann-Pick Type C-2	-3.71079		AGAP003066	cytochrome P450 (CYP304B1)	-2.25012
AGAP006241	Innexin inx2	2.18672	2.63902		AGAP009509	60S ribosomal protein L9	-3.7712		AGAP001381	laminin, beta 1	-2.25012
AGAP006278	D7 Protein, looselly	2.36032	3.07375		AGAP006398	No description	-3.86974		AGAP003319	Timp-3 (tissue inhibitor of metalloprotease)	-2.25012
AGAP006370	No description	2.44513	2.11404		AGAP013202	No description	-3.90129		AGAP007563	No description	-2.25012
AGAP006385	protease or trypsin (late or precurser)	13.5965	27.0958		AGAP000550	No description	-3.92572		AGAP001678	tensin (Anopheles gambiae)	-2.26577
AGAP006404	No description	2.04187	2.01391		AGAP008922	No description	-4.0969		AGAP007788	E3 ubiquitin-protein ligase RNF31	-2.2974
AGAP006422	Cyanogenic beta-glucosidase	6.35819	16.2234		AGAP010613	elongation factor 1-beta	-4.17552		AGAP000009	syntaxin-binding protein 5	-2.2974
AGAP006441	GTP cyclohydrolase I	2.04161	2.56685		AGAP006432	ICHIT (almost perfect match, chitin metabolism)	-4.42286		AGAP002350	troponin T, fast skeletal muscle	-2.2974
AGAP006480	probably GGY family antimicrobial peptide (anopheles funestus)	8.53858	8.22491		AGAP006795	peritrophin	-4.85792		AGAP006756	loosely microtubule associated protein	-2.31338
AGAP006495	putative secreted salivary protein	4.40261	3.41054		AGAP001182	Salivary protein	-4.89437		AGAP009330	Troponin C isoform 4''	-2.31338
AGAP006548	glycine cleavage system H protein	3.40905	3.81055		AGAP007747	No description	-6.26777		AGAP008444	cuticular protein CPLCG family (CPLCG1)	-2.32947
AGAP006609	organic cation transporter (drosophila) - loosely)	4.17945	3.70635		AGAP004860	protease m1 zinc metalloprotease	-6.83526		AGAP002789	No description	-2.32947
AGAP006818	ribonucleoside-diphosphate reductase subunit M2	3.97726	3.55537		AGAP001205	chitin synthase	-7.00512		AGAP010805	No description	-2.32947
AGAP006961	molecular chaperone HtpG	2.87256	2.75108		AGAP011453	transferrin (anopheles darlingi)	-7.3959		AGAP001023	myofilin variant B	-2.36199
AGAP007088	peptidyl-prolyl cis-trans isomerase B (cyclophilin B)	4.42981	3.605		AGAP010479	enolase binding protein (anopheles arabiensis)	-7.59269		AGAP002505	voltage-dependent calcium channel alpha 1, invertebrate	-2.36199
AGAP007142	Serine-type enodpeptidase	9.27469	19.1597		AGAP008370	carboxypeptidase A	-8.52911		AGAP013511	cytochrome P450 (CYP6AG2)	-2.37841
AGAP007165	Late trypsin	88.1211	95.6704		AGAP001199	serine protease	-9.25468		AGAP005869	No description	-2.41162
AGAP007206	No description	2.48502	2.41162		AGAP007745	No description	-9.9418		AGAP007777	No description	-2.41162
AGAP007217	pre-mRNA-processing factor 19	2.55178	2.51403		AGAP003926	No description	-10.0952		AGAP001382	diuretic hormone 31	-2.42839
AGAP007300	alkaline phosphatase	2.25507	2.51403		AGAP011302	alkaline phosphatase	-11.5235		AGAP013362	No description	-2.42839
AGAP007365	maternal protein exuperantia (anopheles darlingi, sinensis, culex quinq)	3.66429	4.82323		AGAP002848	Niemann-Pick Type C-2	-11.6824		AGAP000065	No description	-2.44528
AGAP007453	leucine-rich immune protein (Short)	5.30054	3.78423		AGAP006400	Alkaline phosphatase 2	-16.2464		AGAP009871	cuticular protein RR-1 family (CPR75)	-2.46229
AGAP007454	leucine-rich immune protein (Short)	2.40264	2		AGAP008963	alpha-glucosidase (anopheles darlingi)	-176.565		AGAP007599	monolysocardiolipin acyltransferase	-2.46229
AGAP007455	leucine-rich immune protein (Short)	11.2032	9.78112						AGAP001569	myosin alkali light chain 1	-2.46229
AGAP007456	leucine-rich immune protein (Short)	3.35301	3.01049						AGAP007949	No description	-2.46229
AGAP007477	replication factor C subunit 2/4	4.22294	4.99332						AGAP006772	No description	-2.47942
AGAP007505	vitellogenic carboxypeptidase-like protein	2.429	2.34567						AGAP002176	proprotein convertase subtilisin/kexin type 2	-2.47942
AGAP007534	heat shock protein 67B2 (anopheles gambiae)	2.32549	2.78949						AGAP009635	No description	-2.51403
AGAP007644	mRNA turnover protein 4	2.54077	2.20381						AGAP008296	Trypsin-1	-2.51403
AGAP007741	ribonuclease H2 subunit A	3.92967	3.41054						AGAP002355	glutamine synthetase	-2.53151
AGAP007767	loosely bZIP1 (anopheles stephensi)	5.6128	4.82323						AGAP010122	cuticular protein RR-2 family (CPR132)	-2.56685
AGAP007775	ATP-dependent DNA helicase PIF1	2.26807	3.16017						AGAP002456	Sarcalumenin (aedes, culex)	-2.58471
AGAP007817	protein NEDD1	2.60713	3.27161						AGAP007963	Sarcoplasmic calcium-binding protein	-2.58471
AGAP007959	No description	2.433	2.39496						AGAP007761	Complement control protein	-2.60268
AGAP008015	Lamin	3.16615	3.4822						AGAP001474	myosuppressin	-2.62079
AGAP008061	imaginal disc growth factor	2.60041	4.22807						AGAP000630	similar to kinase-activating death domain protein or Rab3 GDP-GTP exchange factor	-2.62079
AGAP008136	peptidyl-prolyl cis-trans isomerase-like 4	2.07514	2.01391						AGAP002053	No description	-2.62079
AGAP008163	U4/U6 small nuclear ribonucleoprotein SNU13	2.47701	2.09943						AGAP004877	paramyosin	-2.63902
AGAP008215	GSG7 salivary protein	4.23641	3.55537						AGAP005507	synaptic vesicle-associated integral membrane protein	-2.63902
AGAP008278	Long form D7 salivary protein	11.2972	7.88986						AGAP003474	No description	-2.65737
AGAP008279	Long form D7 salivary protein	6.78925	5.31474						AGAP010134	arrestin-1	-2.67586
AGAP008281	D7R1-related salivary protein	4.34071	2.42839						AGAP007339	Troponin C, isoform 3	-2.67586
AGAP008282	D7R1-related salivary protein (anopheles gambiae)	5.77484	4.14106						AGAP001622	myosin light chain 5	-2.69447
AGAP008283	D7r3-related salivary protein (anopheles gambiae, arabiensis)	3.03066	2.09943						AGAP028095	No description	-2.71321
AGAP008284	D7R1-related salivary protein (anopheles gambiae)	2.74724	2.08493						AGAP007061	Leucine-rich repeat-containing protein	-2.73208
AGAP008295	Trypsin-2	12.1819	4.69134						AGAP010357	No description	-2.75108
AGAP008363	Cytochrome b5 outer mitochondrial membrane isoform	4.52683	5.06303						AGAP007572	All-trans/9-cis	-2.80889
AGAP008440	urate oxidase	10.2924	30.2738						AGAP008943	protein turtle	-2.80889
AGAP008584	lysosomal alpha-mannosidase	8.61755	5.77572						AGAP005095	actin beta/gamma 1	-2.8481
AGAP008638	very partial match with E3 ubiquitin protein ligase	7.3539	6.27667						AGAP000906	No description	-2.8481
AGAP008648	No description	4.23615	78.7932						AGAP007942	synaptotagmin-1	-2.88786
AGAP008696	No description	630.731	861.078						AGAP002274	Ankyrin 2 (anopheles darlingi)	-2.90795
AGAP008753	Barrier-to-autointegration factor B	2.96432	2.54912						AGAP005776	pigment dispersing hormone	-3.03143
AGAP008774	SCO1, mitochondrial (anopheles sinensis and darlingi)	2.39502	2.36199						AGAP003541	Eukaryotic translation elongation factor 1 alpha 1	-3.09513
AGAP008849	D-3-phosphoglycerate dehydrogenase	2.04143	3.43426						AGAP008924	La-related protein (anopheles darlingi)	-3.13834
AGAP008878	defense protein	5.9777	8						AGAP005459	cuticular protein 16 RR-1 family	-3.24901
AGAP008879	No description	2.48079	2.41162						AGAP001161	long wavelength sensitive opsin	-3.29436
AGAP008952	lupus La protein	2.20525	2.11404						AGAP002994	cuticular protein 10 RR-2 family	-3.36359
AGAP009091	aromatic-L-amino-acid decarboxylase	2.66044	2.47942						AGAP008082	almost perfect match with neuroendocrine protein 7b2 (anopheles darlingi, aedes aegypti)	-3.81055
AGAP009135	ATP-dependent RNA helicase DDX6/DHH1	3.4137	3.07375						AGAP001690	regulating synaptic membrane exocytosis protein 2	-4.05584
AGAP009146	No description	2.62051	2.92817
AGAP009217	Clip-Domain Serine Protease	21.4964	11.4716
AGAP009271	20S proteasome subunit beta 1	2.43742	2.63902
AGAP009338	cell division cycle 20, cofactor of APC complex	7.75842	12.996
AGAP009385	cellular retinaldehyde-binding protein	103.783	64.4452
AGAP009448	No description	5.72519	5.85634
AGAP009570	RNA-binding protein with serine-rich domain 1	2.27128	2.28153
AGAP009647	proteasome maturation protein	2.26203	2.07053
AGAP009751	angiotensin-converting enzyme 2	2.4959	2.34567
AGAP009786	phosphoribosylamine--glycine ligase / phosphoribosylglycinamide formyltransfer	2.28739	4.22807
AGAP009974	almost perfect match with anti-platelet protein (anopheles gambiae), partial match with 30kDa salivary anitgen family protein (anopheles funestus)	3.40656	2.94854
AGAP009980	SWI/SNF-related matrix-associated actin-dependent regulator of chromatin subfamily A containing DEAD/H box 1	2.30749	2.25012
AGAP010159	dUTP pyrophosphatase	3.12852	3.97237
AGAP010198	ribonucleoside-diphosphate reductase subunit M1	4.73805	4.92458
AGAP010219	DNA replication licensing factor Mcm6	3.70931	4.65893
AGAP010220	proliferating cell nuclear antigen	6.48835	5.81589
AGAP010234	microsomal triglyceride transfer protein large subunit	4.46447	2.9897
AGAP010282	DNA mismatch repair protein MSH2	2.12992	3.05252
AGAP010321	DNA-directed RNA polymerase II subunit RPB3	2.78945	2.58471
AGAP010324	Groucho	2.22607	2.14355
AGAP010389	Prestin	2.56294	2.92817
AGAP010398	Flavin-containing monooxygenase FMO GS-OX-like 1	4.70955	5.02805
AGAP010440	small nuclear ribonucleoprotein E	2.80063	2.44528
AGAP010544	cell cycle arrest protein BUB3	2.22759	2.51403
AGAP010548	No description	3.78126	3.78423
AGAP010698	U3 small nucleolar RNA-associated protein 5	2.20269	2.21914
AGAP010711	Exportin-2	2.23565	2.44528
AGAP010735	heme peroxidase	3.2995	3.43426
AGAP011054	thioredoxin peroxidase	2.47179	2.21914
AGAP011124	checkpoint serine/threonine-protein kinase	4.53741	5.16941
AGAP011220	Borealin	7.01837	6.9163
AGAP011244	rRNA 2'-O-methyltransferase fibrillarin	2.00235	2.34567
AGAP011534	No description	2.68959	2.96905
AGAP011845	histone H2A	4.21549	4.89056
AGAP011897	No description	4.95945	4.95883
AGAP011971	Ser/Thr protein phosphatase/nucleotidase	5.03886	3.34035
AGAP012040	No description	2.15484	2.53151
AGAP012107	SUMO-conjugating enzyme UBC9	3.25022	2.28153
AGAP012121	RIO kinase 1	2.60718	2.17347
AGAP012197	histone H3	2.86364	2.04202
AGAP012247	phosphoserine phosphatase	15.1301	16.5642
AGAP012310	No description	3.27838	2.47942
AGAP012352	Niemann-Pick C2 protein	3.58667	2.94854
AGAP012397	DNA-directed RNA polymerases I, II, and III subunit RPABC3	2.88772	2.92817
AGAP012413	cyclin A	2.21288	2.09943
AGAP012577	Cathepsin I	2.17586	3.63008
AGAP012894	histone H2B	3.76236	4.69134
AGAP012952	No description	3.32039	2.75108
AGAP013109	vitellogenin 2	1571.26	1168.14
AGAP013215	No description	3.56909	3.29436
AGAP013724	GSG7 salivary protein	3.1146	2.53151
AGAP028149	histone H1 (aedes aegypti, culex quinq)	4.79983	2.9897
AGAP028223	No description	5.27003	4.65893
AGAP000002	WW domain-containing protein	-2.53129	-2.12874
AGAP000023	No description	-2.12643	-3.03143
AGAP000062	No description	-2.12767	-2.63902
AGAP000094	4-nitrophenylphosphatase	-2.57939	-2.86791
AGAP000129	protease of some sort	-2.05319	-2.92817
AGAP000154	AMP dependent ligase	-12.7444	-6.86852
AGAP000296	No description	-3.85681	-2.90795
AGAP000300	Bifunctional pyrimidine biosynthesis protein (PyrABCN)	-3.4942	-2.49666
AGAP000367	Glyoxalase domain-containing protein 4	-2.44706	-2.04202
AGAP000570	salivary or midgut protein	-7.25265	5.16941
AGAP000694	cecropin anti-microbial peptide	-2.6068	-2.94854
AGAP000743	No description	-2.06561	-2.44528
AGAP000818	cytochrome P450 (CYP9K1)	-7.37146	-9.91766
AGAP00AGAP	glucosidase-like, loosely	-2.58049	-2.2974
AGAP001192	mucin	-3.02448	4.72397
AGAP001198	chymotrypsin	-45.8811	-64.8934
AGAP001236	Sugar transporter ERD6-like 6	-2.44625	-2.65737
AGAP001240	Thymus-specific serine protease	-35.2372	-18.2522
AGAP001257	UTP--glucose-1-phosphate uridylyltransferase	-2.89039	-2.31338
AGAP001420	2,3-bisphosphoglycerate-dependent phosphoglycerate mutase	-2.13589	-2.09943
AGAP001496	No description	-2.42341	-2.53151
AGAP001506	guanine nucleotide-binding protein subunit beta, other	-2.53226	-3.75809
AGAP001699	Fatty-acid amide hydrolase 2	-2.53446	-2.20381
AGAP001739	No description	-2.98304	-3.41054
AGAP001760	protein phosphatase 3, regulatory subunit	-2.1194	-2.15846
AGAP001819	No description	-3.81065	5.24157
AGAP001936	phosphatidylinositol phospholipase C, beta	-2.30986	-2.15846
AGAP002076	heat shock 70kDa protein 1/8	-2.00329	-2
AGAP002093	cation/proton antiporter (anopheles darlingi) Very good coverage	-3.81079	-3.78423
AGAP002145	inactivation no afterpotential D protein	-2.32136	-3.16017
AGAP002181	No description	-3.33325	-3.45815
AGAP002353	lipase 3	-42.5603	-77.1717
AGAP002358	ADP,ATP carrier protein 2	-2.17338	-2.77022
AGAP002411	regulator of G-protein signaling	-2.08955	-2.11404
AGAP002643	No description	-5.71885	3.83706
AGAP002769	C-4 methylsterol oxidase	-4.99487	-4.65893
AGAP002865	cytochrome P450 (CYP6P3)	-6.89076	-7.3615
AGAP003176	solute carrier family 23 (nucleobase transporter)	-3.06268	-4.89056
AGAP003289	carbonic anhydrase	-2.6063	-3.34035
AGAP003343	cytochrome P450 (CYP6AG1)	-2.82807	-3.41054
AGAP003444	potential salivary protein	-4.3978	-6.6807
AGAP003493	Sugar transporter ERD6-like 6	-3.92558	-2.62079
AGAP003547	MORN repeat-containing protein 4	-2.37679	-2.80889
AGAP003586	Phosphate carrier, mitochondrial	-2.07807	-3.16017
AGAP003620	No description	-6.20953	-5.93809
AGAP003663	ATP-dependent RNA helicase DBP2	-2.23669	-2.34567
AGAP003721	annexin B10B	-2.25566	-2.21914
AGAP003762	No description	-3.71499	-6.54322
AGAP003767	No description	-3.22736	-4.25748
AGAP003785	glucose dehydrogenase (acceptor)	-3.61806	-2.56685
AGAP004050	Doublesex female isoform	-2.60215	-3.31728
AGAP004159	malate dehydrogenase (oxaloacetate-decarboxylating)(NADP+)	-2.1284	-2.37841
AGAP004437	glycerol-3-phosphate dehydrogenase	-2.83056	-3.07375
AGAP004809	protease m1 zinc metalloprotease	-69.6895	-3.29436
AGAP004883	No description	-2.73758	-2.21914
AGAP004987	No description	-8.24227	-7.94474
AGAP004988	No description	-5.39385	-10.6295
AGAP005079	guanine nucleotide-binding protein G(q) alpha subunit	-2.08659	-2.56685
AGAP005293	beta-tubulin isotype I	-2.3628	-2.05623
AGAP005499	dehydrogenase/reductase SDR family member 11 precursor	-2.25092	-2.63902
AGAP005563	facilitated trehalose transporter Tret1	-2.55374	-2.65737
AGAP005645	dehydrogenase/reductase SDR family member 11 precursor	-9.77837	-13.0864
AGAP005655	cycle	-5.87185	-3.86375
AGAP005711	clock	-2.17644	-2.47942
AGAP005750	glucosyl/glucuronosyl transferases	-4.22796	-5.16941
AGAP005781	glycine C-acetyltransferase	-3.18903	-4.28709
AGAP005803	No description	-2.29222	-2.18859
AGAP006126	ultraviolet wavelength sensitive opsin	-2.7771	-4.16986
AGAP006186	calcium-transporting ATPase sarcoplasmic/endoplasmic reticulum type	-2.03944	-2.60268
AGAP006194	No description	-3.53097	-2.90795
AGAP006195	No description	-4.22323	-2.67586
AGAP006225	aldehyde oxidase	-4.56097	-3.16017
AGAP006263	arrestin Arr2-like	-2.13631	-3.605
AGAP006339	No description	-3.23797	-3.55537
AGAP006360	glutamate synthase (NADPH/NADH)	-2.50234	-2.17347
AGAP006433	very loosely peritrophic matrix protein precurser	-23.8032	-7.11074
AGAP006434	No description	-37.421	-8.39773
AGAP006504	SG2-like salivary protein	-2.58381	-2.28153
AGAP006506	SG2 salivary protein (anopheles gambiae)	-5.4712	-3.07375
AGAP006507	salivary protein SG3	-3.81791	-2.2974
AGAP006543	No description	-2.55646	-2.15846
AGAP006602	No description	-3.31698	-3.75809
AGAP006729	Ester hydrolase C11orf54	-4.56094	-4.02782
AGAP006793	very loosely mucin	-4.88469	-5.09824
AGAP007050	nucleolar GTP-binding protein	-2.9968	-2.73208
AGAP007056	IFamide peptide	-2.08727	-3.38698
AGAP007391	Coenzyme Q10 homolog B (S. cerevisiae)	-2.02363	-2.36199
AGAP007397	YrdC domain-containing protein, mitochondrial	-3.22514	-2.12874
AGAP007553	No description	-2.18899	-2.67586
AGAP007774	No description	-2.78013	-2.94854
AGAP007781	Eukaryotic translation initiation factor 4E-binding protein 1	-2.45236	-2.90795
AGAP007790	sodium/potassium-transporting ATPase subunit beta	-7.16302	-2.49666
AGAP007793	Regucalcin protein	-2.59734	-3.55537
AGAP007801	vrille	-3.98509	-2.62079
AGAP007903	Excitatory amino acid transporter 2 isoform 2	-2.09704	-2.96905
AGAP007990	Glucosyl/glucuronosyl transferases	-108.334	-82.1393
AGAP008001	40S ribosomal protein S27a	-2.61395	-2.53151
AGAP008054	chemosensory protein	-2.82662	-3.70635
AGAP008065	No description	-7.02868	-3.20428
AGAP008212	cytochrome P450 (CYP6M2)	-17.0912	-20.5348
AGAP008218	cytochrome P450 (CYP6Z2)	-11.8518	-16.4498
AGAP008219	cytochrome P450 (CYP6Z1)	-5.18213	-5.57897
AGAP008225	trehalose 6-phosphate phosphatase	-5.12232	-3.91768
AGAP008227	trehalose 6-phosphate synthase/phosphatase	-4.05956	-2.41162
AGAP008292	Trypsin-4	-43.3483	-27.2843
AGAP008294	Trypsin-3	-27.2889	-14.6213
AGAP008432	No description	-3.14697	-3.09513
AGAP008606	forkhead box protein L	-2.30649	-2.05623
AGAP008645	gambicin anti-microbial peptide	-2.90846	-2.47942
AGAP008762	cAMP-responsive element-binding protein-like 2 (anopheles darlingi)	-2.59998	-2.47942
AGAP008861	female reproductive tract protease GLEANR_896	-18.7186	-6.06287
AGAP008931	inorganic phosphate cotransporter	-4.54347	-3.01049
AGAP009239	RanBP-type and C3HC4-type zinc finger-containing protein 1	-2.49735	-3.09513
AGAP009313	No description	-2.20493	-2.23457
AGAP009636	No description	-3.83084	-5.50217
AGAP009945	dihydrodiol dehydrogenase / D-xylose 1-dehydrogenase (NADP)	-2.65597	-3.73213
AGAP009953	guanine nucleotide-binding protein G(I)/G(S)/G(O) subunit gamma-13	-2.39337	-3.4822
AGAP009982	No description	-2.17995	-2.62079
AGAP010089	short wavelength sensitive opsin	-2.63256	-4.02782
AGAP010591	40S ribosomal protein S20	-2.03307	-2.07053
AGAP010630	transient-receptor-potential-like protein	-2.24515	-2.71321
AGAP010961	cytochrome P450 (CYP6AK1)	-3.14683	-3.55537
AGAP010971	tubulin alpha	-2.28612	-3.09513
AGAP010975	potassim-dependent sodium-calcium exchanger (anopheles darlingi, aedes aegypti, culex quinq)	-8.5133	-3.68075
AGAP011099	myosin III	-2.3163	-2.80889
AGAP011172	cystathionine gamma-lyase	-2.49838	-2.05623
AGAP011294	defensin anti-microbial peptide	-2.10055	-2.20381
AGAP011305	alkaline phosphatase	-44.9945	-8.45614
AGAP011309	nuclear GTP-binding protein	-2.40811	-2.26577
AGAP011317	No description	-3.57835	-2.47942
AGAP011356	No description	-2.64391	-2.54912
AGAP011859	beta-glucuronidase	-2.74667	-2.58471
AGAP011948	threonine 3-dehydrogenase	-2.1908	-2.65737
AGAP012251	inorganic phosphate cotransporter	-3.05398	-3.03143
AGAP012292	cytochrome P450 (CYP9J4)	-4.19311	-2.88786
AGAP012296	cytochrome P450 (CYP9J5)	-8.08701	-3.09513
AGAP012302	Sodium-independent sulfate anion transporter	-4.53888	-5.42642
AGAP012401	Maltase 2	-2.26817	-2.47942
AGAP012443	No description	-5.47187	5.81589
AGAP012982	long wavelength sensitive opsin	-2.2257	-2.82843
AGAP012985	long wavelength sensitive opsin	-2.369	-3.22657
AGAP012996	Juvenile hormone-inducible protein	-3.43621	-4.53154
AGAP013028	No description	-2.28542	-3.16017
AGAP013137	No description	-6.66959	-5.54044
AGAP013149	long wavelength sensitive opsin	-2.2625	-3.24901
AGAP013543	No description	-2.57079	-2.17347
AGAP013544	L-gulonate 3-dehydrogenase	-2.92279	-2.88786
AGAP028108	NIEMANN PICK TYPE C-2a (anopheles darlingi, culex quinq) or homologue	-2.1227	-2.41162

## Sheet: Sheet 2
Identification of common and unique genes between contrasts 2IVM:2BF and 2IVM:2NBF (BF effects removed, Table S6.3 from previous tab)
	Indicates down-regulation				Indicates up-regulation
Table S6.4 - Differentially expressed transcripts common to 2IVM:2BF and 2IVM:2NBF (BF effect transcripts removed) (n=22)					Table S6.5 - Differentially expressed transcripts unique to the 2IVM:2BF contrast (n=79)				Table S6.6 - Differentially expressed transcripts unique to the 2IVM:2NBF contrast (n=141)
VB Gene ID	Gene description	2IVM:2BF Fold Change	2IVM:2NBF Fold Change		VB Gene ID	Gene description	2IVM:2BF Fold change		VB Gene ID	Gene description	2IVM:2NBF Fold change
AGAP002847	Niemann-Pick Type C-2	80.5831	75.0614		AGAP008963	alpha-glucosidase (anopheles darlingi)	81.7521		AGAP001989	No description	4.69134
AGAP011806	ornithine decarboxylase	45.3026	66.257		AGAP000570	salivary or midgut protein	37.5681		AGAP000973	neutral ceramidase	3.53081
AGAP011824	thioredoxin peroxidase	21.7696	10.0561		AGAP012443	No description	31.8118		AGAP009792	importin subunit alpha-2	3.34035
AGAP001610	No description	6.32322	4.89056		AGAP002643	No description	21.9294		AGAP010699	SWI/SNF-related matrix-associated actin-dependent regulator of chromatin	3.34035
AGAP003713	No description	6.2301	3.11666		AGAP006400	Alkaline phosphatase 2	21.7442		AGAP000881	aldehyde dehydrogenase family 7 member A1	3.20428
AGAP010968	Clip-Domain Serine Protease	5.22997	3.38698		AGAP004809	protease m1 zinc metalloprotease	21.0885		AGAP002478	cyclin B	2.94854
AGAP010056	hexosaminidase	4.84212	3.65533		AGAP001819	No description (predicted PM protein, Dinglasan et al. 2009)	20.0348		AGAP005321	chromatin licensing and DNA replication factor 1	2.88786
AGAP005888	No description	4.32371	7.94474		AGAP008648	No description	18.6486		AGAP004408	DNA replication licensing factor MCM5	2.80889
AGAP007364	maternal protein exuperantia (anopheles darlingi)	3.78079	5.6962		AGAP002848	Niemann-Pick Type C-2	16.8328		AGAP007502	kinesin family member 11	2.80889
AGAP006023	tyrosine 3-monooxygenase	3.69704	2.44528		AGAP007745	No description	15.4592		AGAP009173	fructose-1,6-bisphosphatase I	2.73208
AGAP004382	glutathione S-transferase delta class	3.62217	4		AGAP001192	mucin	14.2704		AGAP003228	Histone acetyltransferase type B subunit 2	2.60268
AGAP010645	cathepsin (anopheles darlingi)	2.94819	2.71321		AGAP006795	peritrophin	12.7449		AGAP008060	imaginal disc growth factor	2.51403
AGAP004916	loosely fibrinogen (aedes aegypti)	2.74313	2.08493		AGAP011302	alkaline phosphatase	12.5072		AGAP011458	FK506-binding protein 6	2.49666
AGAP000180	phosphoribosylaminoimidazole carboxylase	2.69041	3.97237		AGAP007747	No description	12.4957		AGAP006191	hitinase-3-like protein 4	2.47942
AGAP008632	alpha-aminoadipic semialdehyde synthase	2.67526	4.14106		AGAP001205	chitin synthase	10.1316		AGAP006821	acetyl-CoA acyltransferase 2	2.42839
AGAP002830	C-1-tetrahydrofolate synthase, mitochondrial precursor	2.66145	3.55537		AGAP006432	ICHIT (almost perfect match, chitin metabolism)	9.75215		AGAP011423	20S proteasome subunit beta 2	2.41162
AGAP006442	No description	2.63464	2.49666		AGAP010383	Solute carrier family 15 member 1	9.2015		AGAP000496	geminin	2.41162
AGAP000604	No description	2.18362	3.34035		AGAP008370	carboxypeptidase A	7.90558		AGAP013365	apolipophorin-III (anopheles sinensis, anopheles darlingi)	2.39496
AGAP001161	long wavelength sensitive opsin	-2.00625	-3.29436		AGAP013202	No description	7.80697		AGAP011827	acetyl-CoA acyltransferase	2.34567
AGAP005776	pigment dispersing hormone	-2.01786	-3.03143		AGAP006414	chitinase	7.79581		AGAP000323	No description	2.34567
AGAP007949	No description	-2.13815	-2.46229		AGAP001199	serine protease	7.1198		AGAP007122	Tubulin, alpha 1	2.34567
AGAP005459	cuticular protein 16 RR-1 family	-2.28966	-3.24901		AGAP003515	Similar to nitrilase family protein (Nit3)	6.89828		AGAP006062	No description	2.32947
					AGAP009830	No description (predicted PM protein, Dinglasan et al. 2009)	6.83719		AGAP006823	No description	2.32947
					AGAP011305	alkaline phosphatase	5.32121		AGAP004739	H/ACA ribonucleoprotein complex subunit 4	2.2974
					AGAP011453	transferrin (anopheles darlingi)	5.18658		AGAP011765	Spondin-1	2.2974
					AGAP010479	enolase binding protein (anopheles arabiensis)	5.0111		AGAP001745	26S proteasome regulatory subunit RPN2	2.28153
					AGAP004860	protease m1 zinc metalloprotease	4.82545		AGAP009512	E3 ubiquitin-protein ligase UBR7	2.28153
					AGAP005310	chymotrypsin or serine-type endopeptidase (loosely)	4.62574		AGAP009907	leukotriene-A4 hydrolase	2.28153
					AGAP006434	No description (predicted PM protein, Dinglasan et al. 2009)	4.46164		AGAP005914	Thymus-specific serine protease	2.28153
					AGAP000550	No description	4.40606		AGAP003264	histone acetyltransferase 1	2.25012
					AGAP006398	No description	3.93888		AGAP011789	Clip-Domain Serine Protease	2.23457
					AGAP003926	No description	3.80745		AGAP004036	heme peroxidase	2.23457
					AGAP008922	No description	3.62954		AGAP002504	tRNA (cytosine34-C5)-methyltransferase	2.17347
					AGAP010613	elongation factor 1-beta	3.62347		AGAP004830	No description	2.14355
					AGAP012045	ATP-dependent RNA helicase DDX5/DBP2	3.49284		AGAP008617	26S proteasome regulatory subunit N11	2.12874
					AGAP011805	ornithine decarboxylase	3.4097		AGAP008837	20S proteasome subunit beta 4	2.11404
					AGAP006433	very loosely peritrophic matrix protein precurser (predicted PM protein, Dinglasan et al. 2009)	3.34028		AGAP012481	histone-lysine N-methyltransferase SETD8	2.11404
					AGAP008013	No description	3.19359		AGAP009746	RuvB-like protein 2	2.09943
					AGAP006103	No description	3.12319		AGAP009782	methylosome protein 50	2.08493
					AGAP008861	female reproductive tract protease GLEANR_896	3.08264		AGAP004653	electron transfer flavoprotein subunit beta, mitochondrial	2.07053
					AGAP008440	urate oxidase	2.93972		AGAP004991	20S proteasome subunit beta 6	2.05623
					AGAP007790	sodium/potassium-transporting ATPase subunit beta	2.87416		AGAP006958	Heat shock protein 83	2.05623
					AGAP001930	Heterogeneous nuclear ribonucleoprotein 27C	2.85355		AGAP004322	pumilio homology domain family member 6	2.05623
					AGAP006935	rap55 (anopheles darlingi, aedes aegypti)	2.8426		AGAP005917	ATP-dependent DNA helicase Q4	2.04202
					AGAP013146	Aminopeptidase N1	2.8144		AGAP011056	No description	2.04202
					AGAP006275	No description	2.81332		AGAP002520	short-chain dehydrogenease/reductase	2.04202
					AGAP013106	Niemann-Pick Type C-2	2.69078		AGAP010815	thioester-containing protein	2.04202
					AGAP006380	ATP-binding cassette, subfamily A (ABC1), member 3	2.68851		AGAP007243	26S protease regulatory subunit 8	2.02792
					AGAP005712	phenylalanine-4-hydroxylase (3 splice variants)	2.62723		AGAP001264	Plasma glutamate carboxypeptidase	2.02792
					AGAP012296	cytochrome P450 (CYP9J5)	2.60936		AGAP009850	ATP-binding cassette sub-family G member 4	2
					AGAP009051	No description	2.56404		AGAP012956	No description	-2
					AGAP009447	S-adenosylmethionine synthetase	2.53775		AGAP012343	Neuromusculin	-2.01391
					AGAP004918	fibrinogen	2.51231		AGAP009638	No description	-2.01391
					AGAP001182	Salivary protein	2.49047		AGAP007593	glycerol-3-phosphate dehydrogenase (NAD+)	-2.02792
					AGAP006102	PRS1 (ribose phosphate diphosphokinase subunit), parital (an. gambiae)	2.45149		AGAP001107	No description	-2.02792
					AGAP008647	Tetraspanin 29fb	2.38818		AGAP007663	No description	-2.04202
					AGAP000603	No description	2.28994		AGAP008688	No description	-2.04202
					AGAP007888	partial match with blastoderm specific protein 25d (anopheles darlingi, culex quinq)	2.28034		AGAP012433	voltage-gated calcium channel alpha 1 subunit (anopheles gambiae)	-2.04202
					AGAP003043	Lamin (structural nuclear filaments, transcriptional regulation)	2.2715		AGAP002159	juntophilin (aedes)	-2.05623
					AGAP008075	cellular nucleic acid-binding protein	2.26757		AGAP008903	leukocyte receptor (anopheles sinensis)	-2.05623
					AGAP001193	No description	2.26368		AGAP001799	tropomyosin 1	-2.05623
					AGAP007906	Spink6	2.21312		AGAP010147	myosin heavy chain	-2.07053
					AGAP008065	No description	2.19918		AGAP010640	No description	-2.07053
					AGAP011630	No description	2.15918		AGAP008821	N-myc downstream regulated	-2.09943
					AGAP005945	purine-nucleoside phosphorylase	2.13585		AGAP028141	No description	-2.09943
					AGAP002359	carbonic anhydrase	2.09146		AGAP002224	open rectifier potassium channel protein 1	-2.09943
					AGAP000403	rasputin (culex)	2.08552		AGAP005929	pyridoxine kinase	-2.09943
					AGAP009509	60S ribosomal protein L9	2.07647		AGAP008955	ubiquinol-cytochrome c reductase iron-sulfur subunit	-2.09943
					AGAP008487	sphingomyelin phosphdiesterase (anopheles darlingi)	2.06375		AGAP011516	Actin, cytoplasmic	-2.11404
					AGAP008501	glutaryl-CoA dehydrogenase	2.05318		AGAP008813	FMS-like tyrosine kinase 1	-2.11404
					AGAP010733	Vanin-like protein 1	2.04731		AGAP009224	predicted quinone oxidoreductase-like protein (culex quinq)	-2.11404
					AGAP005188	No description	2.03034		AGAP002858	sodium/potassium-transporting ATPase subunit alpha	-2.11404
					AGAP002091	phosphoribosylformylglycinamidine synthase	2.0235		AGAP003753	PFTAIRE-interacting factor 1A (Anopheles darlingi, culex quinq, aedes)	-2.12874
					AGAP012895	histone H2A	2.01065		AGAP010881	monocarboxylate transporter (anopheles darlingi)	-2.12874
					AGAP006511	histone deacetylase 1/2	2.00877		AGAP005251	potassium voltage-gated channel, subfamily H (eag-related), member 4	-2.12874
					AGAP011369	gelsolin	2.00326		AGAP006569	acetyl-CoA synthetase	-2.14355
					AGAP009430	No description	-3.07148		AGAP001791	Endothelin converting enzyme 1	-2.18859
					AGAP028109	No description	-3.25962		AGAP000755	No description	-2.18859
					AGAP006709	Chymotrypsin-1	-4.23122		AGAP004161	myofilin variant C	-2.20381
									AGAP006782	ADP,ATP carrier protein 1	-2.21914
									AGAP010266	No description	-2.21914
									AGAP010519	kinesin-like protein unc-104	-2.23457
									AGAP005832	aspartyl/asparaginyl beta-hydroxylase domain (anopheles darlingi)	-2.23457
									AGAP001507	procollagen-lysine,2-oxoglutarate 5-dioxygenase, invertebrate	-2.23457
									AGAP006179	troponin C	-2.23457
									AGAP003066	cytochrome P450 (CYP304B1)	-2.25012
									AGAP001381	laminin, beta 1	-2.25012
									AGAP003319	Timp-3 (tissue inhibitor of metalloprotease)	-2.25012
									AGAP007563	No description	-2.25012
									AGAP001678	tensin (Anopheles gambiae)	-2.26577
									AGAP007788	E3 ubiquitin-protein ligase RNF31	-2.2974
									AGAP000009	syntaxin-binding protein 5	-2.2974
									AGAP002350	troponin T, fast skeletal muscle	-2.2974
									AGAP006756	loosely microtubule associated protein	-2.31338
									AGAP009330	Troponin C isoform 4''	-2.31338
									AGAP008444	cuticular protein CPLCG family (CPLCG1)	-2.32947
									AGAP002789	No description	-2.32947
									AGAP010805	No description	-2.32947
									AGAP001023	myofilin variant B	-2.36199
									AGAP002505	voltage-dependent calcium channel alpha 1, invertebrate	-2.36199
									AGAP013511	cytochrome P450 (CYP6AG2)	-2.37841
									AGAP005869	No description	-2.41162
									AGAP007777	No description	-2.41162
									AGAP001382	diuretic hormone 31	-2.42839
									AGAP013362	No description	-2.42839
									AGAP000065	No description	-2.44528
									AGAP009871	cuticular protein RR-1 family (CPR75)	-2.46229
									AGAP007599	monolysocardiolipin acyltransferase	-2.46229
									AGAP001569	myosin alkali light chain 1	-2.46229
									AGAP006772	No description	-2.47942
									AGAP002176	proprotein convertase subtilisin/kexin type 2	-2.47942
									AGAP009635	No description	-2.51403
									AGAP008296	Trypsin-1	-2.51403
									AGAP002355	glutamine synthetase	-2.53151
									AGAP010122	cuticular protein RR-2 family (CPR132)	-2.56685
									AGAP002456	Sarcalumenin (aedes, culex)	-2.58471
									AGAP007963	Sarcoplasmic calcium-binding protein	-2.58471
									AGAP007761	Complement control protein	-2.60268
									AGAP001474	myosuppressin	-2.62079
									AGAP000630	similar to kinase-activating death domain protein or Rab3 GDP-GTP exchange factor	-2.62079
									AGAP002053	No description	-2.62079
									AGAP004877	paramyosin	-2.63902
									AGAP005507	synaptic vesicle-associated integral membrane protein	-2.63902
									AGAP003474	No description	-2.65737
									AGAP010134	arrestin-1	-2.67586
									AGAP007339	Troponin C, isoform 3	-2.67586
									AGAP001622	myosin light chain 5	-2.69447
									AGAP028095	No description	-2.71321
									AGAP007061	Leucine-rich repeat-containing protein	-2.73208
									AGAP010357	No description	-2.75108
									AGAP007572	All-trans/9-cis	-2.80889
									AGAP008943	protein turtle	-2.80889
									AGAP005095	actin beta/gamma 1	-2.8481
									AGAP000906	No description	-2.8481
									AGAP007942	synaptotagmin-1	-2.88786
									AGAP002274	Ankyrin 2 (anopheles darlingi)	-2.90795
									AGAP003541	Eukaryotic translation elongation factor 1 alpha 1	-3.09513
									AGAP008924	La-related protein (anopheles darlingi)	-3.13834
									AGAP002994	cuticular protein 10 RR-2 family	-3.36359
									AGAP008082	almost perfect match with neuroendocrine protein 7b2 (anopheles darlingi, aedes aegypti)	-3.81055
									AGAP001690	regulating synaptic membrane exocytosis protein 2	-4.05584
