# Supplementary material for: Age and prior blood feeding of Anopheles gambiae influences their susceptibility and gene expression patterns to ivermectin-containing blood meals
Source: BMC Genomics. 2015 Oct 15;16:797. doi: 10.1186/s12864-015-2029-8 (PMC4608139; doi:10.1186/s12864-015-2029-8)
Supplement: Additional file 8: Tables S7.1 – 7.3. — Alternative analysis for the identification of IVM-responsive DE transcripts – 6DPE. (XLSX 40 kb) [file 12864_2015_2029_MOESM8_ESM.xlsx]

## Sheet: Sheet 1
Identification of common and unique genes between contrasts 6BF:6NBF and 6IVM:6NBF
	Indicates down-regulation					Indicates up-regulation
Table S7.1 - Differentially expressed transcripts common to both contrasts (n=111)					Table S7.2 - Differentially expressed transcripts unique to the 6BF:6NBF contrast (n=94)				Table S7.3 - Differentially expressed transcripts unique to the 6IVM:6NBF contrast (n=94)
VB Gene ID	Gene Description	6BF:NBF Fold Change	6IVM:6BF Fold Change		VB Gene ID	Gene Description	6BF:6NBF Fold Change		VB Gene ID	Gene Description	Fold Change
AGAP004531	Cathepsin B precursor	1296.13	297.041		AGAP008295	Trypsin-2	16.5642		AGAP002847	Niemann-Pick Type C-2	164.211
AGAP013109	vitellogenin 2 (anopheles gambiae)	1009.9	470.011		AGAP002928	No description	8.69388		AGAP003515	Similar to nitrilase family protein (Nit3)	60.4303
AGAP008696	No description	458.253	14.0909		AGAP005194	No description	8.05564		AGAP007142	Serine-type enodpeptidase	32.7003
AGAP004203	vitellogenin	216.767	138.611		AGAP005195	No description	7.11074		AGAP005889	No description	15.8311
AGAP002134	No description	167.73	16.4208		AGAP006904	matrix metalloproteinase-14 (membrane-inserted)	6.23332		AGAP011765	Spondin-1	11.9161
AGAP004700	No description	65.3448	30.7059		AGAP000885	aminopeptidase N	5.24157		AGAP008648	No description	9.02322
AGAP009385	cellular retinaldehyde-binding protein	57.2816	23.8106		AGAP011971	Ser/Thr protein phosphatase/nucleotidase	4.62675		AGAP008141	argininosuccinate lyase	8.50628
AGAP006187	protein G12	45.8866	147.689		AGAP002572	No description	3.89062		AGAP006191	hitinase-3-like protein 4	8.17794
AGAP004534	Cathepsin B precursor	45.2548	9.67356		AGAP013533	No description	3.81055		AGAP000881	aldehyde dehydrogenase family 7 member A1	7.98084
AGAP007165	Late trypsin	28.0514	161.175		AGAP009791	membrane metallo-endopeptidase-like 1	3.78423		AGAP002830	C-1-tetrahydrofolate synthase, mitochondrial precursor	7.34446
AGAP004530	No description	23.4254	5.66836		AGAP009463	ATP-binding cassette sub-family G member 1	3.75809		AGAP006548	glycine cleavage system H protein	5.759
AGAP007455	leucine-rich immune protein (Short)	17.3878	13.637		AGAP008444	cuticular protein CPLCG family (CPLCG1)	3.50642		AGAP002091	phosphoribosylformylglycinamidine synthase	5.46146
AGAP006385	protease or trypsin (late or precurser)	14.5203	134.69		AGAP003656	Terribly reduced optic lobes, isoform B	3.01049		AGAP001989	No description	5.44704
AGAP006711	Chymotrypsin-2	14.0257	14.1889		AGAP010122	cuticular protein RR-2 family (CPR132)	2.94854		AGAP010056	hexosaminidase	4.9552
AGAP009217	Clip-Domain Serine Protease	13.0864	91.3779		AGAP028149	histone H1 (aedes aegypti, culex quinq)	2.92817		AGAP009871	cuticular protein RR-1 family (CPR75)	4.86047
AGAP008584	lysosomal alpha-mannosidase	12.9063	7.10061		AGAP005547	Alpha-crystallin B chain	2.8481		AGAP009176	fatty acid synthase, animal type	4.6231
AGAP004802	4-hydroxyphenylpyruvate dioxygenase	12.6407	30.0212		AGAP001791	Endothelin converting enzyme 1	2.8481		AGAP011827	acetyl-CoA acyltransferase	4.57574
AGAP006710	serine-type enodpeptidase	12.5533	19.3741		AGAP003139	serine protease inhibitor (serpin)	2.77022		AGAP006275	No description	4.54464
AGAP006709	Chymotrypsin-1	10.4831	7.4694		AGAP009850	ATP-binding cassette sub-family G member 4	2.69447		AGAP002503	4-coumarate:CoA ligase	4.45041
AGAP002851	Niemann-Pick C2 protein	10.2674	12.3424		AGAP000152	No description	2.69447		AGAP005712	phenylalanine-4-hydroxylase	4.2727
AGAP012247	phosphoserine phosphatase	10.2674	25.1129		AGAP002181	No description	2.53151		AGAP005327	ribonuclease UK114	4.25845
AGAP005065	loosely serine-type endopeptidase (Aedes aegypti)	9.64646	131.801		AGAP007364	maternal protein exuperantia? (anopheles darlingi)	2.53151		AGAP002518	delta-1-pyrroline-5-carboxylate synthetase	4.0825
AGAP000603	No description	9.57983	4.88156		AGAP005136	U6 snRNA-associated Sm-like protein LSm2	2.51403		AGAP009786	phosphoribosylamine--glycine ligase / phosphoribosylglycinamide formyltransfer	3.9576
AGAP005310	chymotrypsin or serine-type endopeptidase (loosely)	8.75435	476.864		AGAP001979	Class A Scavenger Receptor (SRCR domain) with Serine Protease domain.	2.47942		AGAP010383	Solute carrier family 15 member 1	3.84058
AGAP007453	leucine-rich immune protein (Short)	8.57419	6.22508		AGAP009212	Serine Protease Inhibitor (serpin)	2.42839		AGAP000184	malate dehydrogenase (oxaloacetate-decarboxylating)(NADP+)	3.82699
AGAP005945	purine-nucleoside phosphorylase	8.22491	30.139		AGAP001890	loosely metallothionein-2 (housefly)	2.37841		AGAP002721	tryptophan 2,3-dioxygenase	3.82647
AGAP003350	phosphoenolpyruvate carboxykinase (GTP)	7.72749	15.7175		AGAP009200	collagen, type IV, alpha	2.36199		AGAP000179	amidophosphoribosyltransferase	3.76415
AGAP008278	Long form D7 salivary protein	7.67411	2.80285		AGAP011571	No description	2.36199		AGAP002848	Niemann-Pick Type C-2	3.73843
AGAP006420	Venom allergen	6.9163	2.29048		AGAP011923	No description	2.28153		AGAP013365	apolipophorin-III (anopheles sinensis, anopheles darlingi)	3.72536
AGAP008363	Cytochrome b5 outer mitochondrial membrane isoform	6.54322	23.8902		AGAP000297	No description	2.25012		AGAP002378	adenylosuccinate lyase	3.69105
AGAP012352	Niemann-Pick C2 protein	6.32033	7.06876		AGAP000612	salivary gland protein	2.14355		AGAP008632	alpha-aminoadipic semialdehyde synthase	3.64763
AGAP001826	lipophorin	5.46416	13.3072		AGAP007049	No description	2.11404		AGAP001713	stearoyl-CoA desaturase (delta-9 desaturase)	3.63694
AGAP006480	probably GGY family antimicrobial peptide (anopheles funestus)	5.46416	2.90714		AGAP000749	Muscular protein 20	2.09943		AGAP004094	Sterol carrier protein-2	3.58485
AGAP006495	putative secreted salivary protein	5.46416	5.208		AGAP007741	ribonuclease H2 subunit A	2.04202		AGAP011319	Pacifastin-related peptide	3.55458
AGAP008279	Long form D7 salivary protein	5.42642	2.55424		AGAP004335	filamin	2.02792		AGAP002632	No description	3.47259
AGAP008282	D7R1-related salivary protein (anopheles gambiae)	5.16941	3.21252		AGAP012895	histone H2A	-2.01391		AGAP007711	No description	3.39609
AGAP006278	D7 Protein, looselly	5.1337	8.54769		AGAP006506	SG2 salivary protein (anopheles gambiae)	-2.01391		AGAP008487	sphingomyelin phosphdiesterase (anopheles darlingi)	3.30655
AGAP006422	Cyanogenic beta-glucosidase	5.02805	34.0698		AGAP003785	glucose dehydrogenase (acceptor)	-2.02792		AGAP001065	glycine hydroxymethyltransferase	3.02876
AGAP003878	Leucine-rich repeat-transmembrane protein (Anopheles darlingi, Aedes aegypti, culex quinq)	4.78991	10.5639		AGAP007397	YrdC domain-containing protein, mitochondrial	-2.05623		AGAP013146	Aminopeptidase N1	3.00694
AGAP010398	Flavin-containing monooxygenase FMO GS-OX-like 1	4.65893	7.6454		AGAP008647	Tetraspanin 29fb	-2.07053		AGAP011792	Clip-Domain Serine Protease	2.88742
AGAP008215	GSG7 salivary protein	4.40762	3.93376		AGAP010404	glutathione S-transferase	-2.08493		AGAP000211	triacylglycerol lipase	2.86947
AGAP000611	Salivary protein	4.11246	2.38636		AGAP009783	short/branched chain acyl-CoA dehydrogenase	-2.12874		AGAP007460	Acyl-CoA-binding protein 2	2.86854
AGAP010548	No description	4.08405	6.00853		AGAP008225	trehalose 6-phosphate phosphatase	-2.12874		AGAP010815	thioester-containing protein	2.86472
AGAP000327	tyrosine aminotransferase	4	6.70103		AGAP002769	C-4 methylsterol oxidase	-2.14355		AGAP008004	cE5/F1 protein (anopheles gambiae)	2.78172
AGAP008281	D7R1-related salivary protein	4	2.83898		AGAP007386	C-Type Lysozyme.	-2.17347		AGAP002520	short-chain dehydrogenease/reductase	2.78118
AGAP000548	GSG1b salivary proteins	3.5801	3.94431		AGAP002359	carbonic anhydrase	-2.18859		AGAP000180	phosphoribosylaminoimidazole carboxylase	2.78011
AGAP000609	Loosely salivary protein related	3.4822	3.37219		AGAP011630	No description	-2.26577		AGAP004519	Sideroflexin 1,2,3	2.74217
AGAP005611	No description	3.36359	3.85163		AGAP001699	Fatty-acid amide hydrolase 2	-2.31338		AGAP010509	organic cation transporter 3	2.72883
AGAP005153	cysteine dioxygenase	3.34035	5.68614		AGAP012261	UDP-glucose 4-epimerase	-2.34567		AGAP003168	isocitrate dehydrogenase	2.69608
AGAP010735	heme peroxidase	3.29436	2.86558		AGAP006442	No description	-2.36199		AGAP000551	2-oxoglutarate dehydrogenase E1 component DHKTD1	2.66229
AGAP007456	leucine-rich immune protein (Short)	3.24901	5.43152		AGAP003343	cytochrome P450 (6AG1)	-2.37841		AGAP008849	D-3-phosphoglycerate dehydrogenase	2.65715
AGAP008284	D7R1-related salivary protein (anopheles gambiae)	3.24901	4.01032		AGAP008227	trehalose 6-phosphate synthase/phosphatase	-2.37841		AGAP003474	No description	2.65454
AGAP000278	odorant binding protein	3.20428	2.01812		AGAP007774	No description	-2.42839		AGAP008822	FK506-binding protein 14	2.65388
AGAP000607	SG1-like salivary protein	3.11666	2.79086		AGAP013359	No description	-2.47942		AGAP005552	peptidoglycan recognition protein (Long)	2.58225
AGAP001076	cytochrome P450 (CYP4G16)	3.11666	2.67303		AGAP007612	No description	-2.54912		AGAP007119	Sideroflexin 1,2,3	2.51349
AGAP000151	No description	3.07375	5.0431		AGAP007906	Spink6	-2.54912		AGAP008501	glutaryl-CoA dehydrogenase	2.47936
AGAP001116	D-amino-acid oxidase	2.9897	13.5063		AGAP009051	No description	-2.56685		AGAP007918	xanthine dehydrogenase/oxidase	2.43198
AGAP008216	GSG7 salivary protein	2.96905	3.07769		AGAP007550	carbonic anhydrase	-2.62079		AGAP011369	gelsolin	2.3865
AGAP013724	GSG7 salivary protein	2.94854	3.80017		AGAP004916	loosely fibrinogen (aedes aegypti)	-2.63902		AGAP000973	neutral ceramidase	2.35294
AGAP008283	D7r3-related salivary protein (anopheles gambiae, arabiensis)	2.92817	2.28062		AGAP012251	inorganic phosphate cotransporter	-2.75108		AGAP004742	pyruvate carboxylase	2.25365
AGAP007454	leucine-rich immune protein (Short)	2.90795	2.79901		AGAP008922	No description	-2.80889		AGAP007534	heat shock protein 67B2 (anopheles gambiae)	2.17317
AGAP001582	No description	2.88786	2.35102		AGAP001236	Sugar transporter ERD6-like 6	-2.80889		AGAP010156	ATP citrate lyase	2.16905
AGAP011026	5' nucleotidase, ecto	2.78949	2.16245		AGAP004918	fibrinogen	-2.90795		AGAP004653	electron transfer flavoprotein subunit beta, mitochondrial	2.08455
AGAP001374	TRIO Salivary gland protein	2.75108	2.92363		AGAP006796	peritrophin	-3.01049		AGAP002593	outer membrane lipoprotein Blc	2.02185
AGAP006370	No description	2.58471	3.20259		AGAP008645	gambicin anti-microbial peptide	-3.05252		AGAP008810	No description	2.0084
AGAP008061	imaginal disc growth factor	2.46229	3.32592		AGAP000154	AMP dependent ligase	-3.07375		AGAP003823	influenza virus NS1A-binding protein	-2.00732
AGAP002198	glycine N-methyltransferase	2.42839	13.7292		AGAP007790	sodium/potassium-transporting ATPase subunit beta	-3.22657		AGAP006360	glutamate synthase (NADPH/NADH)	-2.00763
AGAP008440	urate oxidase	2.42839	46.3721		AGAP013137	No description	-3.24901		AGAP005711	clock	-2.00823
AGAP004334	No description	2.41162	2.25072		AGAP008219	cytochrome P450 (CYP6Z1)	-3.34035		AGAP006206	carboxypeptidase B	-2.04225
AGAP002913	No description	2.39496	3.45489		AGAP006398	No description	-3.4822		AGAP009239	RanBP-type and C3HC4-type zinc finger-containing protein 1	-2.05706
AGAP005984	fatty acyl-CoA reductase 2	2.2974	2.37742		AGAP006432	ICHIT (almost perfect match, chitin metabolism)	-3.605		AGAP001446	AMP-activated protein kinase, gamma regulatory subunit	-2.05893
AGAP009974	almost perfect match with anti-platelet protein (anopheles gambiae), partial match with 30kDa salivary anitgen family protein (anopheles funestus)	2.25012	3.63651		AGAP005655	cycle	-3.68075		AGAP001381	laminin, beta 1	-2.07178
AGAP006494	No description	2.23457	3.27497		AGAP010479	enolase binding protein (anopheles arabiensis)	-3.91768		AGAP003289	carbonic anhydrase	-2.09994
AGAP005888	No description	2.21914	16.2077		AGAP001193	No description	-3.97237		AGAP001678	tensin (Anopheles gambiae)	-2.11682
AGAP003453	No description	2.15846	5.71021		AGAP006103	No description	-4.02782		AGAP001130	poly(A) RNA polymerase GLD2	-2.1361
AGAP006421	Venom allergen	2.14355	2.0891		AGAP006793	very loosely mucin	-4.34694		AGAP001643	No description	-2.17509
AGAP012996	Juvenile hormone-inducible protein	-2.08493	-2.17267		AGAP001192	mucin	-4.46915		AGAP004732	No description	-2.19567
AGAP012302	Sodium-independent sulfate anion transporter	-2.14355	-3.09795		AGAP006414	chitinase	-4.50023		AGAP002862	cytochrome P450 (CYP6AA1)	-2.22054
AGAP012400	alpha-glucosidase	-2.23457	-2.0161		AGAP008292	Trypsin-4	-4.53154		AGAP003038	organic cation transporter (anopheles darlingi and aedes aegypti)	-2.23263
AGAP000818	cytochrome P450 (CYP9K1)	-2.2974	-3.49834		AGAP009830	No description	-5.24157		AGAP008903	leukocyte receptor (anopheles sinensis)	-2.24299
AGAP006194	No description	-2.34567	-3.08696		AGAP001182	Salivary protein	-5.89708		AGAP003638	No description	-2.29194
AGAP012401	Maltase 2	-2.36199	-3.05923		AGAP001205	chitin synthase	-5.9794		AGAP002629	No description	-2.40918
AGAP013544	L-gulonate 3-dehydrogenase	-2.37841	-3.66688		AGAP007747	No description	-5.9794		AGAP009990	No description	-2.41527
AGAP005499	dehydrogenase/reductase SDR family member 11 precursor	-2.41162	-4.49724		AGAP001610	No description	-6.19026		AGAP007801	vrille	-2.52337
AGAP008931	inorganic phosphate cotransporter	-2.44528	-2.2694		AGAP001199	serine protease	-6.23332		AGAP007957	choline/ethanolamine kinase	-2.65531
AGAP006195	No description	-2.46229	-2.55731		AGAP002643	No description	-6.32033		AGAP006339	No description	-2.65708
AGAP006729	Ester hydrolase C11orf54	-2.54912	-2.67584		AGAP003713	No description	-6.40856		AGAP010343	CTL-like protein 2	-2.75711
AGAP009945	dihydrodiol dehydrogenase / D-xylose 1-dehydrogenase (NADP)	-2.62079	-6.14193		AGAP008963	alpha-glucosidase (anopheles darlingi)	-7.11074		AGAP007793	Regucalcin protein	-2.89451
AGAP001819	No description	-2.65737	4.75366		AGAP006795	peritrophin	-9.06307		AGAP009636	No description	-2.94149
AGAP006225	aldehyde oxidase	-2.82843	-3.32857		AGAP000570	salivary or midgut protein	-10.5561		AGAP009036	solute carrier family 9 (sodium/hydrogen exchanger), member 3	-3.02805
AGAP003493	Sugar transporter ERD6-like 6	-2.96905	-2.03292		AGAP007745	No description	-11.6318		AGAP010975	potassim-dependent sodium-calcium exchanger (anopheles darlingi, aedes aegypti, culex quinq)	-3.03316
AGAP010968	Clip-Domain Serine Protease	-3.18215	6.16802		AGAP013202	No description	-12.2101		AGAP001194	Microtubule-associated protein	-3.83123
AGAP008218	cytochrome P450 (CYP6Z2)	-3.41054	-2.88485		AGAP003926	No description	-12.295		AGAP004988	No description	-4.00188
AGAP003762	No description	-3.43426	-3.46191		AGAP012443	No description	-24.59		AGAP004987	No description	-5.04405
AGAP008013	No description	-3.55537	3.72557
AGAP012296	cytochrome P450 (9J5)	-4.02782	-2.174
AGAP002353	lipase 3	-4.31691	-3.45898
AGAP008065	No description	-4.37717	-3.35549
AGAP004883	No description	-4.43828	-2.17616
AGAP005645	dehydrogenase/reductase SDR family member 11 precursor	-4.69134	-3.44875
AGAP011453	transferrin (anopheles darlingi)	-4.78991	-2.58333
AGAP008861	female reproductive tract protease GLEANR_896	-5.1337	-2.73097
AGAP001240	Thymus-specific serine protease	-5.61778	-5.20883
AGAP000550	No description	-5.85634	-4.3334
AGAP002865	cytochrome P450 (CYP6P3)	-5.93809	-4.32143
AGAP011824	thioredoxin peroxidase	-6.45313	4.27771
AGAP008294	Trypsin-3	-7.3615	-2.50673
AGAP007990	Glucosyl/glucuronosyl transferases	-9.31787	-7.57097
AGAP008212	cytochrome P450 (CYP6M2)	-9.84916	-6.46018
AGAP011806	ornithine decarboxylase	-13.3614	10.5479
AGAP001198	chymotrypsin	-14.8254	-6.00689

## Sheet: Sheet 2
Identification of common and unique genes between contrasts 6IVM:6BF and 6IVM:6NBF (BF effects removed, Table S7.3 from previous tab)
	Indicates down-regulation				Indicates up-regulation
Table S7.4 - Differentially expressed transcripts common to 6IVM:6BF and 6IVM:6NBF (BF effect transcripts removed) (n=59)					Table S7.5 - Differentially expressed transcripts unique to the 6IVM:6BF contrast (n=127)				Table S7.6 - Differentially expressed transcripts unique to the 6IVM:6NBF contrast (n=35)
VB Gene ID	Gene description	6IVM:6BF Fold Change	6IVM:6NBF Fold Change		VB Gene ID	Gene description	6IVM:6BF Fold change		VB Gene ID	Gene description	6IVM:6NBF Fold change
AGAP002847	Niemann-Pick Type C-2	159.495	164.211		AGAP011806	ornithine decarboxylase	141.29		AGAP011319	Pacifastin-related peptide	3.55458
AGAP003515	Similar to nitrilase family protein (Nit3)	39.8018	60.4303		AGAP005310	chymotrypsin or serine-type endopeptidase (loosely)	54.6363		AGAP013146	Aminopeptidase N1	3.00694
AGAP005889	No description	24.7112	15.8311		AGAP011824	thioredoxin peroxidase	27.6133		AGAP000211	triacylglycerol lipase	2.86947
AGAP008648	No description	15.7409	9.02322		AGAP012443	No description	19.6981		AGAP010815	thioester-containing protein	2.86472
AGAP007142	Serine-type enodpeptidase	15.3497	32.7003		AGAP010968	Clip-Domain Serine Protease	19.6868		AGAP008004	cE5/F1 protein (anopheles gambiae)	2.78172
AGAP006191	hitinase-3-like protein 4	12.0084	8.17794		AGAP008440	urate oxidase	19.1266		AGAP002520	short-chain dehydrogenease/reductase	2.78118
AGAP002848	Niemann-Pick Type C-2	11.9186	3.73843		AGAP000570	salivary or midgut protein	18.2963		AGAP000973	neutral ceramidase	2.35294
AGAP010383	Solute carrier family 15 member 1	10.0641	3.84058		AGAP005065	loosely serine-type endopeptidase (Aedes aegypti)	13.6404		AGAP004742	pyruvate carboxylase	2.25365
AGAP011765	Spondin-1	10.0559	11.9161		AGAP008013	No description	13.2293		AGAP007534	heat shock protein 67B2 (anopheles gambiae)	2.17317
AGAP002830	C-1-tetrahydrofolate synthase, mitochondrial precursor	8.79662	7.34446		AGAP001819	No description (predicted PM protein, Dinglasan et al. 2009)	12.5961		AGAP010156	ATP citrate lyase	2.16905
AGAP008632	alpha-aminoadipic semialdehyde synthase	8.15129	3.64763		AGAP009830	No descriptionn (predicted peritrophic matrix protein, AgAper9, Dinglasan et. Al 2009)	11.3585		AGAP004653	electron transfer flavoprotein subunit beta, mitochondrial	2.08455
AGAP000881	aldehyde dehydrogenase family 7 member A1	7.62264	7.98084		AGAP003713	No description	11.0607		AGAP002593	outer membrane lipoprotein Blc	2.02185
AGAP006275	No description	7.36336	4.54464		AGAP001192	mucin	9.8537		AGAP008810	No description	2.0084
AGAP008141	argininosuccinate lyase	7.30539	8.50628		AGAP001610	No description	9.33525		AGAP003823	influenza virus NS1A-binding protein	-2.00732
AGAP002518	delta-1-pyrroline-5-carboxylate synthetase	6.71714	4.0825		AGAP006385	protease or trypsin (late or precurser)	9.29168		AGAP006360	glutamate synthase (NADPH/NADH)	-2.00763
AGAP008487	sphingomyelin phosphdiesterase (anopheles darlingi)	5.37681	3.30655		AGAP002643	No description	7.94707		AGAP005711	clock	-2.00823
AGAP009176	fatty acid synthase, animal type	5.35161	4.6231		AGAP007745	No description	7.79151		AGAP006206	carboxypeptidase B	-2.04225
AGAP002091	phosphoribosylformylglycinamidine synthase	4.73751	5.46146		AGAP005888	No description	7.32314		AGAP009239	RanBP-type and C3HC4-type zinc finger-containing protein 1	-2.05706
AGAP001989	No description	4.72184	5.44704		AGAP009217	Clip-Domain Serine Protease	6.99889		AGAP001446	AMP-activated protein kinase, gamma regulatory subunit	-2.05893
AGAP003474	No description	4.43865	2.65454		AGAP006795	peritrophin 1	6.911		AGAP001381	laminin, beta 1	-2.07178
AGAP005327	ribonuclease UK114	4.2221	4.25845		AGAP006422	Cyanogenic beta-glucosidase	6.79832		AGAP003289	carbonic anhydrase	-2.09994
AGAP006548	glycine cleavage system H protein	4.18744	5.759		AGAP006400	Alkaline phosphatase 2	5.85414		AGAP001678	tensin (Anopheles gambiae)	-2.11682
AGAP002378	adenylosuccinate lyase	4.14635	3.69105		AGAP007165	Late trypsin	5.75064		AGAP001130	poly(A) RNA polymerase GLD2	-2.1361
AGAP007711	No description	3.95625	3.39609		AGAP001199	serine protease	5.69735		AGAP001643	No description	-2.17509
AGAP002503	4-coumarate:CoA ligase	3.87371	4.45041		AGAP002198	glycine N-methyltransferase	5.66236		AGAP004732	No description	-2.19567
AGAP007460	Acyl-CoA-binding protein 2	3.79332	2.86854		AGAP007747	No description	5.45356		AGAP002862	cytochrome P450 (CYP6AA1)	-2.22054
AGAP000180	phosphoribosylaminoimidazole carboxylase	3.78215	2.78011		AGAP013202	No description	5.43477		AGAP003038	organic cation transporter (anopheles darlingi and aedes aegypti)	-2.23263
AGAP009786	phosphoribosylamine--glycine ligase / phosphoribosylglycinamide formyltransfer	3.74586	3.9576		AGAP006414	chitinase	4.64425		AGAP008903	leukocyte receptor (anopheles sinensis)	-2.24299
AGAP010509	organic cation transporter 3	3.54789	2.72883		AGAP001116	D-amino-acid oxidase	4.50982		AGAP003638	No description	-2.29194
AGAP005712	phenylalanine-4-hydroxylase	3.37314	4.2727		AGAP003926	No description	4.36927		AGAP009990	No description	-2.41527
AGAP004519	Sideroflexin 1,2,3	3.34367	2.74217		AGAP006442	No description	4.34955		AGAP007801	vrille	-2.52337
AGAP010056	hexosaminidase	3.31636	4.9552		AGAP006103	No description	4.34839		AGAP006339	No description	-2.65708
AGAP008501	glutaryl-CoA dehydrogenase	3.20499	2.47936		AGAP001182	Salivary protein	4.2907		AGAP007793	Regucalcin protein	-2.89451
AGAP008849	D-3-phosphoglycerate dehydrogenase	3.03869	2.65715		AGAP008227	trehalose 6-phosphate synthase/phosphatase	4.23508		AGAP009036	solute carrier family 9 (sodium/hydrogen exchanger), member 3	-3.02805
AGAP004094	Sterol carrier protein-2	2.9759	3.58485		AGAP001205	chitin synthase	3.80323		AGAP001194	Microtubule-associated protein	-3.83123
AGAP007119	Sideroflexin 1,2,3	2.93136	2.51349		AGAP005945	purine-nucleoside phosphorylase	3.66367
AGAP009871	cuticular protein RR-1 family (CPR75)	2.85865	4.86047		AGAP008363	Cytochrome b5 outer mitochondrial membrane isoform	3.63906
AGAP000179	amidophosphoribosyltransferase	2.85556	3.76415		AGAP008292	Trypsin-4	3.47349
AGAP000184	malate dehydrogenase (oxaloacetate-decarboxylating)(NADP+)	2.85021	3.82699		AGAP006398	No description	3.37593
AGAP008822	FK506-binding protein 14	2.81443	2.65388		AGAP008225	trehalose 6-phosphate phosphatase	3.19899
AGAP007918	xanthine dehydrogenase/oxidase	2.71622	2.43198		AGAP007906	Spink6	3.16663
AGAP011792	Clip-Domain Serine Protease	2.638	2.88742		AGAP001193	No description	3.13001
AGAP000551	2-oxoglutarate dehydrogenase E1 component DHKTD1	2.53066	2.66229		AGAP006432	ICHIT (almost perfect match, chitin metabolism)	3.12643
AGAP002632	No description	2.50892	3.47259		AGAP008922	No description	3.00892
AGAP011827	acetyl-CoA acyltransferase	2.49817	4.57574		AGAP010479	enolase binding protein (anopheles arabiensis)	2.95306
AGAP005552	peptidoglycan recognition protein (Long)	2.48421	2.58225		AGAP008294	Trypsin-3	2.93941
AGAP002721	tryptophan 2,3-dioxygenase	2.44566	3.82647		AGAP008219	cytochrome P450 (CYP6Z1)	2.92357
AGAP011369	gelsolin	2.4046	2.3865		AGAP006102	PRS1 (ribose phosphate diphosphokinase subunit), parital (an. gambiae)	2.90492
AGAP003168	isocitrate dehydrogenase	2.39724	2.69608		AGAP001236	Sugar transporter ERD6-like 6	2.90425
AGAP001065	glycine hydroxymethyltransferase	2.35994	3.02876		AGAP006796	peritrophin	2.8661
AGAP013365	apolipophorin-III (anopheles sinensis, anopheles darlingi)	2.07288	3.72536		AGAP006793	very loosely mucin	2.79185
AGAP001713	stearoyl-CoA desaturase (delta-9 desaturase)	2.05627	3.63694		AGAP005175	acetyl-CoA carboxylase / biotin carboxylase	2.6715
AGAP009636	No description	-2.0581	-2.94149		AGAP011805	ornithine decarboxylase	2.65221
AGAP010343	CTL-like protein 2	-2.07463	-2.75711		AGAP003453	No description	2.64438
AGAP007957	choline/ethanolamine kinase	-2.15172	-2.65531		AGAP005563	facilitated trehalose transporter Tret1	2.63353
AGAP002629	No description	-3.12242	-2.40918		AGAP013359	No description	2.63289
AGAP004987	No description	-3.35881	-5.04405		AGAP001423	Bifunctional purine biosynthesis protein ADE17	2.5887
AGAP010975	potassim-dependent sodium-calcium exchanger (anopheles darlingi, aedes aegypti, culex quinq)	-3.66996	-3.03316		AGAP007790	sodium/potassium-transporting ATPase subunit beta	2.55326
AGAP004988	No description	-5.31717	-4.00188		AGAP001198	chymotrypsin	2.46451
					AGAP012247	phosphoserine phosphatase	2.43767
					AGAP007550	carbonic anhydrase	2.43298
					AGAP009738	glutaredoxin	2.3852
					AGAP004802	4-hydroxyphenylpyruvate dioxygenase	2.36811
					AGAP006380	ATP-binding cassette, subfamily A (ABC1), member 3	2.36198
					AGAP004918	fibrinogen	2.33062
					AGAP007386	C-Type Lysozyme.	2.29459
					AGAP011630	No description	2.28404
					AGAP009173	fructose-1,6-bisphosphatase I	2.25152
					AGAP003878	Leucine-rich repeat-transmembrane protein (Anopheles darlingi, Aedes aegypti, culex quinq)	2.20755
					AGAP010733	Vanin-like protein 1	2.1992
					AGAP004142	aspartate aminotransferase, cytoplasmic	2.1819
					AGAP012261	UDP-glucose 4-epimerase	2.17341
					AGAP011317	No description	2.15743
					AGAP006416	Serine protease SP24D	2.13643
					AGAP009051	No description	2.08339
					AGAP003250	Clip-domain serine protease	2.08291
					AGAP004883	No description	2.03904
					AGAP008645	gambicin anti-microbial peptide	2.02762
					AGAP004916	loosely fibrinogen (aedes aegypti)	2.01752
					AGAP005655	cycle	2.01737
					AGAP008137	Niemann-Pick C1 protein	-2.00822
					AGAP000297	No description	-2.01221
					AGAP010198	ribonucleoside-diphosphate reductase subunit M1	-2.01756
					AGAP013341	No description	-2.01942
					AGAP028095	No description	-2.04426
					AGAP002399	No description	-2.04743
					AGAP009212	Serine Protease Inhibitor (serpin)	-2.05692
					AGAP012045	ATP-dependent RNA helicase DDX5/DBP2	-2.05775
					AGAP028196	gamma-glutamyl transpeptidase (culex quinq)	-2.06335
					AGAP009200	collagen, type IV, alpha	-2.08083
					AGAP008444	cuticular protein CPLCG family (CPLCG1)	-2.08308
					AGAP008279	Long form D7 salivary protein	-2.11905
					AGAP004700	No description	-2.1346
					AGAP007474	Talin-1	-2.13607
					AGAP013109	vitellogenin 2 (anopheles gambiae)	-2.1405
					AGAP006023	tyrosine 3-monooxygenase	-2.14611
					AGAP011396	kakapo (Anopheles darlingi, Aedes aegypti, culex quinq)	-2.16531
					AGAP003139	serine protease inhibitor (serpin)	-2.16736
					AGAP010895	spectrin beta	-2.23322
					AGAP008318	No description	-2.23927
					AGAP004335	filamin	-2.26081
					AGAP003656	Terribly reduced optic lobes, isoform B	-2.27458
					AGAP005547	Alpha-crystallin B chain	-2.29006
					AGAP004161	myofilin variant C	-2.3263
					AGAP009945	dihydrodiol dehydrogenase / D-xylose 1-dehydrogenase (NADP)	-2.34596
					AGAP009385	cellular retinaldehyde-binding protein	-2.40471
					AGAP010750	ryanodine receptor 2	-2.44997
					AGAP011571	No description	-2.55019
					AGAP006935	rap55 (anopheles darlingi, aedes aegypti)	-2.59798
					AGAP001791	Endothelin converting enzyme 1	-2.64829
					AGAP011971	Ser/Thr protein phosphatase/nucleotidase	-2.73571
					AGAP008278	Long form D7 salivary protein	-2.73828
					AGAP009791	membrane metallo-endopeptidase-like 1	-2.78978
					AGAP002572	No description	-2.87542
					AGAP009463	ATP-binding cassette sub-family G member 1	-2.93763
					AGAP006420	Venom allergen	-3.02635
					AGAP007364	maternal protein exuperantia? (anopheles darlingi)	-3.16344
					AGAP006904	matrix metalloproteinase-14 (membrane-inserted)	-3.62736
					AGAP001979	Class A Scavenger Receptor (SRCR domain) with Serine Protease domain.	-3.82142
					AGAP002928	No description	-3.8712
					AGAP004530	No description	-4.13598
					AGAP008295	Trypsin-2	-4.17274
					AGAP004531	Cathepsin B precursor	-4.36985
					AGAP000885	aminopeptidase N	-4.39057
					AGAP004534	Cathepsin B precursor	-4.68415
					AGAP002134	No description	-10.2062
					AGAP008696	No description	-32.5511
