# Supplementary material for: Age and prior blood feeding of Anopheles gambiae influences their susceptibility and gene expression patterns to ivermectin-containing blood meals
Source: BMC Genomics. 2015 Oct 15;16:797. doi: 10.1186/s12864-015-2029-8 (PMC4608139; doi:10.1186/s12864-015-2029-8)
Supplement: Additional file 10: Table S8. — BLASTp results for transcripts un-annotated in VectorBase. Queries were run with an e-value threshold of 1x10−3. The top 20 hits (lowest e-values) were retained and the most appropriate description was chosen based on these matches. (XLSX 631 kb) [file 12864_2015_2029_MOESM10_ESM.xlsx]

## Sheet: blastresults_top20_plus_desc
Table S8 - BLASTp Results
Query (VectorBase Gene ID)	Blast hit GI | accession number	% ID	Alignment length	mismatches	gap openings	q.start	q.end	s.start	s.end	e-value	bit score	GI	GI description		Chosen Description
AGAP001194|AGAP001194-RA	gi|347965469|ref|XP_321966.5|	100	4874	0	0	1	4874	1	4874	0	9610	347965469	AGAP001194-PA [Anopheles gambiae str. PEST]	new	Microtubule-associated protein		AGAP001194|AGAP001194-RA	Microtubule-associated protein
AGAP001194|AGAP001194-RA	gi|170055227|ref|XP_001863489.1|	54.88	5009	1647	161	41	4874	5	4575	0	3974	170055227	microtubule-associated protein futsch [Culex quinquefasciatus]				AGAP000604|AGAP000604-RA	No description, hypothetical protein
AGAP001194|AGAP001194-RA	gi|668455390|gb|KFB43674.1|	61.31	3631	925	97	41	3463	11	3369	0	3471	668455390	AGAP001194-PA-like protein [Anopheles sinensis]				AGAP001192|AGAP001192-RA	mucin
AGAP001194|AGAP001194-RA	gi|668455390|gb|KFB43674.1|	56.09	2453	642	73	2697	4874	2104	4396	0	1932	668455390	AGAP001194-PA-like protein [Anopheles sinensis]				AGAP001352|AGAP001352-RA	No description, hypothetical protein
AGAP001194|AGAP001194-RA	gi|157124400|ref|XP_001660459.1|	49.66	3880	1326	128	27	3617	9	3550	0	2623	157124400	microtubule-associated protein [Aedes aegypti]				AGAP000609|AGAP000609-RA	Loosely salivary protein related
AGAP001194|AGAP001194-RA	gi|157124400|ref|XP_001660459.1|	43.21	2782	1053	102	2367	4874	1950	4478	0	1321	157124400	microtubule-associated protein [Aedes aegypti]				AGAP001496|AGAP001496-RA	No description, hypothetical protein
AGAP001194|AGAP001194-RA	gi|568255306|gb|ETN64111.1|	67.94	1800	410	47	41	1737	217	1952	0	2096	568255306	hypothetical protein AND_004154 [Anopheles darlingi]				AGAP001182|AGAP001182-RA	Salivary protein
AGAP001194|AGAP001194-RA	gi|499009111|ref|XP_004536484.1|	51.35	1256	432	39	41	1248	218	1342	0	1114	499009111	PREDICTED: microtubule-associated protein futsch-like [Ceratitis capitata]				AGAP000065|AGAP000065-RA	No description, hypothetical protein
AGAP001194|AGAP001194-RA	gi|499009111|ref|XP_004536484.1|	50.11	465	176	10	4435	4874	5676	6109	3e-110	409	499009111	PREDICTED: microtubule-associated protein futsch-like [Ceratitis capitata]				AGAP000062|AGAP000062-RA	No description, hypothetical protein
AGAP001194|AGAP001194-RA	gi|557751905|ref|XP_005175705.1|	53.4	972	316	32	41	977	34	903	0	946	557751905	PREDICTED: microtubule-associated protein futsch-like, partial [Musca domestica]				AGAP001107|AGAP001107-RB	No description, hypothetical protein
AGAP001194|AGAP001194-RA	gi|134085595|gb|ABO52856.1|	74.53	424	105	2	41	464	39	459	0	751	134085595	IP18437p [Drosophila melanogaster]				AGAP000837|AGAP000837-RA	No description, hypothetical protein
AGAP001194|AGAP001194-RA	gi|198470934|ref|XP_001355443.2|	73.46	437	109	3	41	477	202	631	0	813	198470934	GA13235 [Drosophila pseudoobscura pseudoobscura]				AGAP001111|AGAP001111-RA	glucosidase-like
AGAP001194|AGAP001194-RA	gi|198470934|ref|XP_001355443.2|	49.78	448	185	10	4439	4874	5662	6081	5e-109	404	198470934	GA13235 [Drosophila pseudoobscura pseudoobscura]				AGAP000743|AGAP000743-RB	No description, hypothetical protein
AGAP001194|AGAP001194-RA	gi|194912434|ref|XP_001982505.1|	73.29	438	110	3	40	477	92	522	0	811	194912434	futsch [Drosophila erecta]				AGAP001111|AGAP001111-RC	perhaps glucosidase, loosely
AGAP001194|AGAP001194-RA	gi|194912434|ref|XP_001982505.1|	52.01	448	166	13	4439	4874	4995	5405	7e-112	414	194912434	futsch [Drosophila erecta]				AGAP001610|AGAP001610-RA	No description, hypothetical protein
AGAP001194|AGAP001194-RA	gi|161077523|ref|NP_001096864.1|	73.46	437	109	3	41	477	176	605	0	809	161077523	futsch, isoform C [Drosophila melanogaster]				AGAP001107|AGAP001107-RA	No description, hypothetical protein
AGAP001194|AGAP001194-RA	gi|161077523|ref|NP_001096864.1|	51.24	445	171	11	4439	4874	5088	5495	3e-112	415	161077523	futsch, isoform C [Drosophila melanogaster]				AGAP000152|AGAP000152-RA	No description, hypothetical protein
AGAP001194|AGAP001194-RA	gi|195131205|ref|XP_002010041.1|	73.41	425	109	3	41	464	1	422	0	778	195131205	GI15698 [Drosophila mojavensis]				AGAP000151|AGAP000151-RA	No description, hypothetical protein
AGAP001194|AGAP001194-RA	gi|195162205|ref|XP_002021946.1|	74.53	424	105	2	41	464	20	440	0	775	195162205	GL14252 [Drosophila persimilis]				AGAP000550|AGAP000550-RA	No description, hypothetical protein
AGAP001194|AGAP001194-RA	gi|195162205|ref|XP_002021946.1|	49.55	448	186	10	4439	4874	1488	1907	4e-104	385	195162205	GL14252 [Drosophila persimilis]				AGAP001525|AGAP001525-RA	Zinc finger domain, nothing else
AGAP000604|AGAP000604-RA	gi|118780851|ref|XP_310474.2|	100	120	0	0	1	120	1	120	6e-75	229	118780851	AGAP000604-PA [Anopheles gambiae str. PEST]	new	No description, hypothetical protein		AGAP001582|AGAP001582-RA	No description, hypothetical protein
AGAP000604|AGAP000604-RA	gi|668449475|gb|KFB38853.1|	63.92	97	34	1	23	118	20	116	7e-30	114	668449475	AGAP000604-PA-like protein [Anopheles sinensis]				AGAP000297|AGAP000297-RA	No description, hypothetical protein
AGAP001192|AGAP001192-RA	gi|118795165|ref|XP_001238566.1|	100	119	0	0	1	119	1	119	1e-63	200	118795165	AGAP001192-PA [Anopheles gambiae str. PEST]	new	mucin		AGAP000586|AGAP000586-RA	No description, hypothetical protein
AGAP001192|AGAP001192-RA	gi|2997643|gb|AAC08530.1|	98.31	59	1	0	61	119	64	122	2e-16	79.7	2997643	mucin [Anopheles gambiae]				AGAP001111|AGAP001111-RB	glucosidase-like
AGAP001192|AGAP001192-RA	gi|372863878|gb|AEX99723.1|	48.74	119	51	3	1	119	1	109	8e-13	70.1	372863878	mucin [Anopheles stephensi]				AGAP000129|AGAP000129-RA	protease of some sort
AGAP001192|AGAP001192-RA	gi|3281843|emb|CAA07489.1|	98.15	54	1	0	66	119	59	112	5e-12	67.8	3281843	mucin [Anopheles gambiae]				AGAP000630|AGAP000630-RA	similar to kinase-activating death domain protein or Rab3 GDP-GTP exchange factor
AGAP001192|AGAP001192-RA	gi|373879886|gb|AEY77673.1|	58.82	51	19	1	69	119	48	96	2e-08	57.8	373879886	mucin [Anopheles stephensi]				AGAP000906|AGAP000906-RA	No description, hypothetical protein
AGAP001352|AGAP001352-RA	gi|118794882|ref|XP_321793.2|	100	255	0	0	1	255	1	255	3e-180	508	118794882	AGAP001352-PA [Anopheles gambiae str. PEST]	new	No description, hypothetical protein		AGAP000296|AGAP000296-RA	No description, hypothetical protein
AGAP001352|AGAP001352-RA	gi|568249554|gb|ETN59352.1|	49.62	260	123	4	1	255	1	257	1e-77	247	568249554	hypothetical protein AND_009053 [Anopheles darlingi]				AGAP000611|AGAP000611-RA	Salivary protein
AGAP001352|AGAP001352-RA	gi|170052627|ref|XP_001862308.1|	39.29	252	146	2	5	255	4	249	1e-58	198	170052627	conserved hypothetical protein [Culex quinquefasciatus]				AGAP001193|AGAP001193-RA	No description, hypothetical protein
AGAP001352|AGAP001352-RA	gi|157137014|ref|XP_001656976.1|	39.91	223	130	3	36	255	40	261	7e-54	186	157137014	hypothetical protein AaeL_AAEL000500 [Aedes aegypti]				AGAP000403|AGAP000403-RA	rasputin (culex)
AGAP001352|AGAP001352-RA	gi|257222630|gb|ACV52593.1|	42.72	206	117	1	51	255	1	206	2e-53	183	257222630	G11B.1 [Culex nigripalpus]				AGAP000570|AGAP000570-RA	salivary or midgut protein
AGAP001352|AGAP001352-RA	gi|158302173|ref|XP_001689357.1|	29.95	217	151	1	36	251	37	253	5e-29	120	158302173	AGAP001353-PA [Anopheles gambiae str. PEST]				AGAP000603|AGAP000603-RA	No description, hypothetical protein
AGAP001352|AGAP001352-RA	gi|195397722|ref|XP_002057477.1|	28.24	255	172	5	1	249	1	250	1e-21	100	195397722	GJ18082 [Drosophila virilis]				AGAP000023|AGAP000023-RA	No description, hypothetical protein
AGAP001352|AGAP001352-RA	gi|195115848|ref|XP_002002468.1|	27.19	228	146	4	35	251	27	245	2e-21	100	195115848	GI17402 [Drosophila mojavensis]				AGAP000323|AGAP000323-RA	No description, hypothetical protein
AGAP001352|AGAP001352-RA	gi|499009399|ref|XP_004536556.1|	31.51	219	135	6	33	241	25	238	2e-21	100	499009399	PREDICTED: uncharacterized protein LOC101460581 [Ceratitis capitata]				AGAP001374|AGAP001374-RA	TRIO Salivary gland protein
AGAP001352|AGAP001352-RA	gi|194761096|ref|XP_001962768.1|	27.44	277	174	6	1	250	1	277	1e-20	98.2	194761096	GF14265 [Drosophila ananassae]				AGAP001643|AGAP001643-RA	No description, hypothetical protein
AGAP001352|AGAP001352-RA	gi|195115852|ref|XP_002002470.1|	26.91	249	172	4	1	245	1	243	7e-20	95.1	195115852	GI17403 [Drosophila mojavensis]				AGAP000605|AGAP000605-RA	No description, hypothetical protein
AGAP001352|AGAP001352-RA	gi|195338317|ref|XP_002035771.1|	26.98	278	175	5	1	250	1	278	1e-19	95.5	195338317	GM15320 [Drosophila sechellia]				AGAP000612|AGAP000612-RA	salivary gland protein
AGAP001352|AGAP001352-RA	gi|195397724|ref|XP_002057478.1|	25.44	228	149	4	35	251	27	244	2e-19	94.4	195397724	GJ18080 [Drosophila virilis]				AGAP000755|AGAP000755-RA	No description, hypothetical protein
AGAP001352|AGAP001352-RA	gi|125984938|ref|XP_001356233.1|	26.62	278	176	3	1	250	1	278	2e-19	94.7	125984938	GA20716 [Drosophila pseudoobscura pseudoobscura]				AGAP002604|AGAP002604-RA	No description, hypothetical protein
AGAP001352|AGAP001352-RA	gi|194860341|ref|XP_001969562.1|	28.06	278	172	7	1	250	1	278	5e-19	93.6	194860341	GG23892 [Drosophila erecta]				AGAP002654|AGAP002654-RB	No description, hypothetical protein
AGAP001352|AGAP001352-RA	gi|557780756|ref|XP_005189999.1|	27.19	228	161	3	16	241	14	238	7e-19	92.8	557780756	PREDICTED: uncharacterized protein LOC101896665 [Musca domestica]				AGAP002274|AGAP002274-RA	No description, hypothetical protein
AGAP001352|AGAP001352-RA	gi|195164776|ref|XP_002023222.1|	26.35	277	176	3	1	249	1	277	7e-19	92.8	195164776	GL21241 [Drosophila persimilis]				AGAP002102|AGAP002102-RA	Alpha amylase or glucosidase or maltase
AGAP001352|AGAP001352-RA	gi|195031545|ref|XP_001988356.1|	25	220	148	3	33	241	25	238	1e-18	91.7	195031545	GH10611 [Drosophila grimshawi]				AGAP001678|AGAP001678-RB	tensin
AGAP001352|AGAP001352-RA	gi|340721981|ref|XP_003399391.1|	27.59	203	146	1	43	244	42	244	3e-18	90.9	340721981	PREDICTED: hypothetical protein LOC100644337 [Bombus terrestris]				AGAP001819|AGAP001819-RA	No description, hypothetical protein
AGAP001352|AGAP001352-RA	gi|195472731|ref|XP_002088653.1|	26.29	251	173	6	1	247	1	243	3e-18	90.5	195472731	GE11373 [Drosophila yakuba]				AGAP001739|AGAP001739-RA	No description, hypothetical protein
AGAP000609|AGAP000609-RA	gi|31203047|ref|XP_310472.1|	100	401	0	0	1	401	1	401	0	832	31203047	AGAP000609-PA [Anopheles gambiae str. PEST]	new	Loosely salivary protein related		AGAP003444|AGAP003444-RA	potential salivary protein
AGAP000609|AGAP000609-RA	gi|18873404|emb|CAA76824.2|	99.75	401	1	0	1	401	1	401	0	829	18873404	hypothetical protein [Anopheles gambiae]				AGAP002632|AGAP002632-RA	No description, hypothetical protein
AGAP000609|AGAP000609-RA	gi|445068790|gb|AGE15337.1|	99.5	401	2	0	1	401	1	401	0	828	445068790	SG1-2 [Anopheles gambiae]				AGAP002134|AGAP002134-RA	No description, hypothetical protein
AGAP000609|AGAP000609-RA	gi|445068786|gb|AGE15334.1|	99.75	401	1	0	1	401	1	401	0	828	445068786	SG1-2 [Anopheles gambiae]				AGAP002181|AGAP002181-RA	No description, hypothetical protein
AGAP000609|AGAP000609-RA	gi|445068822|gb|AGE15361.1|	99.5	401	2	0	1	401	1	401	0	826	445068822	SG1-2 [Anopheles gambiae]				AGAP003043|AGAP003043-RA	Lamin (structural nuclear filaments, transcriptional regulation)
AGAP000609|AGAP000609-RA	gi|445068782|gb|AGE15331.1|	99.25	401	3	0	1	401	1	401	0	826	445068782	SG1-2 [Anopheles gambiae]				AGAP002913|AGAP002913-RA	No description, hypothetical protein
AGAP000609|AGAP000609-RA	gi|445068798|gb|AGE15343.1|	99.25	401	3	0	1	401	1	401	0	824	445068798	SG1-2 [Anopheles gambiae]				AGAP003550|AGAP003550-RA	60S ribosomal (Anopheles sinensis)
AGAP000609|AGAP000609-RA	gi|445068862|gb|AGE15391.1|	99	401	4	0	1	401	1	401	0	823	445068862	SG1-2 [Anopheles gambiae]				AGAP002456|AGAP002456-RB	Sarcalumenin (aedes, culex)
AGAP000609|AGAP000609-RA	gi|445068794|gb|AGE15340.1|	98.75	401	5	0	1	401	1	401	0	820	445068794	SG1-2 [Anopheles gambiae]				AGAP003638|AGAP003638-RA	No description, hypothetical protein
AGAP000609|AGAP000609-RA	gi|445068830|gb|AGE15367.1|	98.5	401	6	0	1	401	1	401	0	818	445068830	SG1-2 [Anopheles gambiae]				AGAP003319|AGAP003319-RA	Timp-3 (tissue inhibitor of metalloprotease)
AGAP000609|AGAP000609-RA	gi|445068806|gb|AGE15349.1|	98.5	401	6	0	1	401	1	401	0	818	445068806	SG1-2 [Anopheles gambiae]				AGAP002408|AGAP002408-RA	No description, hypothetical protein
AGAP000609|AGAP000609-RA	gi|445068842|gb|AGE15376.1|	98.5	401	6	0	1	401	1	401	0	818	445068842	SG1-2 [Anopheles gambiae]				AGAP002159|AGAP002159-RA	juntophilin (aedes)
AGAP000609|AGAP000609-RA	gi|445068894|gb|AGE15415.1|	89.53	401	42	0	1	401	1	401	0	744	445068894	SG1-2 [Anopheles merus]				AGAP003580|AGAP003580-RA	phosphatidylethanolamine-binding
AGAP000609|AGAP000609-RA	gi|29501536|gb|AAO74845.1|	45.71	385	204	3	18	401	24	404	8e-116	355	29501536	SG1D salivary protein precursor [Anopheles stephensi]				AGAP003453|AGAP003453-RA	No description, hypothetical protein
AGAP000609|AGAP000609-RA	gi|31747229|gb|AAP57410.1|	37.41	409	234	10	4	401	5	402	4e-75	250	31747229	SG1D-like salivary protein precursor [Anopheles cracens]				AGAP003620|AGAP003620-RA	No description, hypothetical protein
AGAP000609|AGAP000609-RA	gi|668449456|gb|KFB38834.1|	29.1	378	253	6	1	366	1	375	7e-40	158	668449456	SG1D salivary protein precursor [Anopheles sinensis]				AGAP002181|AGAP002181-RC	No description, hypothetical protein
AGAP000609|AGAP000609-RA	gi|668449455|gb|KFB38833.1|	27.84	370	246	8	1	355	1	364	3e-38	155	668449455	SG1B-like salivary protein [Anopheles sinensis]				AGAP003229|AGAP003229-RA	No description, hypothetical protein
AGAP000609|AGAP000609-RA	gi|668449457|gb|KFB38835.1|	25.08	311	203	10	93	386	90	387	6e-07	60.8	668449457	AGAP000607-PA-like protein [Anopheles sinensis]				AGAP003038|AGAP003038-RA	organic cation transporter (anopheles darlingi and aedes aegypti)
AGAP000609|AGAP000609-RA	gi|114865052|gb|ABI83797.1|	26.81	235	145	8	125	337	116	345	9e-07	60.5	114865052	gSG1b salivary proteins [Anopheles funestus]				AGAP002928|AGAP002928-RA	No description, hypothetical protein
AGAP000609|AGAP000609-RA	gi|114865039|gb|ABI83796.1|	26.38	235	146	8	125	337	116	345	3e-06	58.9	114865039	gSG1b salivary protein [Anopheles funestus]				AGAP002053|AGAP002053-RA	No description, hypothetical protein
AGAP001496|AGAP001496-RA	gi|347966027|ref|XP_001238515.3|	100	1104	0	0	1	1104	1	1104	0	2297	347966027	AGAP001496-PA [Anopheles gambiae str. PEST]	new	No description, hypothetical protein		AGAP002456|AGAP002456-RA	Sarcalumenin (aedes, culex)
AGAP001496|AGAP001496-RA	gi|668457306|gb|KFB45347.1|	49.35	995	339	31	139	1104	275	1133	0	820	668457306	AGAP001496-PA-like protein [Anopheles sinensis]				AGAP002181|AGAP002181-RB	No description, hypothetical protein
AGAP001496|AGAP001496-RA	gi|668457306|gb|KFB45347.1|	47.37	152	70	3	1	143	3	153	3e-30	140	668457306	AGAP001496-PA-like protein [Anopheles sinensis]				AGAP003043|AGAP003043-RB	Lamin (anopheles darlingi)
AGAP001496|AGAP001496-RA	gi|568250640|gb|ETN60299.1|	51.96	662	208	23	142	778	228	804	0	586	568250640	hypothetical protein AND_008049 [Anopheles darlingi]				AGAP002274|AGAP002274-RB	Ankyrin 2 (anopheles darlingi)
AGAP001496|AGAP001496-RA	gi|568250640|gb|ETN60299.1|	48.09	131	48	2	1	131	3	113	2e-27	130	568250640	hypothetical protein AND_008049 [Anopheles darlingi]				AGAP002093|AGAP002093-RA	cation/proton antiporter (anopheles darlingi) Very good coverage
AGAP001496|AGAP001496-RA	gi|158285895|ref|XP_308515.4|	51.36	331	111	9	143	430	253	576	1e-89	311	158285895	AGAP007308-PA [Anopheles gambiae str. PEST]				AGAP001989|AGAP001989-RA	No description, hypothetical protein
AGAP001496|AGAP001496-RA	gi|158285895|ref|XP_308515.4|	71.6	81	23	0	54	134	79	159	5e-30	136	158285895	AGAP007308-PA [Anopheles gambiae str. PEST]				AGAP003474|AGAP003474-RA	No description, hypothetical protein
AGAP001496|AGAP001496-RA	gi|157108505|ref|XP_001650257.1|	44.08	456	184	16	150	553	33	469	2e-87	304	157108505	hypothetical protein AaeL_AAEL000712 [Aedes aegypti]				AGAP002705|AGAP002705-RA	contains a zinc finger domain
AGAP001496|AGAP001496-RA	gi|568252346|gb|ETN61685.1|	47.15	333	124	5	146	430	364	692	5e-83	296	568252346	hypothetical protein AND_006653 [Anopheles darlingi]				AGAP001890|AGAP001890-RA	loosely metallothionein-2 (housefly)
AGAP001496|AGAP001496-RA	gi|568252346|gb|ETN61685.1|	76.06	71	17	0	64	134	107	177	2e-29	135	568252346	hypothetical protein AND_006653 [Anopheles darlingi]				AGAP002643|AGAP002643-RA	No description, hypothetical protein
AGAP001496|AGAP001496-RA	gi|170037094|ref|XP_001846395.1|	40.12	486	215	13	122	538	6	484	4e-80	289	170037094	conserved hypothetical protein [Culex quinquefasciatus]				AGAP002399|AGAP002399-RA	No description, hypothetical protein
AGAP001496|AGAP001496-RA	gi|195578851|ref|XP_002079277.1|	81.67	120	22	0	311	430	184	303	9e-59	227	195578851	GD22090 [Drosophila simulans]				AGAP002629|AGAP002629-RA	No description, hypothetical protein
AGAP001496|AGAP001496-RA	gi|498988541|ref|XP_004531381.1|	82.5	120	21	0	311	430	876	995	3e-58	230	498988541	PREDICTED: serine-rich adhesin for platelets-like isoform X6 [Ceratitis capitata]				AGAP002131|AGAP002131-RA	No description, hypothetical protein
AGAP001496|AGAP001496-RA	gi|498988541|ref|XP_004531381.1|	71.64	67	19	0	68	134	115	181	2e-24	121	498988541	PREDICTED: serine-rich adhesin for platelets-like isoform X6 [Ceratitis capitata]				AGAP001678|AGAP001678-RA	tensin (Anopheles gambiae)
AGAP001496|AGAP001496-RA	gi|498988533|ref|XP_004531379.1|	82.5	120	21	0	311	430	876	995	3e-58	230	498988533	PREDICTED: serine-rich adhesin for platelets-like isoform X4 [Ceratitis capitata]				AGAP002363|AGAP002363-RA	some sort of transmembrane protein, thioredoxin domain (Anopheles and Copitolermes formosanus)
AGAP001496|AGAP001496-RA	gi|498988533|ref|XP_004531379.1|	71.64	67	19	0	68	134	115	181	2e-24	122	498988533	PREDICTED: serine-rich adhesin for platelets-like isoform X4 [Ceratitis capitata]				AGAP002654|AGAP002654-RA	No description, hypothetical protein
AGAP001496|AGAP001496-RA	gi|557768075|ref|XP_005183723.1|	82.5	120	21	0	311	430	902	1021	3e-58	230	557768075	PREDICTED: uncharacterized protein LOC101894034 isoform X3 [Musca domestica]				AGAP001949|AGAP001949-RA	No description, hypothetical protein
AGAP001496|AGAP001496-RA	gi|557768075|ref|XP_005183723.1|	75	64	16	0	68	131	125	188	2e-24	121	557768075	PREDICTED: uncharacterized protein LOC101894034 isoform X3 [Musca domestica]				AGAP002572|AGAP002572-RA	No description, hypothetical protein
AGAP001496|AGAP001496-RA	gi|195434370|ref|XP_002065176.1|	73.33	135	36	0	296	430	789	923	3e-58	230	195434370	GK14812 [Drosophila willistoni]				AGAP002789|AGAP002789-RA	No description, hypothetical protein
AGAP001496|AGAP001496-RA	gi|195434370|ref|XP_002065176.1|	71.64	67	19	0	68	134	125	191	2e-24	121	195434370	GK14812 [Drosophila willistoni]				AGAP003878|AGAP003878-RA	Leucine-rich repeat-transmembrane protein (Anopheles darlingi, Aedes aegypti, culex quinq)
AGAP001182|AGAP001182-RA	gi|58396550|ref|XP_321975.2|	100	150	0	0	1	150	1	150	1e-100	297	58396550	AGAP001182-PA [Anopheles gambiae str. PEST]	new	Salivary protein		AGAP004830|AGAP004830-RB	No description, hypothetical protein
AGAP001182|AGAP001182-RA	gi|56417424|gb|AAV90653.1|	26.53	147	105	3	2	147	4	148	0.0004	47	56417424	putative salivary secreted peptide [Aedes albopictus]				AGAP003914|AGAP003914-RB	pumilio (anopheles darlingi)
AGAP000065|AGAP000065-RA	gi|347963092|ref|XP_311090.5|	100	2275	0	0	1	2275	1	2275	0	4732	347963092	AGAP000065-PA [Anopheles gambiae str. PEST]	new	No description, hypothetical protein		AGAP006103|AGAP006103-RA	No description, hypothetical protein
AGAP000065|AGAP000065-RA	gi|668464974|gb|KFB52212.1|	77.37	2338	379	39	1	2269	1	2257	0	3434	668464974	AGAP000065-PA-like protein [Anopheles sinensis]				AGAP006772|AGAP006772-RA	No description, hypothetical protein
AGAP000065|AGAP000065-RA	gi|157128216|ref|XP_001661348.1|	56.02	1894	535	47	1	1796	1	1694	0	1808	157128216	hypothetical protein AaeL_AAEL002357 [Aedes aegypti]				AGAP006442|AGAP006442-RA	No description, hypothetical protein
AGAP000065|AGAP000065-RA	gi|157128216|ref|XP_001661348.1|	93.87	489	29	1	1786	2273	1851	2339	0	960	157128216	hypothetical protein AaeL_AAEL002357 [Aedes aegypti]				AGAP005195|AGAP005195-RA	No description, hypothetical protein
AGAP000065|AGAP000065-RA	gi|170040731|ref|XP_001848143.1|	51.94	1879	601	43	17	1796	53	1728	0	1637	170040731	phorbol ester/diacylglycerol-binding protein unc-13 [Culex quinquefasciatus]				AGAP003914|AGAP003914-RC	pumilio (anopheles darlingi, culex quinq)
AGAP000065|AGAP000065-RA	gi|170040731|ref|XP_001848143.1|	93.76	481	29	1	1786	2265	1885	2365	0	942	170040731	phorbol ester/diacylglycerol-binding protein unc-13 [Culex quinquefasciatus]				AGAP003753|AGAP003753-RB	PFTAIRE-interacting factor 1A (Anopheles darlingi, culex quinq, aedes)
AGAP000065|AGAP000065-RA	gi|441628751|ref|XP_004089391.1|	59.72	1018	360	17	1270	2261	544	1537	0	1189	441628751	PREDICTED: LOW QUALITY PROTEIN: protein unc-13 homolog A [Nomascus leucogenys]				AGAP006404|AGAP006404-RA	No description, hypothetical protein
AGAP000065|AGAP000065-RA	gi|431895982|gb|ELK05400.1|	59.67	967	303	14	1329	2271	1	904	0	1180	431895982	Protein unc-13 like protein C [Pteropus alecto]				AGAP005890|AGAP005890-RB	No description, hypothetical protein
AGAP000065|AGAP000065-RA	gi|353230119|emb|CCD76290.1|	55.35	1046	353	18	1264	2261	1694	2673	0	1115	353230119	putative unc-13 (munc13) [Schistosoma mansoni]				AGAP006103|AGAP006103-RB	No description, hypothetical protein
AGAP000065|AGAP000065-RA	gi|498932935|ref|XP_004519503.1|	88.35	601	54	6	1198	1796	2791	3377	0	1110	498932935	PREDICTED: serine-rich adhesin for platelets-like isoform X6 [Ceratitis capitata]				AGAP005807|AGAP005807-RD	No description, hypothetical protein
AGAP000065|AGAP000065-RA	gi|498932935|ref|XP_004519503.1|	82.22	343	60	1	1789	2131	3537	3878	1e-166	586	498932935	PREDICTED: serine-rich adhesin for platelets-like isoform X6 [Ceratitis capitata]				AGAP003914|AGAP003914-RA	pumilio (anopheles darlingi, culex quinq)
AGAP000065|AGAP000065-RA	gi|498932935|ref|XP_004519503.1|	50.79	63	31	0	32	94	235	297	1e-08	70.9	498932935	PREDICTED: serine-rich adhesin for platelets-like isoform X6 [Ceratitis capitata]				AGAP005106|AGAP005106-RA	No description, hypothetical protein
AGAP000065|AGAP000065-RA	gi|498932919|ref|XP_004519499.1|	87.91	604	54	7	1198	1796	2791	3380	0	1105	498932919	PREDICTED: serine-rich adhesin for platelets-like isoform X2 [Ceratitis capitata]				AGAP006702|AGAP006702-RB	loosely Smaug protein (aedes aegypti, culex quinq)
AGAP000065|AGAP000065-RA	gi|498932919|ref|XP_004519499.1|	82.22	343	60	1	1789	2131	3540	3881	1e-166	586	498932919	PREDICTED: serine-rich adhesin for platelets-like isoform X2 [Ceratitis capitata]				AGAP005611|AGAP005611-RA	No description, hypothetical protein
AGAP000065|AGAP000065-RA	gi|498932919|ref|XP_004519499.1|	50.79	63	31	0	32	94	235	297	1e-08	70.9	498932919	PREDICTED: serine-rich adhesin for platelets-like isoform X2 [Ceratitis capitata]				AGAP005310|AGAP005310-RA	chymotrypsin or serine-type endopeptidase (loosely)
AGAP000065|AGAP000065-RA	gi|263359670|gb|ACY70506.1|	87.6	597	62	2	1200	1796	2222	2806	0	1104	263359670	hypothetical protein DVIR88_6g0043 [Drosophila virilis]				AGAP006278|AGAP006278-RA	D7 Protein, looselly
AGAP000065|AGAP000065-RA	gi|263359670|gb|ACY70506.1|	77.27	484	106	3	1789	2269	2966	3448	0	786	263359670	hypothetical protein DVIR88_6g0043 [Drosophila virilis]				AGAP006494|AGAP006494-RA	No description, hypothetical protein
AGAP000065|AGAP000065-RA	gi|263359670|gb|ACY70506.1|	44.44	90	43	1	4	93	188	270	2e-10	77.4	263359670	hypothetical protein DVIR88_6g0043 [Drosophila virilis]				AGAP005832|AGAP005832-RA	aspartyl/asparaginyl beta-hydroxylase (anopheles darlingi)
AGAP000065|AGAP000065-RA	gi|24638724|ref|NP_726615.1|	86.76	612	63	7	1189	1796	1898	2495	0	1102	24638724	unc-13, isoform B [Drosophila melanogaster]				AGAP006609|AGAP006609-RA	organic cation transporter (drosophila) - loosely)
AGAP000065|AGAP000065-RA	gi|24638724|ref|NP_726615.1|	77.69	484	104	3	1789	2269	2655	3137	0	792	24638724	unc-13, isoform B [Drosophila melanogaster]				AGAP004626|AGAP004626-RA	Actin binding protein (culex quinq, Anopheles sinensis, aedes aegypti)
AGAP000062|AGAP000062-RA	gi|347963085|ref|XP_566366.4|	100	768	0	0	1	768	1	768	0	1566	347963085	AGAP000062-PA [Anopheles gambiae str. PEST]	new	No description, hypothetical protein		AGAP004588|AGAP004588-RA	nuclear interacting protein
AGAP000062|AGAP000062-RA	gi|403183502|gb|EJY58143.1|	63.22	813	106	16	1	768	1	665	0	852	403183502	AAEL017440-PA [Aedes aegypti]				AGAP005888|AGAP005888-RA	No description, hypothetical protein
AGAP000062|AGAP000062-RA	gi|568252784|gb|ETN62055.1|	67.44	771	112	12	1	718	54	738	0	847	568252784	hypothetical protein AND_006270 [Anopheles darlingi]				AGAP005803|AGAP005803-RA	No description, hypothetical protein
AGAP000062|AGAP000062-RA	gi|668464979|gb|KFB52217.1|	76.7	558	73	5	1	555	1	504	0	756	668464979	AGAP000062-PA-like protein [Anopheles sinensis]				AGAP003649|AGAP003649-RB	zinc finger protein (culex quinq, aedes aegypti)
AGAP000062|AGAP000062-RA	gi|668464979|gb|KFB52217.1|	68.95	219	48	6	561	768	562	771	5e-57	218	668464979	AGAP000062-PA-like protein [Anopheles sinensis]				AGAP006385|AGAP006385-RA	protease or trypsin (late or precurser)
AGAP000062|AGAP000062-RA	gi|195402325|ref|XP_002059757.1|	57.49	367	52	3	39	351	351	667	8e-130	424	195402325	GJ18239 [Drosophila virilis]				AGAP005807|AGAP005807-RC	No description, hypothetical protein
AGAP000062|AGAP000062-RA	gi|195402325|ref|XP_002059757.1|	25.39	193	104	9	140	320	348	512	0.0004	53.9	195402325	GJ18239 [Drosophila virilis]				AGAP005369|AGAP005369-RA	No description, hypothetical protein
AGAP000062|AGAP000062-RA	gi|512895248|ref|XP_004923626.1|	60.29	345	61	4	39	358	245	538	3e-128	415	512895248	PREDICTED: zinc finger protein 135-like [Bombyx mori]				AGAP004016|AGAP004016-RA	No description, hypothetical protein
AGAP000062|AGAP000062-RA	gi|512895248|ref|XP_004923626.1|	78.18	55	11	1	258	312	613	666	3e-17	96.7	512895248	PREDICTED: zinc finger protein 135-like [Bombyx mori]				AGAP006434|AGAP006434-RA	No description, hypothetical protein
AGAP000062|AGAP000062-RA	gi|642925705|ref|XP_008194677.1|	62.06	340	60	4	39	366	46	328	2e-127	405	642925705	PREDICTED: zinc finger protein ZXDC [Tribolium castaneum]				AGAP005869|AGAP005869-RA	No description, hypothetical protein
AGAP000062|AGAP000062-RA	gi|383854838|ref|XP_003702927.1|	62.2	336	62	3	35	365	594	869	1e-125	409	383854838	PREDICTED: uncharacterized protein LOC100877920 [Megachile rotundata]				AGAP004883|AGAP004883-RA	No description, hypothetical protein
AGAP000062|AGAP000062-RA	gi|571573081|ref|XP_006565834.1|	59.34	364	64	5	35	365	450	762	6e-125	410	571573081	PREDICTED: transcription factor Sp1-like [Apis mellifera]				AGAP006756|AGAP006756-RA	loosely microtubule associated protein
AGAP000062|AGAP000062-RA	gi|357612738|gb|EHJ68150.1|	58.53	340	59	5	39	357	49	327	1e-121	389	357612738	hypothetical protein KGM_03280 [Danaus plexippus]				AGAP003740|AGAP003740-RA	No description, hypothetical protein
AGAP000062|AGAP000062-RA	gi|641677496|ref|XP_008187807.1|	60	315	56	3	40	335	135	398	4e-121	395	641677496	PREDICTED: AF4/FMR2 family member 4-like [Acyrthosiphon pisum]				AGAP006785|AGAP006785-RA	No description, hypothetical protein
AGAP000062|AGAP000062-RA	gi|195133978|ref|XP_002011415.1|	62.1	314	62	2	39	345	363	626	1e-120	401	195133978	GI14055 [Drosophila mojavensis]				AGAP005291|AGAP005291-RA	No description, hypothetical protein
AGAP000062|AGAP000062-RA	gi|665805499|ref|XP_008550946.1|	61.51	317	45	4	39	335	661	920	2e-118	397	665805499	PREDICTED: uncharacterized protein LOC103573576 [Microplitis demolitor]				AGAP004700|AGAP004700-RA	No description, hypothetical protein
AGAP000062|AGAP000062-RA	gi|645019302|ref|XP_008206806.1|	56.37	369	68	5	39	365	490	807	2e-115	386	645019302	PREDICTED: uncharacterized protein LOC100679002 [Nasonia vitripennis]				AGAP006370|AGAP006370-RA	No description, hypothetical protein
AGAP000062|AGAP000062-RA	gi|195450793|ref|XP_002072635.1|	50.13	397	86	5	39	377	369	711	7e-110	370	195450793	GK13709 [Drosophila willistoni]				AGAP006339|AGAP006339-RA	No description, hypothetical protein
AGAP000062|AGAP000062-RA	gi|157110021|ref|XP_001650921.1|	94.19	172	5	1	146	312	1	172	2e-109	343	157110021	hypothetical protein AaeL_AAEL015200 [Aedes aegypti]				AGAP006935|AGAP006935-RA	rap55 (anopheles darlingi)
AGAP000062|AGAP000062-RA	gi|195172528|ref|XP_002027049.1|	48.88	403	88	7	39	375	210	560	3e-104	352	195172528	GL18148 [Drosophila persimilis]				AGAP006275|AGAP006275-RA	No description, hypothetical protein
AGAP001107|AGAP001107-RB	gi|347965318|ref|XP_001238577.3|	100	760	0	0	1	760	1	760	0	1563	347965318	AGAP001107-PA [Anopheles gambiae str. PEST]	new	No description, hypothetical protein		AGAP006793|AGAP006793-RA	very loosely mucin
AGAP001107|AGAP001107-RB	gi|568248767|gb|ETN58603.1|	49.48	764	281	28	28	760	16	705	5e-180	544	568248767	hypothetical protein AND_009810 [Anopheles darlingi]				AGAP005807|AGAP005807-RA	No description, hypothetical protein
AGAP001107|AGAP001107-RB	gi|668455355|gb|KFB43639.1|	44.47	533	221	12	203	734	1	459	3e-117	375	668455355	hypothetical protein ZHAS_00011582 [Anopheles sinensis]				AGAP003713|AGAP003713-RA	No description, hypothetical protein
AGAP001107|AGAP001107-RB	gi|170047226|ref|XP_001851132.1|	48.38	370	154	11	80	436	10	355	9e-89	307	170047226	conserved hypothetical protein [Culex quinquefasciatus]				AGAP004530|AGAP004530-RA	No description, hypothetical protein
AGAP001107|AGAP001107-RB	gi|157104907|ref|XP_001648626.1|	46.52	359	162	9	89	431	20	364	2e-87	303	157104907	hypothetical protein AaeL_AAEL014378 [Aedes aegypti]				AGAP005832|AGAP005832-RB	aspartyl/asparaginyl beta-hydroxylase domain (anopheles darlingi)
AGAP001107|AGAP001107-RB	gi|668455356|gb|KFB43640.1|	58.73	63	24	2	19	81	11	71	5e-09	64.7	668455356	AGAP001107-PA-like protein [Anopheles sinensis]				AGAP006432|AGAP006432-RA	ICHIT (almost perfect match, chitin metabolism)
AGAP000837|AGAP000837-RA	gi|347964600|ref|XP_316806.4|	100	1478	0	0	1	1478	1	1478	0	3007	347964600	AGAP000837-PA [Anopheles gambiae str. PEST]	new	No description, hypothetical protein		AGAP004830|AGAP004830-RA	No description, hypothetical protein
AGAP000837|AGAP000837-RA	gi|668450915|gb|KFB40121.1|	51.12	1512	613	41	1	1442	472	1927	0	1289	668450915	AGAP000837-PA-like protein [Anopheles sinensis]				AGAP006507|AGAP006507-RA	salivary protein SG3
AGAP000837|AGAP000837-RA	gi|568259014|gb|ETN67029.1|	36.59	1555	841	44	3	1449	451	1968	0	782	568259014	hypothetical protein AND_001170 [Anopheles darlingi]				AGAP004732|AGAP004732-RA	No description, hypothetical protein
AGAP000837|AGAP000837-RA	gi|118788530|ref|XP_316807.3|	100	209	0	0	81	289	1	209	3e-135	427	118788530	AGAP000838-PA [Anopheles gambiae str. PEST]				AGAP004988|AGAP004988-RA	No description, hypothetical protein
AGAP000837|AGAP000837-RA	gi|194768391|ref|XP_001966295.1|	22.78	979	585	42	274	1193	591	1457	6e-17	97.4	194768391	GF22068 [Drosophila ananassae]				AGAP006543|AGAP006543-RA	No description, hypothetical protein
AGAP000837|AGAP000837-RA	gi|195401933|ref|XP_002059565.1|	23.24	555	378	15	283	820	590	1113	8e-10	74.3	195401933	GJ14840 [Drosophila virilis]				AGAP003995|AGAP003995-RA	alpha-glucosidase (anopheles darlingi, aedes, culex), good match
AGAP000837|AGAP000837-RA	gi|195046339|ref|XP_001992134.1|	22.22	558	377	20	283	820	574	1094	8e-08	67.8	195046339	GH24597 [Drosophila grimshawi]				AGAP006935|AGAP006935-RC	rap55 (anopheles darlingi, aedes aegypti)
AGAP000837|AGAP000837-RA	gi|195129874|ref|XP_002009379.1|	22.32	587	373	19	283	828	589	1133	1e-05	60.5	195129874	GI15267 [Drosophila mojavensis]				AGAP006935|AGAP006935-RB	rap55 (anopheles darlingi, aedes aegypti) (alternative splicing)
AGAP000837|AGAP000837-RA	gi|195480631|ref|XP_002101334.1|	24	600	366	25	274	830	588	1140	0.0001	57	195480631	GE15683 [Drosophila yakuba]				AGAP005291|AGAP005291-RB	No description, hypothetical protein
AGAP000837|AGAP000837-RA	gi|195565337|ref|XP_002106258.1|	26.35	334	219	13	274	588	590	915	0.0004	55.8	195565337	GD16223 [Drosophila simulans]				AGAP006480|AGAP006480-RA	probably GGY family antimicrobial peptide (anopheles funestus)
AGAP000837|AGAP000837-RA	gi|195340474|ref|XP_002036838.1|	22.78	575	374	23	274	820	589	1121	0.0006	55.1	195340474	GM12607 [Drosophila sechellia]				AGAP006506|AGAP006506-RA	SG2 salivary protein (anopheles gambiae)
AGAP001111|AGAP001111-RA	gi|347965330|ref|XP_322051.4|	100	965	0	0	1	965	1	965	0	1999	347965330	AGAP001111-PA [Anopheles gambiae str. PEST]	new	glucosidase-like		AGAP005889|AGAP005889-RA	No description, hypothetical protein
AGAP001111|AGAP001111-RA	gi|668455351|gb|KFB43635.1|	82.01	967	167	5	1	965	525	1486	0	1625	668455351	AGAP001111-PA-like protein [Anopheles sinensis]				AGAP006602|AGAP006602-RA	No description, hypothetical protein
AGAP001111|AGAP001111-RA	gi|347965332|ref|XP_003435750.1|	100	753	0	0	213	965	33	785	0	1566	347965332	AGAP001111-PC [Anopheles gambiae str. PEST]				AGAP006194|AGAP006194-RA	No description, hypothetical protein
AGAP001111|AGAP001111-RA	gi|347965334|ref|XP_003435751.1|	100	730	0	0	236	965	1	730	0	1519	347965334	AGAP001111-PB [Anopheles gambiae str. PEST]				AGAP005106|AGAP005106-RB	No description, hypothetical protein
AGAP001111|AGAP001111-RA	gi|568248762|gb|ETN58598.1|	87.12	660	84	1	307	965	1	660	0	1241	568248762	alpha-glucosidase [Anopheles darlingi]				AGAP006102|AGAP006102-RA	PRS1 (ribose phosphate diphosphokinase subunit), parital (an. gambiae)
AGAP001111|AGAP001111-RA	gi|157110118|ref|XP_001650961.1|	72.95	732	194	4	236	965	1	730	0	1154	157110118	alpha-glucosidase [Aedes aegypti]				AGAP004700|AGAP004700-RB	No description, hypothetical protein
AGAP001111|AGAP001111-RA	gi|498971763|ref|XP_004527144.1|	50.87	918	418	14	68	965	56	960	0	958	498971763	PREDICTED: uncharacterized family 31 glucosidase KIAA1161-like isoform X1 [Ceratitis capitata]				AGAP006433|AGAP006433-RA	very loosely peritrophic matrix protein precurser
AGAP001111|AGAP001111-RA	gi|195043405|ref|XP_001991613.1|	52.62	878	385	13	101	965	96	955	0	943	195043405	GH11967 [Drosophila grimshawi]				AGAP006702|AGAP006702-RA	loosely Smaug protein (aedes aegypti)
AGAP001111|AGAP001111-RA	gi|195131921|ref|XP_002010392.1|	51.11	898	403	14	84	965	66	943	0	929	195131921	GI14708 [Drosophila mojavensis]				AGAP003649|AGAP003649-RA	Zinc finger protein
AGAP001111|AGAP001111-RA	gi|194764320|ref|XP_001964278.1|	52.4	853	380	11	131	965	101	945	0	927	194764320	GF21469 [Drosophila ananassae]				AGAP006062|AGAP006062-RA	No description, hypothetical protein
AGAP001111|AGAP001111-RA	gi|195340558|ref|XP_002036880.1|	53.59	849	372	14	131	965	82	922	0	914	195340558	GM12624 [Drosophila sechellia]				AGAP004516|AGAP004516-RB	No description, hypothetical protein
AGAP001111|AGAP001111-RA	gi|194888968|ref|XP_001976999.1|	53.36	849	374	14	131	965	95	935	0	910	194888968	GG18476 [Drosophila erecta]				AGAP003762|AGAP003762-RA	No description, hypothetical protein
AGAP001111|AGAP001111-RA	gi|195448965|ref|XP_002071890.1|	52.56	858	375	12	131	965	91	939	0	908	195448965	GK10238 [Drosophila willistoni]				AGAP004334|AGAP004334-RA	No description, hypothetical protein
AGAP001111|AGAP001111-RA	gi|195470112|ref|XP_002099977.1|	52.04	857	376	12	131	965	89	932	0	905	195470112	GE16794 [Drosophila yakuba]				AGAP003732|AGAP003732-RA	No description, hypothetical protein
AGAP001111|AGAP001111-RA	gi|28571438|ref|NP_788858.1|	52.69	854	372	13	131	965	85	925	0	899	28571438	CG33080, isoform A [Drosophila melanogaster]				AGAP003767|AGAP003767-RA	No description, hypothetical protein
AGAP001111|AGAP001111-RA	gi|28316878|gb|AAO39462.1|	52.58	854	373	13	131	965	85	925	0	897	28316878	RH30917p [Drosophila melanogaster]				AGAP003753|AGAP003753-RA	PFTAIRE-interacting factor 1A (Anopheles darlingi, culex quinq, aedes)
AGAP001111|AGAP001111-RA	gi|195396531|ref|XP_002056885.1|	52.41	851	381	12	128	965	89	928	0	896	195396531	GJ16771 [Drosophila virilis]				AGAP005369|AGAP005369-RB	No description, hypothetical protein
AGAP001111|AGAP001111-RA	gi|498971767|ref|XP_004527145.1|	56.07	733	314	7	236	965	1	728	0	894	498971767	PREDICTED: uncharacterized family 31 glucosidase KIAA1161-like isoform X2 [Ceratitis capitata]				AGAP004516|AGAP004516-RA	No description, hypothetical protein
AGAP001111|AGAP001111-RA	gi|665389789|ref|NP_001284904.1|	55.11	773	334	9	198	965	80	844	0	882	665389789	CG33080, isoform C [Drosophila melanogaster]				AGAP005188|AGAP005188-RA	No description, hypothetical protein
AGAP001111|AGAP001111-RA	gi|557760243|ref|XP_005179843.1|	55.99	734	312	9	236	965	1	727	0	871	557760243	PREDICTED: uncharacterized family 31 glucosidase KIAA1161-like [Musca domestica]				AGAP006495|AGAP006495-RA	putative secreted salivary protein
AGAP000743|AGAP000743-RB	gi|118781107|ref|XP_001230789.1|	100	253	0	0	1	253	1	253	0	517	118781107	AGAP000743-PA [Anopheles gambiae str. PEST]	new	No description, hypothetical protein		AGAP004987|AGAP004987-RA	No description, hypothetical protein
AGAP000743|AGAP000743-RB	gi|668453230|gb|KFB41964.1|	40.77	233	80	8	1	227	1	181	1e-36	139	668453230	AGAP000743-PA-like protein [Anopheles sinensis]				AGAP006103|AGAP006103-RC	No description, hypothetical protein
AGAP000743|AGAP000743-RB	gi|170063817|ref|XP_001867268.1|	50	82	31	3	1	74	1	80	9e-17	86.3	170063817	conserved hypothetical protein [Culex quinquefasciatus]				AGAP006195|AGAP006195-RA	No description, hypothetical protein
AGAP000743|AGAP000743-RB	gi|571523893|ref|XP_006562746.1|	33.33	111	56	3	1	111	1	93	3e-07	59.7	571523893	PREDICTED: uncharacterized protein LOC102656583 [Apis mellifera]				AGAP004008|AGAP004008-RA	No description, hypothetical protein
AGAP000743|AGAP000743-RB	gi|572294170|ref|XP_006614665.1|	35.71	84	39	2	1	84	1	69	3e-06	56.6	572294170	PREDICTED: uncharacterized protein LOC102677658 [Apis dorsata]				AGAP004916|AGAP004916-RA	loosely fibrinogen (aedes aegypti)
AGAP000743|AGAP000743-RB	gi|645013297|ref|XP_008216686.1|	45.1	51	28	0	1	51	1	51	7e-06	55.8	645013297	PREDICTED: RNA polymerase II degradation factor 1-like [Nasonia vitripennis]				AGAP005088|AGAP005088-RA	No description, hypothetical protein
AGAP001111|AGAP001111-RC	gi|347965332|ref|XP_003435750.1|	100	785	0	0	1	785	1	785	0	1625	347965332	AGAP001111-PC [Anopheles gambiae str. PEST]	new	perhaps glucosidase, loosely		AGAP006823|AGAP006823-RA	No description, hypothetical protein
AGAP001111|AGAP001111-RC	gi|347965330|ref|XP_322051.4|	100	753	0	0	33	785	213	965	0	1566	347965330	AGAP001111-PA [Anopheles gambiae str. PEST]				AGAP006504|AGAP006504-RA	SG2-like salivary protein
AGAP001111|AGAP001111-RC	gi|347965334|ref|XP_003435751.1|	100	730	0	0	56	785	1	730	0	1511	347965334	AGAP001111-PB [Anopheles gambiae str. PEST]				AGAP004490|AGAP004490-RA	No description, hypothetical protein
AGAP001111|AGAP001111-RC	gi|668455351|gb|KFB43635.1|	88.62	756	86	0	30	785	731	1486	0	1427	668455351	AGAP001111-PA-like protein [Anopheles sinensis]				AGAP005065|AGAP005065-RA	loosely serine-type endopeptidase (Aedes aegypti)
AGAP001111|AGAP001111-RC	gi|568248762|gb|ETN58598.1|	87.12	660	84	1	127	785	1	660	0	1234	568248762	alpha-glucosidase [Anopheles darlingi]				AGAP006480|AGAP006480-RB	probably GGY family antimicrobial peptide (anopheles funestus)
AGAP001111|AGAP001111-RC	gi|157110118|ref|XP_001650961.1|	72.95	732	194	4	56	785	1	730	0	1149	157110118	alpha-glucosidase [Aedes aegypti]				AGAP003926|AGAP003926-RA	No description, hypothetical protein
AGAP001111|AGAP001111-RC	gi|498971763|ref|XP_004527144.1|	56.76	754	318	7	35	785	212	960	0	931	498971763	PREDICTED: uncharacterized family 31 glucosidase KIAA1161-like isoform X1 [Ceratitis capitata]				AGAP003649|AGAP003649-RC	zinc finger protein
AGAP001111|AGAP001111-RC	gi|195043405|ref|XP_001991613.1|	55.53	760	321	9	35	785	204	955	0	906	195043405	GH11967 [Drosophila grimshawi]				AGAP005194|AGAP005194-RA	No description, hypothetical protein
AGAP001111|AGAP001111-RC	gi|195131921|ref|XP_002010392.1|	55.57	754	324	8	35	785	198	943	0	904	195131921	GI14708 [Drosophila mojavensis]				AGAP005733|AGAP005733-RA	No description, hypothetical protein
AGAP001111|AGAP001111-RC	gi|194764320|ref|XP_001964278.1|	55.75	748	320	8	41	785	206	945	0	898	194764320	GF21469 [Drosophila ananassae]				AGAP005890|AGAP005890-RA	No description, hypothetical protein
AGAP001111|AGAP001111-RC	gi|498971767|ref|XP_004527145.1|	56.07	733	314	7	56	785	1	728	0	892	498971767	PREDICTED: uncharacterized family 31 glucosidase KIAA1161-like isoform X2 [Ceratitis capitata]				AGAP006398|AGAP006398-RA	No description, hypothetical protein
AGAP001111|AGAP001111-RC	gi|195448965|ref|XP_002071890.1|	55.81	749	318	9	41	785	200	939	0	882	195448965	GK10238 [Drosophila willistoni]				AGAP009982|AGAP009982-RA	No description, hypothetical protein
AGAP001111|AGAP001111-RC	gi|28571438|ref|NP_788858.1|	55.75	748	320	8	41	785	186	925	0	882	28571438	CG33080, isoform A [Drosophila melanogaster]				AGAP007711|AGAP007711-RA	No description, hypothetical protein
AGAP001111|AGAP001111-RC	gi|195340558|ref|XP_002036880.1|	55.61	748	321	8	41	785	183	922	0	881	195340558	GM12624 [Drosophila sechellia]				AGAP012956|AGAP012956-RB	No description, hypothetical protein
AGAP001111|AGAP001111-RC	gi|28316878|gb|AAO39462.1|	55.61	748	321	8	41	785	186	925	0	880	28316878	RH30917p [Drosophila melanogaster]				AGAP008688|AGAP008688-RB	No description, hypothetical protein
AGAP001111|AGAP001111-RC	gi|665389789|ref|NP_001284904.1|	55.75	748	320	8	41	785	105	844	0	880	665389789	CG33080, isoform C [Drosophila melanogaster]				AGAP028149|AGAP028149-RA	histone H1 (aedes aegypti, culex quinq)
AGAP001111|AGAP001111-RC	gi|195470112|ref|XP_002099977.1|	55.61	748	321	8	41	785	193	932	0	879	195470112	GE16794 [Drosophila yakuba]				AGAP007563|AGAP007563-RC	No description, hypothetical protein
AGAP001111|AGAP001111-RC	gi|194888968|ref|XP_001976999.1|	55.48	748	322	8	41	785	196	935	0	878	194888968	GG18476 [Drosophila erecta]				AGAP009990|AGAP009990-RA	No description, hypothetical protein
AGAP001111|AGAP001111-RC	gi|557760243|ref|XP_005179843.1|	55.99	734	312	9	56	785	1	727	0	869	557760243	PREDICTED: uncharacterized family 31 glucosidase KIAA1161-like [Musca domestica]				AGAP011897|AGAP011897-RA	No description, hypothetical protein
AGAP001111|AGAP001111-RC	gi|195396531|ref|XP_002056885.1|	55.35	748	323	8	41	785	189	928	0	867	195396531	GJ16771 [Drosophila virilis]				AGAP009448|AGAP009448-RA	No description, hypothetical protein
AGAP001610|AGAP001610-RA	gi|347966236|ref|XP_001238497.3|	100	137	0	0	1	137	1	137	4e-96	285	347966236	AGAP001610-PA [Anopheles gambiae str. PEST]	new	No description, hypothetical protein		AGAP007767|AGAP007767-RA	loosely bZIP1 (anopheles stephensi)
AGAP001610|AGAP001610-RA	gi|668452202|gb|KFB41173.1|	68.42	114	32	3	24	137	19	128	2e-46	158	668452202	AGAP001610-PA-like protein [Anopheles sinensis]				AGAP010735|AGAP010735-RA	some sort of peroxidase
AGAP001610|AGAP001610-RA	gi|170041875|ref|XP_001848673.1|	53.54	127	48	3	13	137	21	138	1e-33	125	170041875	conserved hypothetical protein [Culex quinquefasciatus]				AGAP008014|AGAP008014-RE	No description, hypothetical protein
AGAP001610|AGAP001610-RA	gi|157104999|ref|XP_001648669.1|	54.13	109	41	4	30	137	41	141	9e-30	115	157104999	hypothetical protein AaeL_AAEL000566 [Aedes aegypti]				AGAP009527|AGAP009527-RA	Kazal domain-containing protein
AGAP001610|AGAP001610-RA	gi|195346752|ref|XP_002039921.1|	37.21	129	49	4	6	134	2	98	1e-15	77.4	195346752	GM15923 [Drosophila sechellia]				AGAP012310|AGAP012310-RA	No description, hypothetical protein
AGAP001610|AGAP001610-RA	gi|20130231|ref|NP_611683.1|	37.21	129	51	4	6	134	2	100	3e-15	77	20130231	CG4269, isoform A [Drosophila melanogaster]				AGAP012577|AGAP012577-RA	Cathepsin I
AGAP001610|AGAP001610-RA	gi|194880718|ref|XP_001974509.1|	61.22	49	19	0	86	134	46	94	4e-15	76.3	194880718	GG21055 [Drosophila erecta]				AGAP008004|AGAP008004-RA	cE5/F1 protein (anopheles gambiae)
AGAP001610|AGAP001610-RA	gi|665402827|ref|NP_001286729.1|	37.29	118	48	3	17	134	5	96	4e-15	76.3	665402827	CG4269, isoform B [Drosophila melanogaster]				AGAP011923|AGAP011923-RA	No description, hypothetical protein
AGAP001610|AGAP001610-RA	gi|195436212|ref|XP_002066063.1|	41.67	96	42	2	42	135	13	96	5e-15	76.3	195436212	GK22162 [Drosophila willistoni]				AGAP009146|AGAP009146-RA	No description, hypothetical protein
AGAP001610|AGAP001610-RA	gi|195487903|ref|XP_002092090.1|	61.22	49	19	0	86	134	46	94	1e-14	75.1	195487903	GE13997 [Drosophila yakuba]				AGAP012964|AGAP012964-RA	No description, hypothetical protein
AGAP001610|AGAP001610-RA	gi|195585728|ref|XP_002082632.1|	61.22	49	19	0	86	134	189	237	2e-14	77	195585728	GD11678 [Drosophila simulans]				AGAP012040|AGAP012040-RA	No description, hypothetical protein
AGAP001610|AGAP001610-RA	gi|195382713|ref|XP_002050074.1|	59.18	49	20	0	86	134	71	119	7e-14	73.6	195382713	GJ21937 [Drosophila virilis]				AGAP028095|AGAP028095-RA	No description, hypothetical protein
AGAP001610|AGAP001610-RA	gi|195027335|ref|XP_001986538.1|	59.18	49	20	0	86	134	28	76	2e-13	71.2	195027335	GH20473 [Drosophila grimshawi]				AGAP007534|AGAP007534-RC	heat shock protein 67B2 (anopheles gambiae)
AGAP001610|AGAP001610-RA	gi|195123785|ref|XP_002006383.1|	58.33	48	20	0	86	133	68	115	4e-13	71.6	195123785	GI21015 [Drosophila mojavensis]				AGAP011453|AGAP011453-RA	transferrin (anopheles darlingi)
AGAP001610|AGAP001610-RA	gi|194754882|ref|XP_001959721.1|	54.9	51	23	0	86	136	49	99	4e-13	70.9	194754882	GF11901 [Drosophila ananassae]				AGAP010645|AGAP010645-RA	cathepsin (anopheles darlingi)
AGAP001610|AGAP001610-RA	gi|195151053|ref|XP_002016464.1|	57.14	49	21	0	86	134	66	114	2e-12	69.3	195151053	GL11588 [Drosophila persimilis]				AGAP009224|AGAP009224-RD	predicted quinone oxidoreductase-like protein (culex quinq)
AGAP001610|AGAP001610-RA	gi|125808603|ref|XP_001360807.1|	57.14	49	21	0	86	134	56	104	3e-12	68.9	125808603	GA18071 [Drosophila pseudoobscura pseudoobscura]				AGAP008113|AGAP008113-RB	No description, hypothetical protein
AGAP001610|AGAP001610-RA	gi|557754256|ref|XP_005176872.1|	40.54	74	43	1	64	136	31	104	1e-11	67	557754256	PREDICTED: uncharacterized protein LOC101901173 [Musca domestica]				AGAP028095|AGAP028095-RC	No description, hypothetical protein
AGAP001610|AGAP001610-RA	gi|91079546|ref|XP_971272.1|	54.76	42	19	0	93	134	45	86	4e-09	59.7	91079546	PREDICTED: uncharacterized protein LOC659913 [Tribolium castaneum]				AGAP007364|AGAP007364-RA	maternal protein exuperantia? (anopheles darlingi)
AGAP001610|AGAP001610-RA	gi|357611030|gb|EHJ67272.1|	41.18	51	30	0	84	134	26	76	7e-09	59.3	357611030	hypothetical protein KGM_07056 [Danaus plexippus]				AGAP009313|AGAP009313-RA	No description, hypothetical protein
AGAP001107|AGAP001107-RA	gi|347965318|ref|XP_001238577.3|	100	760	0	0	1	760	1	760	0	1563	347965318	AGAP001107-PA [Anopheles gambiae str. PEST]	new	No description, hypothetical protein		AGAP011396|AGAP011396-RA	kakapo (Anopheles darlingi, Aedes aegypti, culex quinq)
AGAP001107|AGAP001107-RA	gi|568248767|gb|ETN58603.1|	49.48	764	281	28	28	760	16	705	5e-180	544	568248767	hypothetical protein AND_009810 [Anopheles darlingi]				AGAP010304|AGAP010304-RB	transmembrane protein, vacuole membrane protein
AGAP001107|AGAP001107-RA	gi|668455355|gb|KFB43639.1|	44.47	533	221	12	203	734	1	459	3e-117	375	668455355	hypothetical protein ZHAS_00011582 [Anopheles sinensis]				AGAP008648|AGAP008648-RA	No description, hypothetical protein
AGAP001107|AGAP001107-RA	gi|170047226|ref|XP_001851132.1|	48.38	370	154	11	80	436	10	355	9e-89	307	170047226	conserved hypothetical protein [Culex quinquefasciatus]				AGAP007563|AGAP007563-RA	No description, hypothetical protein
AGAP001107|AGAP001107-RA	gi|157104907|ref|XP_001648626.1|	46.52	359	162	9	89	431	20	364	2e-87	303	157104907	hypothetical protein AaeL_AAEL014378 [Aedes aegypti]				AGAP008065|AGAP008065-RA	No description, hypothetical protein
AGAP001107|AGAP001107-RA	gi|668455356|gb|KFB43640.1|	58.73	63	24	2	19	81	11	71	5e-09	64.7	668455356	AGAP001107-PA-like protein [Anopheles sinensis]				AGAP008410|AGAP008410-RA	No description, hypothetical protein
AGAP000152|AGAP000152-RA	gi|119115276|ref|XP_310988.3|	100	78	0	0	1	78	1	78	6e-47	155	119115276	AGAP000152-PA [Anopheles gambiae str. PEST]	new	No description, hypothetical protein		AGAP011571|AGAP011571-RA	No description, hypothetical protein
AGAP000152|AGAP000152-RA	gi|18389915|gb|AAL68794.1|AF457564_1	60.26	78	30	1	1	78	15	91	2e-24	98.2	18389915	hypothetical protein 17 [Anopheles gambiae]				AGAP013137|AGAP013137-RA	No description, hypothetical protein
AGAP000152|AGAP000152-RA	gi|347963266|ref|XP_310989.2|	60.26	78	30	1	1	78	1	77	2e-24	97.8	347963266	AGAP000151-PA [Anopheles gambiae str. PEST]				AGAP007206|AGAP007206-RA	No description, hypothetical protein
AGAP000152|AGAP000152-RA	gi|114864684|gb|ABI83757.1|	56.25	80	32	2	1	78	1	79	7e-20	86.3	114864684	hypothetical salivary protein 15 [Anopheles funestus]				AGAP028109|AGAP028109-RA	No description, hypothetical protein
AGAP000152|AGAP000152-RA	gi|27372913|gb|AAO06830.1|	48.57	70	36	0	7	76	6	75	5e-10	60.5	27372913	5 kDa salivary peptide hyp15 [Anopheles stephensi]				AGAP008924|AGAP008924-RA	La-related protein (anopheles darlingi)
AGAP000151|AGAP000151-RA	gi|18389915|gb|AAL68794.1|AF457564_1	100	77	0	0	1	77	15	91	1e-46	154	18389915	hypothetical protein 17 [Anopheles gambiae]	new	No description, hypothetical protein		AGAP013341|AGAP013341-RA	No description, hypothetical protein
AGAP000151|AGAP000151-RA	gi|347963266|ref|XP_310989.2|	100	77	0	0	1	77	1	77	2e-46	153	347963266	AGAP000151-PA [Anopheles gambiae str. PEST]				AGAP009638|AGAP009638-RA	No description, hypothetical protein
AGAP000151|AGAP000151-RA	gi|119115276|ref|XP_310988.3|	62.5	64	23	1	1	63	1	64	4e-18	81.6	119115276	AGAP000152-PA [Anopheles gambiae str. PEST]				AGAP007563|AGAP007563-RB	No description, hypothetical protein
AGAP000151|AGAP000151-RA	gi|114864684|gb|ABI83757.1|	40.51	79	45	1	1	77	1	79	1e-12	67.4	114864684	hypothetical salivary protein 15 [Anopheles funestus]				AGAP011630|AGAP011630-RA	No description, hypothetical protein
AGAP000151|AGAP000151-RA	gi|27372913|gb|AAO06830.1|	41.56	77	45	0	1	77	1	77	6e-07	52	27372913	5 kDa salivary peptide hyp15 [Anopheles stephensi]				AGAP013359|AGAP013359-RA	No description, hypothetical protein
AGAP000550|AGAP000550-RA	gi|347964032|ref|XP_310533.5|	100	1429	0	0	1	1429	1	1429	0	2985	347964032	AGAP000550-PA [Anopheles gambiae str. PEST]	new	No description, hypothetical protein		AGAP008318|AGAP008318-RA	No description, hypothetical protein
AGAP000550|AGAP000550-RA	gi|668451039|gb|KFB40245.1|	87.21	1446	115	9	1	1429	1	1393	0	2561	668451039	AGAP000550-PA-like protein [Anopheles sinensis]				AGAP009830|AGAP009830-RA	No description, hypothetical protein
AGAP000550|AGAP000550-RA	gi|568254731|gb|ETN63649.1|	84.62	1463	172	10	1	1429	1	1444	0	2442	568254731	Extracellular domain-containing protein [Anopheles darlingi]				AGAP009976|AGAP009976-RA	No description, hypothetical protein
AGAP000550|AGAP000550-RA	gi|157109935|ref|XP_001650886.1|	79.12	1461	239	12	1	1429	1	1427	0	2383	157109935	hypothetical protein AaeL_AAEL005432 [Aedes aegypti]				AGAP007413|AGAP007413-RA	No description, hypothetical protein
AGAP000550|AGAP000550-RA	gi|157109933|ref|XP_001650885.1|	78.37	1456	237	12	1	1429	1	1405	0	2343	157109933	hypothetical protein AaeL_AAEL005432 [Aedes aegypti]				AGAP008281|AGAP008281-RA	D7R1-related salivary protein
AGAP000550|AGAP000550-RA	gi|170064239|ref|XP_001867442.1|	81.65	1319	191	8	114	1429	1	1271	0	2216	170064239	conserved hypothetical protein [Culex quinquefasciatus]				AGAP008624|AGAP008624-RA	mostly no description but partial match to gametocyte specific factor 1
AGAP000550|AGAP000550-RA	gi|390176770|ref|XP_003736198.1|	58.59	1502	502	16	1	1420	1	1464	0	1785	390176770	GA15929, isoform B [Drosophila pseudoobscura pseudoobscura]				AGAP008014|AGAP008014-RA	No description, hypothetical protein
AGAP000550|AGAP000550-RA	gi|195112496|ref|XP_002000808.1|	62.48	1346	441	12	70	1401	130	1425	0	1771	195112496	GI10435 [Drosophila mojavensis]				AGAP010640|AGAP010640-RA	No description, hypothetical protein
AGAP000550|AGAP000550-RA	gi|281362896|ref|NP_001163782.1|	58.92	1475	513	18	1	1420	1	1437	0	1769	281362896	mesh, isoform D [Drosophila melanogaster]				AGAP008432|AGAP008432-RB	No description, hypothetical protein
AGAP000550|AGAP000550-RA	gi|195062183|ref|XP_001996151.1|	62.7	1346	426	12	75	1401	125	1413	0	1748	195062183	GH14340 [Drosophila grimshawi]				AGAP008432|AGAP008432-RA	No description, hypothetical protein
AGAP000550|AGAP000550-RA	gi|125772520|ref|XP_001357569.1|	57.53	1500	498	16	1	1420	1	1441	0	1746	125772520	GA15929, isoform A [Drosophila pseudoobscura pseudoobscura]				AGAP008774|AGAP008774-RA	SCO1, mitochondrial (anopheles sinensis and darlingi)
AGAP000550|AGAP000550-RA	gi|195159013|ref|XP_002020377.1|	57.47	1500	499	16	1	1420	1	1441	0	1744	195159013	GL13953 [Drosophila persimilis]				AGAP008013|AGAP008013-RB	No description, hypothetical protein
AGAP000550|AGAP000550-RA	gi|195341700|ref|XP_002037444.1|	57.95	1472	509	16	1	1420	1	1414	0	1738	195341700	GM12101 [Drosophila sechellia]				AGAP028095|AGAP028095-RB	No description, hypothetical protein
AGAP000550|AGAP000550-RA	gi|194905046|ref|XP_001981111.1|	59.93	1410	472	15	43	1420	66	1414	0	1734	194905046	GG11883 [Drosophila erecta]				AGAP008696|AGAP008696-RA	No description, hypothetical protein
AGAP000550|AGAP000550-RA	gi|498952864|ref|XP_004523409.1|	62.41	1362	465	14	97	1420	124	1476	0	1733	498952864	PREDICTED: extracellular domains-containing protein CG31004-like isoform X1 [Ceratitis capitata]				AGAP010357|AGAP010357-RA	No description, hypothetical protein
AGAP000550|AGAP000550-RA	gi|24651583|ref|NP_733418.1|	57.84	1473	509	18	1	1420	1	1414	0	1731	24651583	mesh, isoform A [Drosophila melanogaster]				AGAP007553|AGAP007553-RA	No description, hypothetical protein
AGAP000550|AGAP000550-RA	gi|195505375|ref|XP_002099477.1|	57.74	1479	502	19	1	1420	1	1415	0	1729	195505375	GE23331 [Drosophila yakuba]				AGAP013202|AGAP013202-RA	No description, hypothetical protein
AGAP000550|AGAP000550-RA	gi|195449266|ref|XP_002071999.1|	57.68	1491	507	18	1	1420	1	1438	0	1720	195449266	GK22555 [Drosophila willistoni]				AGAP008014|AGAP008014-RC	No description, hypothetical protein
AGAP000550|AGAP000550-RA	gi|498952884|ref|XP_004523412.1|	61.88	1359	458	13	97	1420	124	1457	0	1717	498952884	PREDICTED: extracellular domains-containing protein CG31004-like isoform X4 [Ceratitis capitata]				AGAP008556|AGAP008556-RA	partial alignment with toucan protein (anopheles darlingi, culex quinq)
AGAP000550|AGAP000550-RA	gi|557753252|ref|XP_005176371.1|	58.34	1493	473	19	1	1429	1	1408	0	1713	557753252	PREDICTED: extracellular domains-containing protein CG31004-like [Musca domestica]				AGAP009974|AGAP009974-RA	almost perfect match with anti-platelet protein (anopheles gambiae), partial match with 30kDa salivary anitgen family protein (anopheles funestus)
AGAP001525|AGAP001525-RA	gi|347966088|ref|XP_321600.5|	100	532	0	0	1	532	1	532	0	1110	347966088	AGAP001525-PA [Anopheles gambiae str. PEST]	new	Zinc finger domain, nothing else		AGAP008082|AGAP008082-RB	almost perfect match with neuroendocrine protein 7b2 (anopheles darlingi, aedes aegypti)
AGAP001525|AGAP001525-RA	gi|668457263|gb|KFB45304.1|	45.58	351	169	4	178	524	136	468	3e-97	314	668457263	hypothetical protein ZHAS_00013250 [Anopheles sinensis]				AGAP007061|AGAP007061-RA	Leucine-rich repeat-containing protein
AGAP001525|AGAP001525-RA	gi|157125310|ref|XP_001654284.1|	34.57	564	311	11	3	527	2	546	5e-95	311	157125310	hypothetical protein AaeL_AAEL010176 [Aedes aegypti]				AGAP008810|AGAP008810-RA	No description, hypothetical protein
AGAP001525|AGAP001525-RA	gi|170050053|ref|XP_001870984.1|	33.4	533	312	10	8	510	7	526	6e-85	296	170050053	small optic lobes protein [Culex quinquefasciatus]				AGAP008762|AGAP008762-RB	cAMP-responsive element binding protein-like 2 (anopheles darlingi)
AGAP001525|AGAP001525-RA	gi|568256256|gb|ETN64828.1|	32.12	411	208	8	173	524	302	700	5e-58	216	568256256	zinc finger protein 250 [Anopheles darlingi]				AGAP007959|AGAP007959-RA	No description, hypothetical protein
AGAP001525|AGAP001525-RA	gi|170030793|ref|XP_001843272.1|	31.6	405	214	8	173	524	259	653	3e-57	213	170030793	zinc finger protein 250 [Culex quinquefasciatus]				AGAP012433|AGAP012433-RA	voltage-gated calcium channel alpha 1 subunit (anopheles gambiae)
AGAP001525|AGAP001525-RA	gi|170030793|ref|XP_001843272.1|	27.16	162	104	4	8	157	16	175	0.0003	53.5	170030793	zinc finger protein 250 [Culex quinquefasciatus]				AGAP011056|AGAP011056-RA	No description, hypothetical protein
AGAP001525|AGAP001525-RA	gi|668448542|gb|KFB38161.1|	31.26	419	226	9	155	524	287	692	3e-54	205	668448542	AGAP002433-PA-like protein [Anopheles sinensis]				AGAP007552|AGAP007552-RA	No description, hypothetical protein
AGAP001525|AGAP001525-RA	gi|668448542|gb|KFB38161.1|	21.39	603	367	18	3	528	10	582	0.0004	53.1	668448542	AGAP002433-PA-like protein [Anopheles sinensis]				AGAP008082|AGAP008082-RC	neuroendocrine protein 7b2 (anopheles darlingi)
AGAP001525|AGAP001525-RA	gi|347967857|ref|XP_312512.5|	31.1	418	228	8	155	525	267	671	3e-53	202	347967857	AGAP002433-PA [Anopheles gambiae str. PEST]				AGAP008284|AGAP008284-RA	D7R1-related salivary protein (anopheles gambiae)
AGAP001525|AGAP001525-RA	gi|347967857|ref|XP_312512.5|	20.35	575	385	14	3	528	10	560	8e-05	55.5	347967857	AGAP002433-PA [Anopheles gambiae str. PEST]				AGAP007612|AGAP007612-RA	No description, hypothetical protein
AGAP001525|AGAP001525-RA	gi|157104226|ref|XP_001648310.1|	37.66	239	132	5	301	524	74	310	2e-41	162	157104226	hypothetical protein AaeL_AAEL004026 [Aedes aegypti]				AGAP008282|AGAP008282-RA	D7R1-related salivary protein (anopheles gambiae)
AGAP001525|AGAP001525-RA	gi|157104226|ref|XP_001648310.1|	25.08	315	194	11	173	470	24	313	3e-12	77	157104226	hypothetical protein AaeL_AAEL004026 [Aedes aegypti]				AGAP009388|AGAP009388-RA	No description, hypothetical protein
AGAP001525|AGAP001525-RA	gi|157104226|ref|XP_001648310.1|	26.09	207	113	5	357	529	1	201	1e-06	60.5	157104226	hypothetical protein AaeL_AAEL004026 [Aedes aegypti]				AGAP007949|AGAP007949-RA	No description, hypothetical protein
AGAP001525|AGAP001525-RA	gi|554583424|ref|XP_005883175.1|	29.51	366	195	13	162	519	78	388	3e-31	134	554583424	PREDICTED: zinc finger protein 154-like [Myotis brandtii]				AGAP007747|AGAP007747-RA	No description, hypothetical protein
AGAP001525|AGAP001525-RA	gi|554583424|ref|XP_005883175.1|	29.95	217	130	6	308	519	21	220	9e-14	82.8	554583424	PREDICTED: zinc finger protein 154-like [Myotis brandtii]				AGAP009051|AGAP009051-RA	No description, hypothetical protein
AGAP001525|AGAP001525-RA	gi|521036445|gb|EPQ18223.1|	29.03	372	217	12	162	519	78	416	4e-31	134	521036445	Zinc finger protein 256 [Myotis brandtii]				AGAP010548|AGAP010548-RA	No description, hypothetical protein
AGAP001525|AGAP001525-RA	gi|521036445|gb|EPQ18223.1|	28.27	237	136	5	308	519	21	248	7e-14	83.2	521036445	Zinc finger protein 256 [Myotis brandtii]				AGAP013215|AGAP013215-RA	No description, hypothetical protein
AGAP001525|AGAP001525-RA	gi|521036445|gb|EPQ18223.1|	25.93	270	139	11	203	465	204	419	2e-10	73.2	521036445	Zinc finger protein 256 [Myotis brandtii]				AGAP010304|AGAP010304-RA	transmembrane protein, vacuole membrane protein
AGAP001525|AGAP001525-RA	gi|170030851|ref|XP_001843301.1|	24.77	545	336	18	9	519	26	530	4e-30	133	170030851	conserved hypothetical protein [Culex quinquefasciatus]				AGAP007534|AGAP007534-RB	heat shock priten 67B2 (anopheles darlingi)
AGAP001582|AGAP001582-RA	gi|347965577|ref|XP_001238502.2|	100	813	0	0	1	813	1	813	0	1679	347965577	AGAP001582-PA [Anopheles gambiae str. PEST]	new	No description, hypothetical protein		AGAP013362|AGAP013362-RA	No description, hypothetical protein
AGAP001582|AGAP001582-RA	gi|347965579|ref|XP_321906.4|	68.53	645	184	7	17	652	12	646	0	841	347965579	AGAP001243-PA [Anopheles gambiae str. PEST]				AGAP008487|AGAP008487-RA	sphingomyelin phosphdiesterase (anopheles darlingi)
AGAP001582|AGAP001582-RA	gi|347967357|ref|XP_003436057.1|	24.89	659	389	21	17	600	18	645	5e-38	162	347967357	AGAP013463-PA [Anopheles gambiae str. PEST]				AGAP009636|AGAP009636-RA	No description, hypothetical protein
AGAP001582|AGAP001582-RA	gi|668457410|gb|KFB45435.1|	24.55	717	430	26	48	686	45	728	7e-33	146	668457410	AGAP013463-PA-like protein [Anopheles sinensis]				AGAP013510|AGAP013510-RA	No description, hypothetical protein
AGAP001582|AGAP001582-RA	gi|347967353|ref|XP_003436055.1|	26.39	466	241	14	48	445	49	480	3e-27	128	347967353	AGAP013366-PA [Anopheles gambiae str. PEST]				AGAP007745|AGAP007745-RA	No description, hypothetical protein
AGAP001582|AGAP001582-RA	gi|668457409|gb|KFB45434.1|	25.32	470	237	14	37	445	29	445	5e-27	125	668457409	AGAP013463-PA-like protein [Anopheles sinensis]				AGAP007823|AGAP007823-RA	No description, hypothetical protein
AGAP001582|AGAP001582-RA	gi|568253403|gb|ETN62549.1|	22.42	776	420	25	26	703	27	718	8e-27	127	568253403	transient receptor potential cation channel protein painless [Anopheles darlingi]				AGAP009682|AGAP009682-RA	No description, hypothetical protein
AGAP001582|AGAP001582-RA	gi|568251783|gb|ETN61233.1|	24.47	564	326	21	197	712	43	554	8e-26	123	568251783	transient receptor potential cation channel protein painless [Anopheles darlingi]				AGAP010805|AGAP010805-RA	No description, hypothetical protein
AGAP001582|AGAP001582-RA	gi|668458878|gb|KFB46741.1|	24.2	595	336	21	151	686	173	711	1e-24	120	668458878	AGAP013463-PA-like protein [Anopheles sinensis]				AGAP007777|AGAP007777-RA	No description, hypothetical protein
AGAP001582|AGAP001582-RA	gi|668450205|gb|KFB39516.1|	23.91	736	432	27	48	708	11	693	3e-24	119	668450205	AGAP013463-PA-like protein [Anopheles sinensis]				AGAP007663|AGAP007663-RA	No description, hypothetical protein
AGAP001582|AGAP001582-RA	gi|347967355|ref|XP_003436056.1|	25.64	390	223	8	52	382	6	387	5e-24	118	347967355	AGAP012995-PA [Anopheles gambiae str. PEST]				AGAP009430|AGAP009430-RA	No description, hypothetical protein
AGAP001582|AGAP001582-RA	gi|668457403|gb|KFB45428.1|	25.29	522	317	18	191	688	81	553	7e-24	116	668457403	AGAP013463-PA-like protein [Anopheles sinensis]				AGAP011356|AGAP011356-RA	No description, hypothetical protein
AGAP001582|AGAP001582-RA	gi|668457405|gb|KFB45430.1|	28.68	258	151	8	190	445	156	382	2e-21	107	668457405	hypothetical protein ZHAS_00013362 [Anopheles sinensis]				AGAP007534|AGAP007534-RA	heat shock protein 67B2 (anopheles darlingi)
AGAP001582|AGAP001582-RA	gi|668460311|gb|KFB47976.1|	24.02	487	296	14	230	688	281	721	8e-20	104	668460311	AGAP013463-PA-like protein [Anopheles sinensis]				AGAP008432|AGAP008432-RD	No description, hypothetical protein
AGAP001582|AGAP001582-RA	gi|668460312|gb|KFB47977.1|	22.6	562	346	18	172	688	242	759	1e-19	103	668460312	AGAP013463-PA-like protein [Anopheles sinensis]				AGAP010975|AGAP010975-RA	potassim-dependent sodium-calcium exchanger (anopheles darlingi, aedes aegypti, culex quinq)
AGAP001582|AGAP001582-RA	gi|668444424|gb|KFB35207.1|	25.87	433	242	15	70	442	2	415	9e-19	101	668444424	AGAP013463-PA-like protein [Anopheles sinensis]				AGAP009224|AGAP009224-RB	predicted quinone oxidoreductase (ceratitis capitata)
AGAP001582|AGAP001582-RA	gi|568252363|gb|ETN61699.1|	25.05	547	303	21	229	704	1665	2175	2e-18	101	568252363	hypothetical protein AND_006618 [Anopheles darlingi]				AGAP009224|AGAP009224-RA	predicted quinone oxidoreductase (ceratitis capitata)
AGAP001582|AGAP001582-RA	gi|568252363|gb|ETN61699.1|	42.16	102	53	2	262	357	1229	1330	2e-13	84.7	568252363	hypothetical protein AND_006618 [Anopheles darlingi]				AGAP008113|AGAP008113-RA	No description, hypothetical protein
AGAP001582|AGAP001582-RA	gi|668451232|gb|KFB40401.1|	25.36	422	235	14	81	442	7	408	3e-18	99	668451232	hypothetical protein ZHAS_00007884 [Anopheles sinensis]				AGAP013533|AGAP013533-RA	No description, hypothetical protein
AGAP001582|AGAP001582-RA	gi|157114419|ref|XP_001652262.1|	20.51	741	471	23	48	703	51	758	4e-18	99.4	157114419	transient receptor potential cation channel protein painless [Aedes aegypti]				AGAP008638|AGAP008638-RA	very partial match with E3 ubiquitin protein ligase
AGAP000297|AGAP000297-RA	gi|58380844|ref|XP_310826.2|	100	166	0	0	1	166	1	166	2e-110	323	58380844	AGAP000297-PA [Anopheles gambiae str. PEST]	new	No description, hypothetical protein		AGAP012956|AGAP012956-RA	No description, hypothetical protein
AGAP000297|AGAP000297-RA	gi|568259673|gb|ETN67539.1|	90.96	166	15	0	1	166	1	166	5e-92	276	568259673	hypothetical protein AND_000643 [Anopheles darlingi]				AGAP028095|AGAP028095-RD	No description, hypothetical protein
AGAP000297|AGAP000297-RA	gi|668464858|gb|KFB52096.1|	89.76	166	17	0	1	166	1	166	8e-90	271	668464858	hypothetical protein ZHAS_00020343 [Anopheles sinensis]				AGAP007754|AGAP007754-RA	fairly good match with sugar transporter (anopheles darlingi)
AGAP000297|AGAP000297-RA	gi|170041944|ref|XP_001848705.1|	83.03	165	28	0	1	165	1	165	4e-82	251	170041944	conserved hypothetical protein [Culex quinquefasciatus]				AGAP007888|AGAP007888-RA	partial match with blastoderm specific protein 25d (anopheles darlingi, culex quinq)
AGAP000297|AGAP000297-RA	gi|157123319|ref|XP_001660114.1|	78.31	166	36	0	1	166	1	166	1e-74	232	157123319	hypothetical protein AaeL_AAEL009483 [Aedes aegypti]				AGAP012952|AGAP012952-RA	No description, hypothetical protein
AGAP000297|AGAP000297-RA	gi|195164295|ref|XP_002022984.1|	56.63	166	67	1	1	166	1	161	9e-46	158	195164295	GL16566 [Drosophila persimilis]				AGAP009388|AGAP009388-RB	No description, hypothetical protein
AGAP000297|AGAP000297-RA	gi|194889565|ref|XP_001977111.1|	57.83	166	64	2	1	166	1	160	9e-44	153	194889565	GG18852 [Drosophila erecta]				AGAP007959|AGAP007959-RB	No description, hypothetical protein
AGAP000297|AGAP000297-RA	gi|125983916|ref|XP_001355723.1|	55.69	167	68	2	1	166	1	162	2e-43	152	125983916	GA23102 [Drosophila pseudoobscura pseudoobscura]				AGAP009825|AGAP009825-RA	No description, hypothetical protein
AGAP000297|AGAP000297-RA	gi|195479346|ref|XP_002100854.1|	56.63	166	66	2	1	166	1	160	4e-43	151	195479346	GE17293 [Drosophila yakuba]				AGAP008283|AGAP008283-RA	D7r3-related salivary protein (anopheles gambiae, arabiensis)
AGAP000297|AGAP000297-RA	gi|24641317|ref|NP_572726.1|	56.63	166	66	2	1	166	1	160	2e-42	150	24641317	CG1572, isoform A [Drosophila melanogaster]				AGAP008762|AGAP008762-RA	cAMP-responsive element-binding protein-like 2 (anopheles darlingi)
AGAP000297|AGAP000297-RA	gi|194769192|ref|XP_001966690.1|	56.02	166	67	2	1	166	1	160	2e-42	150	194769192	GF19145 [Drosophila ananassae]				AGAP008013|AGAP008013-RA	No description, hypothetical protein
AGAP000297|AGAP000297-RA	gi|195355209|ref|XP_002044085.1|	56.02	166	67	2	1	166	1	160	3e-42	149	195355209	GM13066 [Drosophila sechellia]				AGAP009635|AGAP009635-RA	No description, hypothetical protein
AGAP000297|AGAP000297-RA	gi|195393866|ref|XP_002055574.1|	55.42	166	67	2	1	166	1	159	3e-41	147	195393866	GJ19437 [Drosophila virilis]				AGAP008014|AGAP008014-RB	No description, hypothetical protein
AGAP000297|AGAP000297-RA	gi|195448899|ref|XP_002071862.1|	55.29	170	63	3	1	166	1	161	1e-40	145	195448899	GK10217 [Drosophila willistoni]				AGAP008903|AGAP008903-RA	leukocyte receptor (anopheles sinensis)
AGAP000297|AGAP000297-RA	gi|195047951|ref|XP_001992443.1|	55.36	168	65	3	1	166	1	160	1e-39	143	195047951	GH24752 [Drosophila grimshawi]				AGAP010266|AGAP010266-RA	No description, hypothetical protein
AGAP000297|AGAP000297-RA	gi|512900312|ref|XP_004924861.1|	53.89	167	73	3	1	166	29	192	2e-39	143	512900312	PREDICTED: CKLF-like MARVEL transmembrane domain-containing protein 8-like isoform X1 [Bombyx mori]				AGAP011534|AGAP011534-RA	No description, hypothetical protein
AGAP000297|AGAP000297-RA	gi|195131865|ref|XP_002010365.1|	54.49	167	67	3	1	166	1	159	5e-39	141	195131865	GI14723 [Drosophila mojavensis]				AGAP013543|AGAP013543-RA	No description, hypothetical protein
AGAP000297|AGAP000297-RA	gi|498981922|ref|XP_004529731.1|	56.29	167	67	2	1	166	1	162	3e-38	139	498981922	PREDICTED: uncharacterized protein LOC101451944 [Ceratitis capitata]				AGAP013365|AGAP013365-RA	apolipophorin-III (anopheles sinensis, anopheles darlingi)
AGAP000297|AGAP000297-RA	gi|383857587|ref|XP_003704286.1|	48.19	166	82	3	1	166	1	162	7e-37	135	383857587	PREDICTED: uncharacterized protein LOC100881243 [Megachile rotundata]				AGAP008879|AGAP008879-RA	No description, hypothetical protein
AGAP000297|AGAP000297-RA	gi|340723614|ref|XP_003400184.1|	49.39	164	77	2	1	164	3	160	5e-35	130	340723614	PREDICTED: hypothetical protein LOC100644102 isoform 1 [Bombus terrestris]				AGAP028196|AGAP028196-RA	gamma-glutamyl transpeptidase (culex quinq)
AGAP000586|AGAP000586-RA	gi|347976438|ref|XP_001688287.2|	100	146	0	0	1	146	1	146	1e-100	297	347976438	AGAP000586-PA [Anopheles gambiae str. PEST]	new	No description, hypothetical protein		AGAP028141|AGAP028141-RA	No description, hypothetical protein
AGAP000586|AGAP000586-RA	gi|668448724|gb|KFB38277.1|	77.48	111	22	1	1	108	1	111	3e-42	148	668448724	AGAP000586-PA-like protein [Anopheles sinensis]				AGAP007774|AGAP007774-RA	No description, hypothetical protein
AGAP000586|AGAP000586-RA	gi|568248274|gb|ETN58145.1|	56.29	151	52	4	1	142	1	146	4e-41	145	568248274	hypothetical protein AND_010282 [Anopheles darlingi]				AGAP007049|AGAP007049-RA	No description, hypothetical protein
AGAP000586|AGAP000586-RA	gi|668448726|gb|KFB38279.1|	48.9	182	54	2	1	143	1	182	2e-39	142	668448726	AGAP000586-PA-like protein [Anopheles sinensis]				AGAP009224|AGAP009224-RF	No description, hypothetical protein
AGAP000586|AGAP000586-RA	gi|170039129|ref|XP_001847398.1|	49.66	149	64	4	1	144	1	143	2e-32	122	170039129	conserved hypothetical protein [Culex quinquefasciatus]				AGAP007365|AGAP007365-RA	maternal protein exuperantia (anopheles darlingi, sinensis, culex quinq)
AGAP000586|AGAP000586-RA	gi|195394746|ref|XP_002056003.1|	32	125	83	2	1	124	1	124	2e-06	53.1	195394746	GJ10699 [Drosophila virilis]				AGAP028108|AGAP028108-RA	NIEMANN PICK TYPE C-2a (anopheles darlingi, culex quinq) or homologue
AGAP001111|AGAP001111-RB	gi|347965330|ref|XP_322051.4|	100	730	0	0	1	730	236	965	0	1519	347965330	AGAP001111-PA [Anopheles gambiae str. PEST]	new	glucosidase-like		AGAP008014|AGAP008014-RD	No description, hypothetical protein
AGAP001111|AGAP001111-RB	gi|347965332|ref|XP_003435750.1|	100	730	0	0	1	730	56	785	0	1511	347965332	AGAP001111-PC [Anopheles gambiae str. PEST]				AGAP012443|AGAP012443-RA	No description, hypothetical protein
AGAP001111|AGAP001111-RB	gi|347965334|ref|XP_003435751.1|	100	730	0	0	1	730	1	730	0	1509	347965334	AGAP001111-PB [Anopheles gambiae str. PEST]				AGAP008082|AGAP008082-RA	neuroendocrine protein 7b2 (anopheles darlingi)
AGAP001111|AGAP001111-RB	gi|668455351|gb|KFB43635.1|	88.63	730	83	0	1	730	757	1486	0	1381	668455351	AGAP001111-PA-like protein [Anopheles sinensis]				AGAP028093|AGAP028093-RA	partial match with eukaryotic translation initiation factor 4 gamma (aedes aegypti)
AGAP001111|AGAP001111-RB	gi|568248762|gb|ETN58598.1|	87.12	660	84	1	72	730	1	660	0	1233	568248762	alpha-glucosidase [Anopheles darlingi]				AGAP008963|AGAP008963-RA	alpha-glucosidase (anopheles darlingi)
AGAP001111|AGAP001111-RB	gi|157110118|ref|XP_001650961.1|	72.95	732	194	4	1	730	1	730	0	1148	157110118	alpha-glucosidase [Aedes aegypti]				AGAP010789|AGAP010789-RA	No description, hypothetical protein
AGAP001111|AGAP001111-RB	gi|498971763|ref|XP_004527144.1|	56.07	733	314	7	1	730	233	960	0	894	498971763	PREDICTED: uncharacterized family 31 glucosidase KIAA1161-like isoform X1 [Ceratitis capitata]				AGAP008922|AGAP008922-RA	No description, hypothetical protein
AGAP001111|AGAP001111-RB	gi|498971767|ref|XP_004527145.1|	56.07	733	314	7	1	730	1	728	0	891	498971767	PREDICTED: uncharacterized family 31 glucosidase KIAA1161-like isoform X2 [Ceratitis capitata]				AGAP010479|AGAP010479-RA	enolase binding protein (anopheles arabiensis)
AGAP001111|AGAP001111-RB	gi|194764320|ref|XP_001964278.1|	55.12	733	318	8	1	730	221	945	0	871	194764320	GF21469 [Drosophila ananassae]				AGAP012571|AGAP012571-RA	No description, hypothetical protein
AGAP001111|AGAP001111-RB	gi|195043405|ref|XP_001991613.1|	54.8	739	317	9	1	730	225	955	0	869	195043405	GH11967 [Drosophila grimshawi]				AGAP013109|AGAP013109-RA	vitellogenin 2 (anopheles gambiae)
AGAP001111|AGAP001111-RB	gi|195131921|ref|XP_002010392.1|	54.98	733	319	8	1	730	219	943	0	868	195131921	GI14708 [Drosophila mojavensis]				AGAP008807|AGAP008807-RA	No description, hypothetical protein
AGAP001111|AGAP001111-RB	gi|557760243|ref|XP_005179843.1|	55.99	734	312	9	1	730	1	727	0	868	557760243	PREDICTED: uncharacterized family 31 glucosidase KIAA1161-like [Musca domestica]				AGAP010881|AGAP010881-RA	monocarboxylate transporter (anopheles darlingi)
AGAP001111|AGAP001111-RB	gi|28571440|ref|NP_788859.1|	55.12	733	318	8	1	730	1	725	0	852	28571440	CG33080, isoform B [Drosophila melanogaster]				AGAP011317|AGAP011317-RA	No description, hypothetical protein
AGAP001111|AGAP001111-RB	gi|665389789|ref|NP_001284904.1|	55.12	733	318	8	1	730	120	844	0	854	665389789	CG33080, isoform C [Drosophila melanogaster]				AGAP028186|AGAP028186-RA	No description, hypothetical protein
AGAP001111|AGAP001111-RB	gi|28571438|ref|NP_788858.1|	55.12	733	318	8	1	730	201	925	0	856	28571438	CG33080, isoform A [Drosophila melanogaster]				AGAP008688|AGAP008688-RA	No description, hypothetical protein
AGAP001111|AGAP001111-RB	gi|195448965|ref|XP_002071890.1|	55.18	734	316	9	1	730	215	939	0	856	195448965	GK10238 [Drosophila willistoni]				AGAP013028|AGAP013028-RA	No description, hypothetical protein
AGAP001111|AGAP001111-RB	gi|195340558|ref|XP_002036880.1|	54.98	733	319	8	1	730	198	922	0	855	195340558	GM12624 [Drosophila sechellia]				AGAP028223|AGAP028223-RA	No description, hypothetical protein
AGAP001111|AGAP001111-RB	gi|28316878|gb|AAO39462.1|	54.98	733	319	8	1	730	201	925	0	854	28316878	RH30917p [Drosophila melanogaster]
AGAP001111|AGAP001111-RB	gi|195470112|ref|XP_002099977.1|	54.98	733	319	8	1	730	208	932	0	854	195470112	GE16794 [Drosophila yakuba]
AGAP001111|AGAP001111-RB	gi|194888968|ref|XP_001976999.1|	54.84	733	320	8	1	730	211	935	0	852	194888968	GG18476 [Drosophila erecta]
AGAP000129|AGAP000129-RA	gi|158289262|ref|XP_311017.4|	100	953	0	0	1	953	1	953	0	1986	158289262	AGAP000129-PA [Anopheles gambiae str. PEST]	new	protease of some sort
AGAP000129|AGAP000129-RA	gi|668464879|gb|KFB52117.1|	82.51	955	159	5	1	953	1	949	0	1649	668464879	AGAP000129-PA-like protein [Anopheles sinensis]
AGAP000129|AGAP000129-RA	gi|568254279|gb|ETN63260.1|	75.66	978	196	7	1	953	1	961	0	1515	568254279	protease m1 zinc metalloprotease [Anopheles darlingi]
AGAP000129|AGAP000129-RA	gi|170051671|ref|XP_001861871.1|	72.83	957	237	8	1	953	1	938	0	1455	170051671	protease m1 zinc metalloprotease [Culex quinquefasciatus]
AGAP000129|AGAP000129-RA	gi|157131459|ref|XP_001655856.1|	69.84	945	265	5	10	952	9	935	0	1397	157131459	protease m1 zinc metalloprotease [Aedes aegypti]
AGAP000129|AGAP000129-RA	gi|642915135|ref|XP_008190425.1|	56.41	936	366	12	26	945	984	1893	0	1076	642915135	PREDICTED: importin-11-like [Tribolium castaneum]
AGAP000129|AGAP000129-RA	gi|270002723|gb|EEZ99170.1|	56.41	936	366	12	26	945	18	927	0	1074	270002723	aminopeptidase-like protein [Tribolium castaneum]
AGAP000129|AGAP000129-RA	gi|537361069|ref|NP_001269273.1|	49.73	923	440	8	31	949	33	935	0	930	537361069	aminopeptidase N-like precursor [Bombyx mori]
AGAP000129|AGAP000129-RA	gi|116007874|ref|NP_001036635.1|	45.14	906	473	6	41	942	47	932	0	876	116007874	CG40470 [Drosophila melanogaster]
AGAP000129|AGAP000129-RA	gi|390178547|ref|XP_003736676.1|	55.07	730	322	6	216	943	9	734	0	863	390178547	GA30173 [Drosophila pseudoobscura pseudoobscura]
AGAP000129|AGAP000129-RA	gi|63108409|gb|AAY33500.1|	47.65	787	390	5	158	942	16	782	0	814	63108409	RE53953p [Drosophila melanogaster]
AGAP000129|AGAP000129-RA	gi|307193245|gb|EFN76136.1|	44.13	929	484	12	28	942	32	939	0	803	307193245	Aminopeptidase N [Harpegnathos saltator]
AGAP000129|AGAP000129-RA	gi|350420990|ref|XP_003492690.1|	44.43	925	475	15	29	937	39	940	0	798	350420990	PREDICTED: aminopeptidase N-like [Bombus impatiens]
AGAP000129|AGAP000129-RA	gi|478255546|gb|ENN75763.1|	57.61	637	267	3	302	937	4	638	0	784	478255546	hypothetical protein YQE_07722, partial [Dendroctonus ponderosae]
AGAP000129|AGAP000129-RA	gi|340728597|ref|XP_003402607.1|	44.32	925	476	15	29	937	39	940	0	795	340728597	PREDICTED: aminopeptidase N-like [Bombus terrestris]
AGAP000129|AGAP000129-RA	gi|332023606|gb|EGI63838.1|	44.12	936	485	15	18	937	20	933	0	794	332023606	Aminopeptidase N [Acromyrmex echinatior]
AGAP000129|AGAP000129-RA	gi|572299416|ref|XP_006615840.1|	44.47	931	472	19	27	937	42	947	0	793	572299416	PREDICTED: aminopeptidase N-like [Apis dorsata]
AGAP000129|AGAP000129-RA	gi|380018173|ref|XP_003693010.1|	44.25	931	474	18	27	937	42	947	0	793	380018173	PREDICTED: aminopeptidase N-like [Apis florea]
AGAP000129|AGAP000129-RA	gi|328782359|ref|XP_392602.4|	44.25	931	474	19	27	937	42	947	0	790	328782359	PREDICTED: aminopeptidase N-like isoform X2 [Apis mellifera]
AGAP000129|AGAP000129-RA	gi|571539011|ref|XP_006562646.1|	44.25	931	474	19	27	937	31	936	0	788	571539011	PREDICTED: aminopeptidase N-like isoform X1 [Apis mellifera]
AGAP000630|AGAP000630-RA	gi|347964190|ref|XP_311160.5|	100	2052	0	0	1	2052	1	2052	0	4237	347964190	AGAP000630-PA [Anopheles gambiae str. PEST]	new	similar to kinase-activating death domain protein or Rab3 GDP-GTP exchange factor
AGAP000630|AGAP000630-RA	gi|557755629|ref|XP_005177553.1|	63.66	1893	524	28	1	1822	1	1800	0	2210	557755629	PREDICTED: MAP kinase-activating death domain protein-like [Musca domestica]
AGAP000630|AGAP000630-RA	gi|195046942|ref|XP_001992240.1|	62.49	1909	524	28	5	1820	4	1813	0	2192	195046942	GH24643 [Drosophila grimshawi]
AGAP000630|AGAP000630-RA	gi|386764435|ref|NP_001245675.1|	61.74	1929	522	26	5	1820	4	1829	0	2149	386764435	Rab3 GDP-GTP exchange factor, isoform D [Drosophila melanogaster]
AGAP000630|AGAP000630-RA	gi|195478726|ref|XP_002100629.1|	61.18	1950	528	28	5	1820	4	1858	0	2143	195478726	GE17167 [Drosophila yakuba]
AGAP000630|AGAP000630-RA	gi|195354647|ref|XP_002043808.1|	62.83	1875	533	26	5	1820	4	1773	0	2135	195354647	GM12059 [Drosophila sechellia]
AGAP000630|AGAP000630-RA	gi|386764437|ref|NP_001096983.2|	61.29	1940	507	27	5	1820	4	1823	0	2134	386764437	Rab3 GDP-GTP exchange factor, isoform E [Drosophila melanogaster]
AGAP000630|AGAP000630-RA	gi|668450928|gb|KFB40134.1|	88.02	1277	80	8	547	1797	487	1716	0	2122	668450928	map-kinase activating death domain protein (madd)/denn/aex-3(c.elegans) [Anopheles sinensis]
AGAP000630|AGAP000630-RA	gi|668450928|gb|KFB40134.1|	83.16	481	36	8	1	442	1	475	0	782	668450928	map-kinase activating death domain protein (madd)/denn/aex-3(c.elegans) [Anopheles sinensis]
AGAP000630|AGAP000630-RA	gi|668450928|gb|KFB40134.1|	57.94	107	36	3	1951	2048	1735	1841	6e-15	91.7	668450928	map-kinase activating death domain protein (madd)/denn/aex-3(c.elegans) [Anopheles sinensis]
AGAP000630|AGAP000630-RA	gi|195132558|ref|XP_002010710.1|	62.02	1856	522	22	5	1820	4	1716	0	2117	195132558	GI21691 [Drosophila mojavensis]
AGAP000630|AGAP000630-RA	gi|498963044|ref|XP_004525124.1|	60.63	1915	508	33	1	1820	1	1764	0	2107	498963044	PREDICTED: MAP kinase-activating death domain protein-like [Ceratitis capitata]
AGAP000630|AGAP000630-RA	gi|386764433|ref|NP_573001.2|	60.67	1930	495	24	5	1820	4	1783	0	2102	386764433	Rab3 GDP-GTP exchange factor, isoform C [Drosophila melanogaster]
AGAP000630|AGAP000630-RA	gi|442616388|ref|NP_001259560.1|	60.46	1932	507	24	5	1820	4	1794	0	2098	442616388	Rab3 GDP-GTP exchange factor, isoform H [Drosophila melanogaster]
AGAP000630|AGAP000630-RA	gi|270005730|gb|EFA02178.1|	60	1940	541	36	1	1863	1	1782	0	2094	270005730	hypothetical protein TcasGA2_TC007834 [Tribolium castaneum]
AGAP000630|AGAP000630-RA	gi|642919067|ref|XP_008191719.1|	59.96	1943	551	36	1	1863	1	1796	0	2093	642919067	PREDICTED: MAP kinase-activating death domain protein isoform X1 [Tribolium castaneum]
AGAP000630|AGAP000630-RA	gi|642919071|ref|XP_008191721.1|	60.01	1943	539	37	1	1863	1	1785	0	2091	642919071	PREDICTED: MAP kinase-activating death domain protein isoform X2 [Tribolium castaneum]
AGAP000630|AGAP000630-RA	gi|572261791|ref|XP_006609169.1|	58.75	1961	544	36	6	1817	4	1848	0	2074	572261791	PREDICTED: MAP kinase-activating death domain protein-like isoform X3 [Apis dorsata]
AGAP000630|AGAP000630-RA	gi|380024022|ref|XP_003695807.1|	58.77	1967	540	38	6	1817	4	1854	0	2074	380024022	PREDICTED: MAP kinase-activating death domain protein-like [Apis florea]
AGAP000630|AGAP000630-RA	gi|572261793|ref|XP_006609170.1|	59.08	1955	539	39	6	1817	4	1840	0	2070	572261793	PREDICTED: MAP kinase-activating death domain protein-like isoform X4 [Apis dorsata]
AGAP000906|AGAP000906-RA	gi|347964721|ref|XP_316883.5|	100	271	0	0	1	271	1	271	0	560	347964721	AGAP000906-PA [Anopheles gambiae str. PEST]	new	No description, hypothetical protein
AGAP000906|AGAP000906-RA	gi|157132439|ref|XP_001662563.1|	83.87	186	28	1	85	270	78	261	6e-111	333	157132439	hypothetical protein AaeL_AAEL012429 [Aedes aegypti]
AGAP000906|AGAP000906-RA	gi|642930669|ref|XP_008199217.1|	68.04	194	51	2	77	270	3699	3881	1e-82	283	642930669	PREDICTED: uncharacterized protein LOC657834 [Tribolium castaneum]
AGAP000906|AGAP000906-RA	gi|270011248|gb|EFA07696.1|	69.35	186	44	3	85	270	3730	3902	2e-82	283	270011248	hypothetical protein TcasGA2_TC002172 [Tribolium castaneum]
AGAP000906|AGAP000906-RA	gi|357625425|gb|EHJ75880.1|	69.02	184	50	2	87	270	4247	4423	1e-81	280	357625425	hypothetical protein KGM_06150 [Danaus plexippus]
AGAP000906|AGAP000906-RA	gi|512895603|ref|XP_004923712.1|	73.65	167	37	2	104	270	3665	3824	2e-80	276	512895603	PREDICTED: microtubule-associated protein futsch-like [Bombyx mori]
AGAP000906|AGAP000906-RA	gi|195042742|ref|XP_001991489.1|	63.73	204	68	3	68	269	87	286	1e-79	254	195042742	GH12687 [Drosophila grimshawi]
AGAP000906|AGAP000906-RA	gi|194769023|ref|XP_001966607.1|	71.6	169	46	1	101	269	121	287	1e-79	253	194769023	GF22264 [Drosophila ananassae]
AGAP000906|AGAP000906-RA	gi|478256340|gb|ENN76530.1|	70.83	168	41	2	103	270	134	293	9e-79	251	478256340	hypothetical protein YQE_06981, partial [Dendroctonus ponderosae]
AGAP000906|AGAP000906-RA	gi|546680770|gb|ERL90976.1|	71.26	167	40	2	104	270	135	293	1e-78	251	546680770	hypothetical protein D910_08318 [Dendroctonus ponderosae]
AGAP000906|AGAP000906-RA	gi|195133364|ref|XP_002011109.1|	62.44	205	70	3	68	269	87	287	1e-78	251	195133364	GI16361 [Drosophila mojavensis]
AGAP000906|AGAP000906-RA	gi|386763927|ref|NP_996359.2|	64.43	194	64	2	78	269	19	209	2e-78	248	386763927	CG34417, isoform N [Drosophila melanogaster]
AGAP000906|AGAP000906-RA	gi|195340333|ref|XP_002036768.1|	60.87	207	76	2	65	269	24	227	3e-78	248	195340333	GM12499 [Drosophila sechellia]
AGAP000906|AGAP000906-RA	gi|124248474|gb|ABM92857.1|	64.43	194	64	2	78	269	227	417	2e-77	252	124248474	IP18653p [Drosophila melanogaster]
AGAP000906|AGAP000906-RA	gi|195432779|ref|XP_002064394.1|	67.46	169	52	1	101	269	122	287	2e-76	245	195432779	GK20142 [Drosophila willistoni]
AGAP000906|AGAP000906-RA	gi|557777751|ref|XP_005188509.1|	68.42	171	52	1	101	269	6836	7006	6e-76	264	557777751	PREDICTED: titin-like [Musca domestica]
AGAP000906|AGAP000906-RA	gi|242013489|ref|XP_002427437.1|	67.27	165	41	2	106	270	49	200	5e-74	236	242013489	conserved hypothetical protein [Pediculus humanus corporis]
AGAP000906|AGAP000906-RA	gi|442615304|ref|NP_001259278.1|	64.43	194	64	2	78	269	805	995	7e-73	251	442615304	CG34417, isoform P [Drosophila melanogaster]
AGAP000906|AGAP000906-RA	gi|442615302|ref|NP_001259277.1|	64.43	194	64	2	78	269	1517	1707	6e-72	251	442615302	CG34417, isoform O [Drosophila melanogaster]
AGAP000906|AGAP000906-RA	gi|442615300|ref|NP_001259276.1|	64.43	194	64	2	78	269	1634	1824	7e-72	251	442615300	CG34417, isoform M [Drosophila melanogaster]
AGAP000296|AGAP000296-RA	gi|347963553|ref|XP_001687770.2|	100	231	0	0	1	231	1	231	6e-154	439	347963553	AGAP000296-PA [Anopheles gambiae str. PEST]	new	No description, hypothetical protein
AGAP000611|AGAP000611-RA	gi|347964151|ref|XP_310470.5|	100	415	0	0	1	415	1	415	0	853	347964151	AGAP000611-PA [Anopheles gambiae str. PEST]	new	Salivary protein
AGAP000611|AGAP000611-RA	gi|18389897|gb|AAL68785.1|AF457555_1	97.48	159	4	0	120	278	3	161	1e-103	316	18389897	salivary gland 1-like 4 protein [Anopheles gambiae]
AGAP000611|AGAP000611-RA	gi|445068820|gb|AGE15360.1|	100	115	0	0	1	115	1	115	7e-74	238	445068820	GSG1a, partial [Anopheles gambiae]
AGAP000611|AGAP000611-RA	gi|445068836|gb|AGE15372.1|	99.13	115	1	0	1	115	1	115	4e-73	236	445068836	GSG1a, partial [Anopheles gambiae]
AGAP000611|AGAP000611-RA	gi|445068788|gb|AGE15336.1|	98.26	115	2	0	1	115	1	115	2e-72	234	445068788	GSG1a, partial [Anopheles gambiae]
AGAP000611|AGAP000611-RA	gi|445068864|gb|AGE15393.1|	97.39	115	3	0	1	115	1	115	1e-71	232	445068864	GSG1a, partial [Anopheles gambiae]
AGAP000611|AGAP000611-RA	gi|445068796|gb|AGE15342.1|	97.39	115	3	0	1	115	1	115	1e-71	232	445068796	GSG1a, partial [Anopheles gambiae]
AGAP000611|AGAP000611-RA	gi|445068784|gb|AGE15333.1|	96.52	115	4	0	1	115	1	115	8e-71	230	445068784	GSG1a, partial [Anopheles gambiae]
AGAP000611|AGAP000611-RA	gi|445068896|gb|AGE15417.1|	89.57	115	12	0	1	115	1	115	2e-64	213	445068896	GSG1a, partial [Anopheles merus]
AGAP000611|AGAP000611-RA	gi|31203041|ref|XP_310469.1|	32.58	396	252	7	5	391	12	401	1e-57	205	31203041	AGAP000612-PA [Anopheles gambiae str. PEST]
AGAP000611|AGAP000611-RA	gi|4210615|emb|CAA10258.1|	32.56	387	248	6	12	391	21	401	1e-56	202	4210615	SG1 protein [Anopheles gambiae]
AGAP000611|AGAP000611-RA	gi|56809867|gb|AAW31598.1|	33.16	383	239	9	12	387	36	408	3e-48	180	56809867	SAGLIN [Anopheles gambiae]
AGAP000611|AGAP000611-RA	gi|347964149|ref|XP_001237248.3|	33.16	383	239	9	12	387	55	427	4e-48	181	347964149	AGAP000610-PA [Anopheles gambiae str. PEST]
AGAP000611|AGAP000611-RA	gi|13509406|emb|CAC35452.1|	100	75	0	0	1	75	16	90	3e-45	162	13509406	gSG1a protein [Anopheles gambiae]
AGAP000611|AGAP000611-RA	gi|668449455|gb|KFB38833.1|	30.57	386	254	5	12	387	360	741	7e-42	166	668449455	SG1B-like salivary protein [Anopheles sinensis]
AGAP000611|AGAP000611-RA	gi|668449454|gb|KFB38832.1|	31.02	303	196	5	12	305	35	333	8e-38	150	668449454	SG1B-like salivary protein [Anopheles sinensis]
AGAP000611|AGAP000611-RA	gi|31979114|gb|AAP68773.1|	28.57	385	239	8	12	388	35	391	2e-36	147	31979114	SG1B-like salivary protein [Anopheles cracens]
AGAP000611|AGAP000611-RA	gi|27372929|gb|AAO06838.1|	28.57	385	262	6	8	387	35	411	2e-34	142	27372929	putative salivary protein SG1B [Anopheles stephensi]
AGAP000611|AGAP000611-RA	gi|445068803|gb|AGE15347.1|	31.53	295	176	11	12	294	55	335	3e-26	117	445068803	SAGLIN [Anopheles gambiae]
AGAP000611|AGAP000611-RA	gi|445068851|gb|AGE15383.1|	31.03	290	185	8	12	294	55	336	5e-26	117	445068851	SAGLIN [Anopheles gambiae]
AGAP001193|AGAP001193-RA	gi|58396540|ref|XP_321968.2|	100	143	0	0	1	143	1	143	3e-98	290	58396540	AGAP001193-PA [Anopheles gambiae str. PEST]	new	No description, hypothetical protein
AGAP001193|AGAP001193-RA	gi|568255306|gb|ETN64111.1|	33.96	106	64	3	23	123	99	203	9e-11	69.7	568255306	hypothetical protein AND_004154 [Anopheles darlingi]
AGAP001193|AGAP001193-RA	gi|668458103|gb|KFB46053.1|	28.24	131	84	4	20	142	23	151	7e-08	57.4	668458103	hypothetical protein ZHAS_00014028 [Anopheles sinensis]
AGAP001193|AGAP001193-RA	gi|156367034|ref|XP_001627225.1|	28.06	139	76	5	8	142	4	122	2e-06	52.8	156367034	predicted protein [Nematostella vectensis]
AGAP001193|AGAP001193-RA	gi|126680239|gb|ABO26413.1|	24.2	157	99	6	1	141	1	153	5e-06	52	126680239	unknown [Anopheles gambiae]
AGAP001193|AGAP001193-RA	gi|126680255|gb|ABO26421.1|	24.2	157	99	6	1	141	1	153	5e-06	52	126680255	unknown [Anopheles gambiae]
AGAP001193|AGAP001193-RA	gi|126680249|gb|ABO26418.1|	24.2	157	99	6	1	141	1	153	6e-06	51.6	126680249	unknown [Anopheles gambiae]
AGAP001193|AGAP001193-RA	gi|126680233|gb|ABO26410.1|	24.2	157	99	6	1	141	1	153	6e-06	51.6	126680233	unknown [Anopheles gambiae]
AGAP001193|AGAP001193-RA	gi|126680223|gb|ABO26405.1|	24.2	157	99	6	1	141	1	153	7e-06	51.6	126680223	unknown [Anopheles gambiae]
AGAP001193|AGAP001193-RA	gi|126680225|gb|ABO26406.1|	24.2	157	99	6	1	141	1	153	8e-06	51.6	126680225	unknown [Anopheles gambiae]
AGAP001193|AGAP001193-RA	gi|126680241|gb|ABO26414.1|	24.2	157	99	6	1	141	1	153	8e-06	51.2	126680241	unknown [Anopheles gambiae]
AGAP001193|AGAP001193-RA	gi|126680221|gb|ABO26404.1|	24.2	157	99	6	1	141	1	153	9e-06	51.2	126680221	unknown [Anopheles gambiae]
AGAP001193|AGAP001193-RA	gi|668458104|gb|KFB46054.1|	23.24	142	93	5	12	142	14	150	1e-05	51.2	668458104	hypothetical protein ZHAS_00014029 [Anopheles sinensis]
AGAP001193|AGAP001193-RA	gi|126680229|gb|ABO26408.1|	24.2	157	99	6	1	141	1	153	1e-05	51.2	126680229	unknown [Anopheles gambiae]
AGAP001193|AGAP001193-RA	gi|126680237|gb|ABO26412.1|	24.2	157	99	6	1	141	1	153	1e-05	50.8	126680237	unknown [Anopheles gambiae]
AGAP001193|AGAP001193-RA	gi|58382948|ref|XP_312285.2|	24.2	157	99	6	1	141	1	153	1e-05	50.8	58382948	AGAP002643-PA [Anopheles gambiae str. PEST]
AGAP001193|AGAP001193-RA	gi|126680251|gb|ABO26419.1|	24.2	157	99	6	1	141	1	153	1e-05	50.8	126680251	unknown [Anopheles gambiae]
AGAP001193|AGAP001193-RA	gi|126680231|gb|ABO26409.1|	24.2	157	99	6	1	141	1	153	2e-05	50.4	126680231	unknown [Anopheles gambiae]
AGAP001193|AGAP001193-RA	gi|156367036|ref|XP_001627226.1|	28.26	138	71	4	8	141	6	119	3e-05	49.7	156367036	predicted protein [Nematostella vectensis]
AGAP001193|AGAP001193-RA	gi|126680235|gb|ABO26411.1|	24.2	157	99	6	1	141	1	153	3e-05	49.7	126680235	unknown [Anopheles gambiae]
AGAP000403|AGAP000403-RA	gi|347963754|ref|XP_001688309.2|	100	814	0	0	1	814	1	814	0	1600	347963754	AGAP000403-PA [Anopheles gambiae str. PEST]	new	rasputin (culex)
AGAP000403|AGAP000403-RA	gi|668451329|gb|KFB40464.1|	54.65	893	267	31	1	814	1	834	0	731	668451329	AGAP000403-PA-like protein [Anopheles sinensis]
AGAP000403|AGAP000403-RA	gi|568256541|gb|ETN65042.1|	50.1	481	186	17	1	452	1	456	9e-98	335	568256541	hypothetical protein AND_003198 [Anopheles darlingi]
AGAP000403|AGAP000403-RA	gi|568256541|gb|ETN65042.1|	72.32	177	36	5	523	688	638	812	3e-62	236	568256541	hypothetical protein AND_003198 [Anopheles darlingi]
AGAP000403|AGAP000403-RA	gi|158288872|ref|XP_310697.4|	100	134	0	0	3	136	1	134	2e-88	286	158288872	AGAP000404-PA [Anopheles gambiae str. PEST]
AGAP000403|AGAP000403-RA	gi|170051648|ref|XP_001861860.1|	58.45	284	95	4	1	283	1	262	7e-85	296	170051648	rasputin [Culex quinquefasciatus]
AGAP000403|AGAP000403-RA	gi|170051648|ref|XP_001861860.1|	74.67	150	33	3	550	696	446	593	2e-58	222	170051648	rasputin [Culex quinquefasciatus]
AGAP000403|AGAP000403-RA	gi|357602466|gb|EHJ63410.1|	76.88	160	35	1	1	158	1	160	7e-73	257	357602466	hypothetical protein KGM_21411 [Danaus plexippus]
AGAP000403|AGAP000403-RA	gi|357602466|gb|EHJ63410.1|	50.5	101	40	3	597	689	341	439	2e-14	86.3	357602466	hypothetical protein KGM_21411 [Danaus plexippus]
AGAP000403|AGAP000403-RA	gi|512908169|ref|XP_004926615.1|	82.73	139	24	0	1	139	1	139	1e-72	248	512908169	PREDICTED: ras GTPase-activating protein-binding protein 2-like [Bombyx mori]
AGAP000403|AGAP000403-RA	gi|195113433|ref|XP_002001272.1|	68.39	193	40	6	1	189	1	176	2e-69	253	195113433	GI22064 [Drosophila mojavensis]
AGAP000403|AGAP000403-RA	gi|195113433|ref|XP_002001272.1|	50.74	203	75	4	588	785	469	651	4e-44	178	195113433	GI22064 [Drosophila mojavensis]
AGAP000403|AGAP000403-RA	gi|195390399|ref|XP_002053856.1|	75.95	158	25	3	1	154	1	149	5e-69	251	195390399	GJ24112 [Drosophila virilis]
AGAP000403|AGAP000403-RA	gi|195390399|ref|XP_002053856.1|	48.79	207	75	5	565	766	453	633	9e-42	172	195390399	GJ24112 [Drosophila virilis]
AGAP000403|AGAP000403-RA	gi|498995848|ref|XP_004533210.1|	66.13	186	48	4	1	182	1	175	1e-68	253	498995848	PREDICTED: ras GTPase-activating protein-binding protein 1-like [Ceratitis capitata]
AGAP000403|AGAP000403-RA	gi|195571111|ref|XP_002103547.1|	69.1	178	40	4	1	174	1	167	2e-67	247	195571111	GD18916 [Drosophila simulans]
AGAP000403|AGAP000403-RA	gi|195571111|ref|XP_002103547.1|	50	224	89	5	565	787	460	661	2e-34	149	195571111	GD18916 [Drosophila simulans]
AGAP000403|AGAP000403-RA	gi|24646611|ref|NP_524907.2|	69.1	178	40	4	1	174	1	167	2e-67	248	24646611	rasputin, isoform B [Drosophila melanogaster]
AGAP000403|AGAP000403-RA	gi|24646611|ref|NP_524907.2|	49.15	236	92	6	565	795	460	672	1e-35	154	24646611	rasputin, isoform B [Drosophila melanogaster]
AGAP000403|AGAP000403-RA	gi|7739653|gb|AAF68949.1|AF231031_1	69.1	178	40	4	1	174	1	167	2e-67	248	7739653	rasputin [Drosophila melanogaster]
AGAP000570|AGAP000570-RA	gi|158288659|ref|XP_001237263.2|	100	169	0	0	1	169	1	169	3e-114	333	158288659	AGAP000570-PA [Anopheles gambiae str. PEST]	new	salivary or midgut protein
AGAP000570|AGAP000570-RA	gi|668446813|gb|KFB36768.1|	60.69	173	58	5	1	169	1	167	4e-52	175	668446813	AGAP000570-PA-like protein [Anopheles sinensis]
AGAP000570|AGAP000570-RA	gi|170068692|ref|XP_001868963.1|	49.63	135	62	1	35	169	37	165	1e-39	143	170068692	14.5 kDa salivary protein [Culex quinquefasciatus]
AGAP000570|AGAP000570-RA	gi|157124809|ref|XP_001660534.1|	53.7	162	65	3	10	169	5	158	2e-38	139	157124809	hypothetical protein AaeL_AAEL009985 [Aedes aegypti]
AGAP000570|AGAP000570-RA	gi|157137951|ref|XP_001664091.1|	51.85	162	68	3	10	169	5	158	5e-37	136	157137951	hypothetical protein AaeL_AAEL013885 [Aedes aegypti]
AGAP000570|AGAP000570-RA	gi|170068688|ref|XP_001868961.1|	54.74	137	54	1	33	169	25	153	4e-36	133	170068688	14.5 kDa salivary protein [Culex quinquefasciatus]
AGAP000570|AGAP000570-RA	gi|170068690|ref|XP_001868962.1|	54.74	137	54	1	33	169	25	153	5e-36	133	170068690	conserved hypothetical protein [Culex quinquefasciatus]
AGAP000570|AGAP000570-RA	gi|157107566|ref|XP_001649836.1|	43.86	171	78	5	1	169	1	155	5e-30	117	157107566	hypothetical protein AaeL_AAEL004809 [Aedes aegypti]
AGAP000570|AGAP000570-RA	gi|157137971|ref|XP_001664100.1|	57	100	43	0	70	169	56	155	1e-29	117	157137971	hypothetical protein AaeL_AAEL013895 [Aedes aegypti]
AGAP000570|AGAP000570-RA	gi|56199478|gb|AAV84228.1|	48.25	143	64	3	26	168	35	167	1e-29	117	56199478	unknown [Culicoides sonorensis]
AGAP000570|AGAP000570-RA	gi|157674405|gb|ABV60298.1|	46.62	133	63	3	37	168	28	153	3e-29	115	157674405	14.3 kDa midgut protein [Lutzomyia longipalpis]
AGAP000570|AGAP000570-RA	gi|56199480|gb|AAV84229.1|	46.15	143	67	2	26	168	35	167	3e-29	116	56199480	unknown [Culicoides sonorensis]
AGAP000570|AGAP000570-RA	gi|157361503|gb|ABV44709.1|	36.81	163	94	2	7	168	6	160	7e-26	107	157361503	18 kDa midgut protein [Phlebotomus papatasi]
AGAP000570|AGAP000570-RA	gi|112497046|gb|ABI20163.1|	40.99	161	82	4	10	169	5	153	2e-25	105	112497046	14.5 kDa salivary protein [Phlebotomus duboscqi]
AGAP000570|AGAP000570-RA	gi|112496974|gb|ABI20159.1|	35.58	163	96	2	7	168	6	160	4e-24	102	112496974	16 kDa salivary protein [Phlebotomus duboscqi]
AGAP000570|AGAP000570-RA	gi|498972530|ref|XP_004527335.1|	38.35	133	76	2	36	168	42	168	1e-22	99	498972530	PREDICTED: uncharacterized protein LOC101460614 [Ceratitis capitata]
AGAP000570|AGAP000570-RA	gi|195400933|ref|XP_002059070.1|	35.8	162	98	3	8	168	4	160	1e-22	98.6	195400933	GJ15191 [Drosophila virilis]
AGAP000570|AGAP000570-RA	gi|195447412|ref|XP_002071202.1|	41.09	129	71	1	40	168	44	167	2e-22	98.2	195447412	GK25257 [Drosophila willistoni]
AGAP000570|AGAP000570-RA	gi|195567535|ref|XP_002107315.1|	39.26	135	76	2	37	169	32	162	3e-20	92.4	195567535	GD15631 [Drosophila simulans]
AGAP000570|AGAP000570-RA	gi|195345465|ref|XP_002039289.1|	37.78	135	78	2	37	169	32	162	6e-20	91.7	195345465	GM22808 [Drosophila sechellia]
AGAP000603|AGAP000603-RA	gi|58380340|ref|XP_310475.2|	100	147	0	0	1	147	1	147	9e-100	295	58380340	AGAP000603-PA [Anopheles gambiae str. PEST]	new	No description, hypothetical protein
AGAP000603|AGAP000603-RA	gi|668449476|gb|KFB38854.1|	56.55	145	63	0	1	145	15	159	3e-45	156	668449476	AGAP000603-PA-like protein [Anopheles sinensis]
AGAP000603|AGAP000603-RA	gi|568251474|gb|ETN61005.1|	55.96	109	46	1	41	147	54	162	3e-32	123	568251474	hypothetical protein AND_007355 [Anopheles darlingi]
AGAP000603|AGAP000603-RA	gi|157141568|ref|XP_001647724.1|	56.41	78	34	0	41	118	68	145	2e-18	87	157141568	hypothetical protein AaeL_AAEL015451 [Aedes aegypti]
AGAP000603|AGAP000603-RA	gi|157132816|ref|XP_001662652.1|	56.41	78	34	0	41	118	68	145	2e-18	87	157132816	hypothetical protein AaeL_AAEL002908 [Aedes aegypti]
AGAP000603|AGAP000603-RA	gi|170052798|ref|XP_001862385.1|	39.33	89	54	0	41	129	57	145	3e-13	72.8	170052798	conserved hypothetical protein [Culex quinquefasciatus]
AGAP000023|AGAP000023-RA	gi|158289397|ref|XP_311138.3|	100	383	0	0	1	383	1	383	0	795	158289397	AGAP000023-PA [Anopheles gambiae str. PEST]	new	No description, hypothetical protein
AGAP000023|AGAP000023-RA	gi|568255936|gb|ETN64592.1|	74.15	383	95	2	5	383	6	388	0	607	568255936	tan [Anopheles darlingi]
AGAP000023|AGAP000023-RA	gi|157167597|ref|XP_001655263.1|	72.18	381	102	2	6	383	7	386	0	593	157167597	hypothetical protein AaeL_AAEL002457 [Aedes aegypti]
AGAP000023|AGAP000023-RA	gi|157167595|ref|XP_001655262.1|	72.18	381	102	2	6	383	13	392	0	593	157167595	hypothetical protein AaeL_AAEL002457 [Aedes aegypti]
AGAP000023|AGAP000023-RA	gi|668461242|gb|KFB48815.1|	68.7	409	97	2	6	383	8	416	0	590	668461242	hypothetical protein ZHAS_00017116 [Anopheles sinensis]
AGAP000023|AGAP000023-RA	gi|170042003|ref|XP_001848733.1|	71.65	381	104	2	6	383	7	386	0	587	170042003	conserved hypothetical protein [Culex quinquefasciatus]
AGAP000023|AGAP000023-RA	gi|91078850|ref|XP_971848.1|	66.76	376	120	2	9	382	9	381	0	521	91078850	PREDICTED: uncharacterized protein LOC660531 [Tribolium castaneum]
AGAP000023|AGAP000023-RA	gi|478255826|gb|ENN76034.1|	60.16	384	148	4	2	382	3	384	8e-163	474	478255826	hypothetical protein YQE_07407 [Dendroctonus ponderosae]
AGAP000023|AGAP000023-RA	gi|350396741|ref|XP_003484648.1|	57.74	381	149	5	6	381	12	385	2e-155	456	350396741	PREDICTED: hypothetical protein LOC100741126 [Bombus impatiens]
AGAP000023|AGAP000023-RA	gi|156553298|ref|XP_001599569.1|	55.3	387	162	3	2	383	12	392	3e-155	455	156553298	PREDICTED: uncharacterized protein LOC100114612 [Nasonia vitripennis]
AGAP000023|AGAP000023-RA	gi|557760509|ref|XP_005179975.1|	57.81	384	155	4	6	383	5	387	3e-154	452	557760509	PREDICTED: uncharacterized protein LOC101890586 [Musca domestica]
AGAP000023|AGAP000023-RA	gi|340715564|ref|XP_003396281.1|	57.22	381	151	5	6	381	12	385	6e-154	452	340715564	PREDICTED: hypothetical protein LOC100649211 [Bombus terrestris]
AGAP000023|AGAP000023-RA	gi|383855246|ref|XP_003703127.1|	55.87	383	158	4	6	383	16	392	3e-153	450	383855246	PREDICTED: uncharacterized protein LOC100881641 [Megachile rotundata]
AGAP000023|AGAP000023-RA	gi|607353000|gb|EZA47863.1|	56.73	379	154	3	9	383	20	392	5e-153	449	607353000	Acyl-coenzyme A:6-aminopenicillanic-acid-acyltransferase 40 kDa form [Cerapachys biroi]
AGAP000023|AGAP000023-RA	gi|499008881|ref|XP_004536429.1|	58.12	382	155	4	6	383	5	385	4e-151	444	499008881	PREDICTED: uncharacterized protein LOC101452854 [Ceratitis capitata]
AGAP000023|AGAP000023-RA	gi|307192567|gb|EFN75755.1|	55.41	379	159	4	9	383	21	393	2e-150	443	307192567	Acyl-coenzyme A:6-aminopenicillanic-acid-acyltransferase 40 kDa form [Harpegnathos saltator]
AGAP000023|AGAP000023-RA	gi|307170297|gb|EFN62652.1|	56.2	379	156	3	9	383	18	390	3e-150	442	307170297	Acyl-coenzyme A:6-aminopenicillanic-acid-acyltransferase 40 kDa form [Camponotus floridanus]
AGAP000023|AGAP000023-RA	gi|665815117|ref|XP_008556198.1|	56.73	379	153	4	6	379	17	389	4e-150	442	665815117	PREDICTED: uncharacterized protein LOC103577369 [Microplitis demolitor]
AGAP000023|AGAP000023-RA	gi|332018512|gb|EGI59102.1|	53.68	380	167	3	7	383	16	389	1e-148	438	332018512	Acyl-coenzyme A:6-aminopenicillanic-acid-acyltransferase 40 kDa form [Acromyrmex echinatior]
AGAP000023|AGAP000023-RA	gi|572298812|ref|XP_006615548.1|	56.48	386	151	7	3	383	12	385	2e-148	437	572298812	PREDICTED: uncharacterized protein LOC102681118 isoform X1 [Apis dorsata]
AGAP000323|AGAP000323-RA	gi|347963607|ref|XP_001237307.3|	100	2026	0	0	1	2026	1	2026	0	4036	347963607	AGAP000323-PA [Anopheles gambiae str. PEST]	new	No description, hypothetical protein
AGAP000323|AGAP000323-RA	gi|668457586|gb|KFB45589.1|	35.79	1492	697	65	727	2008	297	1737	2e-124	444	668457586	AGAP000323-PA-like protein [Anopheles sinensis]
AGAP000323|AGAP000323-RA	gi|668457586|gb|KFB45589.1|	32.87	1442	705	49	1	1305	1	1316	4e-108	393	668457586	AGAP000323-PA-like protein [Anopheles sinensis]
AGAP000323|AGAP000323-RA	gi|668448434|gb|KFB38096.1|	39.17	743	379	16	1307	2008	3	713	2e-113	390	668448434	AGAP000323-PA-like protein [Anopheles sinensis]
AGAP000323|AGAP000323-RA	gi|668448434|gb|KFB38096.1|	30.46	371	197	15	1161	1506	5	339	2e-09	72.8	668448434	AGAP000323-PA-like protein [Anopheles sinensis]
AGAP000323|AGAP000323-RA	gi|668448434|gb|KFB38096.1|	33.69	279	147	15	696	945	3	272	6e-05	58.2	668448434	AGAP000323-PA-like protein [Anopheles sinensis]
AGAP000323|AGAP000323-RA	gi|668448434|gb|KFB38096.1|	31.69	325	141	14	887	1185	3	272	0.0004	55.8	668448434	AGAP000323-PA-like protein [Anopheles sinensis]
AGAP000323|AGAP000323-RA	gi|668448433|gb|KFB38095.1|	43.19	426	232	5	1	421	1	421	1e-97	339	668448433	AGAP000323-PA-like protein [Anopheles sinensis]
AGAP000323|AGAP000323-RA	gi|568256415|gb|ETN64950.1|	51.54	293	112	5	1731	2008	254	531	2e-75	274	568256415	hypothetical protein AND_003292 [Anopheles darlingi]
AGAP000323|AGAP000323-RA	gi|568256415|gb|ETN64950.1|	34.76	233	126	4	14	246	20	226	7e-27	127	568256415	hypothetical protein AND_003292 [Anopheles darlingi]
AGAP000323|AGAP000323-RA	gi|498981221|ref|XP_004529553.1|	24.64	1928	1030	73	328	2008	418	2169	2e-39	172	498981221	PREDICTED: GRIP and coiled-coil domain-containing protein 2-like isoform X1 [Ceratitis capitata]
AGAP000323|AGAP000323-RA	gi|157106537|ref|XP_001649368.1|	30.07	459	254	15	14	423	6	446	4e-39	171	157106537	LL5 beta protein, putative [Aedes aegypti]
AGAP000323|AGAP000323-RA	gi|195432817|ref|XP_002064413.1|	28.67	900	461	37	1250	2022	1403	2248	3e-34	155	195432817	GK20155 [Drosophila willistoni]
AGAP000323|AGAP000323-RA	gi|195432817|ref|XP_002064413.1|	23.69	498	277	20	14	436	6	475	6e-09	72	195432817	GK20155 [Drosophila willistoni]
AGAP000323|AGAP000323-RA	gi|93211089|gb|ABF00987.1|	27.37	1056	499	45	1057	2022	1223	2100	7e-33	150	93211089	mushroom body defect protein [Drosophila melanogaster]
AGAP000323|AGAP000323-RA	gi|9545989|gb|AAF88146.1|AF174134_1	27.42	1065	529	44	1057	2022	1181	2100	1e-32	150	9545989	Mud protein [Drosophila melanogaster]
AGAP000323|AGAP000323-RA	gi|557761201|ref|XP_005180320.1|	33.76	311	167	11	1724	2011	2319	2613	4e-31	145	557761201	PREDICTED: GRIP and coiled-coil domain-containing protein 2 [Musca domestica]
AGAP000323|AGAP000323-RA	gi|557761201|ref|XP_005180320.1|	24.06	665	422	23	14	618	6	647	1e-20	110	557761201	PREDICTED: GRIP and coiled-coil domain-containing protein 2 [Musca domestica]
AGAP000323|AGAP000323-RA	gi|442616328|ref|NP_001259545.1|	27.22	1069	526	46	1057	2022	1181	2100	8e-31	144	442616328	mushroom body defect, isoform L [Drosophila melanogaster]
AGAP000323|AGAP000323-RA	gi|386764405|ref|NP_727769.3|	25.8	1655	780	69	455	2022	873	2166	2e-29	139	386764405	mushroom body defect, isoform H [Drosophila melanogaster]
AGAP001374|AGAP001374-RA	gi|58396245|ref|XP_321765.2|	100	391	0	0	1	391	1	391	0	805	58396245	AGAP001374-PA [Anopheles gambiae str. PEST]	new	TRIO Salivary gland protein
AGAP001374|AGAP001374-RA	gi|18389917|gb|AAL68795.1|AF457565_1	97.95	391	8	0	1	391	1	391	0	794	18389917	TRIO protein [Anopheles gambiae]
AGAP001374|AGAP001374-RA	gi|114865005|gb|ABI83793.1|	52.85	386	174	4	6	388	6	386	6e-131	393	114865005	trio 2 salivary protein [Anopheles funestus]
AGAP001374|AGAP001374-RA	gi|29501528|gb|AAO74841.1|	46.79	374	189	4	17	388	18	383	2e-110	341	29501528	TRIO salivary gland protein precursor [Anopheles stephensi]
AGAP001374|AGAP001374-RA	gi|668456091|gb|KFB44293.1|	31.55	393	241	10	1	378	1	380	1e-49	183	668456091	TRIO salivary gland protein precursor [Anopheles sinensis]
AGAP001374|AGAP001374-RA	gi|114864823|gb|ABI83771.1|	55.97	159	67	1	230	388	1	156	2e-48	172	114864823	trio salivary protein [Anopheles funestus]
AGAP001643|AGAP001643-RA	gi|347966304|ref|XP_321453.3|	100	1196	0	0	1	1196	1	1196	0	2486	347966304	AGAP001643-PA [Anopheles gambiae str. PEST]	new	No description, hypothetical protein
AGAP001643|AGAP001643-RA	gi|668447389|gb|KFB37188.1|	59.62	941	318	15	1	904	1	916	0	1060	668447389	AGAP001643-PA-like protein [Anopheles sinensis]
AGAP001643|AGAP001643-RA	gi|568248448|gb|ETN58298.1|	37.34	932	457	21	279	1188	335	1161	1e-160	521	568248448	hypothetical protein AND_010111 [Anopheles darlingi]
AGAP001643|AGAP001643-RA	gi|568248448|gb|ETN58298.1|	81.78	214	36	2	1	214	1	211	6e-100	355	568248448	hypothetical protein AND_010111 [Anopheles darlingi]
AGAP001643|AGAP001643-RA	gi|157127655|ref|XP_001655023.1|	39.3	575	283	7	1	515	1	569	6e-121	397	157127655	hypothetical protein AaeL_AAEL010888 [Aedes aegypti]
AGAP001643|AGAP001643-RA	gi|170032496|ref|XP_001844117.1|	56.78	199	85	1	1	199	1	198	2e-66	245	170032496	conserved hypothetical protein [Culex quinquefasciatus]
AGAP001643|AGAP001643-RA	gi|170032496|ref|XP_001844117.1|	37.75	249	152	1	263	508	310	558	2e-40	169	170032496	conserved hypothetical protein [Culex quinquefasciatus]
AGAP001643|AGAP001643-RA	gi|170049459|ref|XP_001856206.1|	41.32	167	98	0	1027	1193	1	167	1e-35	145	170049459	conserved hypothetical protein [Culex quinquefasciatus]
AGAP001643|AGAP001643-RA	gi|157127653|ref|XP_001655022.1|	44.44	162	90	0	1022	1183	657	818	4e-34	152	157127653	hypothetical protein AaeL_AAEL010890 [Aedes aegypti]
AGAP001643|AGAP001643-RA	gi|157127653|ref|XP_001655022.1|	33.14	172	91	3	500	647	5	176	3e-15	91.3	157127653	hypothetical protein AaeL_AAEL010890 [Aedes aegypti]
AGAP001643|AGAP001643-RA	gi|170032498|ref|XP_001844118.1|	35.32	235	124	1	959	1193	584	790	4e-29	135	170032498	conserved hypothetical protein [Culex quinquefasciatus]
AGAP001643|AGAP001643-RA	gi|170032498|ref|XP_001844118.1|	43.62	94	53	0	498	591	11	104	6e-16	93.2	170032498	conserved hypothetical protein [Culex quinquefasciatus]
AGAP001643|AGAP001643-RA	gi|668445697|gb|KFB35939.1|	32.96	179	117	2	6	184	31	206	1e-19	100	668445697	hypothetical protein ZHAS_00002896 [Anopheles sinensis]
AGAP001643|AGAP001643-RA	gi|347966302|ref|XP_001238493.3|	28.93	318	209	9	275	585	193	500	4e-19	103	347966302	AGAP001640-PA [Anopheles gambiae str. PEST]
AGAP001643|AGAP001643-RA	gi|347966302|ref|XP_001238493.3|	28.57	161	113	2	8	168	10	168	5e-09	71.2	347966302	AGAP001640-PA [Anopheles gambiae str. PEST]
AGAP001643|AGAP001643-RA	gi|668465198|gb|KFB52387.1|	29.44	180	124	2	5	184	35	211	4e-17	95.1	668465198	hypothetical protein ZHAS_00020622 [Anopheles sinensis]
AGAP001643|AGAP001643-RA	gi|157127657|ref|XP_001655024.1|	25.9	332	211	6	274	592	204	513	4e-17	97.4	157127657	hypothetical protein AaeL_AAEL010887 [Aedes aegypti]
AGAP001643|AGAP001643-RA	gi|157127657|ref|XP_001655024.1|	33.73	166	103	3	6	168	19	180	2e-14	89	157127657	hypothetical protein AaeL_AAEL010887 [Aedes aegypti]
AGAP001643|AGAP001643-RA	gi|157127657|ref|XP_001655024.1|	24.72	356	170	16	903	1184	849	1180	1e-05	59.7	157127657	hypothetical protein AaeL_AAEL010887 [Aedes aegypti]
AGAP001643|AGAP001643-RA	gi|568250592|gb|ETN60260.1|	30.94	181	122	2	4	184	26	203	5e-17	94.4	568250592	hypothetical protein AND_008134 [Anopheles darlingi]
AGAP000605|AGAP000605-RA	gi|158288619|ref|XP_001688286.1|	100	212	0	0	1	212	1	212	7e-143	409	158288619	AGAP000605-PA [Anopheles gambiae str. PEST]	new	No description, hypothetical protein
AGAP000605|AGAP000605-RA	gi|668449469|gb|KFB38847.1|	78.05	41	9	0	109	149	125	165	8e-12	70.5	668449469	AGAP000605-PA-like protein [Anopheles sinensis]
AGAP000605|AGAP000605-RA	gi|157132814|ref|XP_001662651.1|	34.97	143	74	3	68	191	37	179	9e-11	67.4	157132814	hypothetical protein AaeL_AAEL002889 [Aedes aegypti]
AGAP000605|AGAP000605-RA	gi|170059786|ref|XP_001865513.1|	37.11	194	101	9	1	186	1	181	4e-10	67	170059786	hypothetical protein CpipJ_CPIJ015243 [Culex quinquefasciatus]
AGAP000605|AGAP000605-RA	gi|498999994|ref|XP_004534236.1|	46.67	75	37	1	127	201	56	127	1e-07	57.8	498999994	PREDICTED: uncharacterized protein LOC101456777 [Ceratitis capitata]
AGAP000612|AGAP000612-RA	gi|31203041|ref|XP_310469.1|	100	401	0	0	1	401	1	401	0	830	31203041	AGAP000612-PA [Anopheles gambiae str. PEST]	new	salivary gland protein
AGAP000612|AGAP000612-RA	gi|4210615|emb|CAA10258.1|	99	401	4	0	1	401	1	401	0	820	4210615	SG1 protein [Anopheles gambiae]
AGAP000612|AGAP000612-RA	gi|4127301|emb|CAA76813.1|	99.35	153	1	0	1	153	1	153	3e-105	319	4127301	gSG1 protein [Anopheles gambiae]
AGAP000612|AGAP000612-RA	gi|347964151|ref|XP_310470.5|	32.41	398	254	7	10	401	3	391	2e-55	199	347964151	AGAP000611-PA [Anopheles gambiae str. PEST]
AGAP000612|AGAP000612-RA	gi|56809867|gb|AAW31598.1|	32.46	382	250	5	19	398	34	409	6e-52	190	56809867	SAGLIN [Anopheles gambiae]
AGAP000612|AGAP000612-RA	gi|347964149|ref|XP_001237248.3|	32.46	382	250	5	19	398	53	428	7e-52	190	347964149	AGAP000610-PA [Anopheles gambiae str. PEST]
AGAP000612|AGAP000612-RA	gi|668449455|gb|KFB38833.1|	30.31	386	264	2	18	398	357	742	8e-51	192	668449455	SG1B-like salivary protein [Anopheles sinensis]
AGAP000612|AGAP000612-RA	gi|31979114|gb|AAP68773.1|	31.33	383	234	5	19	397	33	390	3e-49	182	31979114	SG1B-like salivary protein [Anopheles cracens]
AGAP000612|AGAP000612-RA	gi|27372929|gb|AAO06838.1|	30.26	380	259	4	20	398	38	412	5e-48	179	27372929	putative salivary protein SG1B [Anopheles stephensi]
AGAP000612|AGAP000612-RA	gi|668449454|gb|KFB38832.1|	31.37	322	211	4	3	314	12	333	1e-44	168	668449454	SG1B-like salivary protein [Anopheles sinensis]
AGAP000612|AGAP000612-RA	gi|445068851|gb|AGE15383.1|	30.45	289	196	3	19	305	53	338	9e-32	134	445068851	SAGLIN [Anopheles gambiae]
AGAP000612|AGAP000612-RA	gi|445068795|gb|AGE15341.1|	30.45	289	196	3	19	305	53	338	1e-31	134	445068795	SAGLIN [Anopheles gambiae]
AGAP000612|AGAP000612-RA	gi|445068787|gb|AGE15335.1|	30.45	289	196	3	19	305	53	338	1e-31	134	445068787	SAGLIN [Anopheles gambiae]
AGAP000612|AGAP000612-RA	gi|445068783|gb|AGE15332.1|	30.88	285	192	3	19	301	53	334	1e-31	134	445068783	SAGLIN [Anopheles gambiae]
AGAP000612|AGAP000612-RA	gi|445068803|gb|AGE15347.1|	30.8	289	194	4	19	305	53	337	5e-31	132	445068803	SAGLIN [Anopheles gambiae]
AGAP000612|AGAP000612-RA	gi|445068895|gb|AGE15416.1|	30.88	285	192	3	19	301	53	334	6e-31	131	445068895	SAGLIN [Anopheles merus]
AGAP000612|AGAP000612-RA	gi|668449457|gb|KFB38835.1|	27.27	253	171	6	142	393	139	379	2e-16	89.4	668449457	AGAP000607-PA-like protein [Anopheles sinensis]
AGAP000612|AGAP000612-RA	gi|18389897|gb|AAL68785.1|AF457555_1	31.29	163	109	2	125	287	2	161	2e-13	77.4	18389897	salivary gland 1-like 4 protein [Anopheles gambiae]
AGAP000612|AGAP000612-RA	gi|114864734|gb|ABI83762.1|	30.69	202	126	6	193	392	69	258	2e-12	76.6	114864734	G1 family long form salivary protein 3 [Anopheles funestus]
AGAP000612|AGAP000612-RA	gi|18389895|gb|AAL68784.1|AF457554_1	27.86	201	135	5	193	392	68	259	9e-11	71.2	18389895	salivary gland 1-like 3 protein [Anopheles gambiae]
AGAP000755|AGAP000755-RA	gi|158289607|ref|XP_311291.4|	100	178	0	0	1	178	1	178	7e-123	356	158289607	AGAP000755-PA [Anopheles gambiae str. PEST]	new	No description, hypothetical protein
AGAP000755|AGAP000755-RA	gi|568254835|gb|ETN63745.1|	93.22	177	12	0	2	178	3	179	1e-115	337	568254835	cysteine-rich protein [Anopheles darlingi]
AGAP000755|AGAP000755-RA	gi|157128090|ref|XP_001661310.1|	88.76	178	20	0	1	178	1	178	1e-113	332	157128090	cysteine-rich protein, putative [Aedes aegypti]
AGAP000755|AGAP000755-RA	gi|170064464|ref|XP_001867536.1|	86.44	177	24	0	2	178	10	186	3e-110	324	170064464	cysteine-rich protein [Culex quinquefasciatus]
AGAP000755|AGAP000755-RA	gi|668451029|gb|KFB40235.1|	89.19	111	12	0	68	178	165	275	7e-64	209	668451029	AGAP000755-PA-like protein [Anopheles sinensis]
AGAP000755|AGAP000755-RA	gi|668451029|gb|KFB40235.1|	86.36	66	7	1	16	81	1	64	5e-27	113	668451029	AGAP000755-PA-like protein [Anopheles sinensis]
AGAP000755|AGAP000755-RA	gi|161077876|ref|NP_001097003.1|	49.14	175	87	1	3	177	6	178	5e-59	193	161077876	CG34325, isoform A [Drosophila melanogaster]
AGAP000755|AGAP000755-RA	gi|161077876|ref|NP_001097003.1|	33.33	114	74	2	2	114	64	176	3e-14	77	161077876	CG34325, isoform A [Drosophila melanogaster]
AGAP000755|AGAP000755-RA	gi|557776456|ref|XP_005187868.1|	50	176	86	1	3	178	4	177	1e-58	192	557776456	PREDICTED: transforming growth factor beta-1-induced transcript 1 protein [Musca domestica]
AGAP000755|AGAP000755-RA	gi|557776456|ref|XP_005187868.1|	31.86	113	75	2	2	113	62	173	3e-10	65.1	557776456	PREDICTED: transforming growth factor beta-1-induced transcript 1 protein [Musca domestica]
AGAP000755|AGAP000755-RA	gi|195567164|ref|XP_002107140.1|	48	175	89	1	3	177	36	208	8e-58	191	195567164	GD15732 [Drosophila simulans]
AGAP000755|AGAP000755-RA	gi|195567164|ref|XP_002107140.1|	33.64	110	71	2	58	166	32	140	3e-15	80.1	195567164	GD15732 [Drosophila simulans]
AGAP000755|AGAP000755-RA	gi|195567164|ref|XP_002107140.1|	32.46	114	75	2	2	114	94	206	5e-13	73.6	195567164	GD15732 [Drosophila simulans]
AGAP000755|AGAP000755-RA	gi|195351538|ref|XP_002042291.1|	48	175	89	1	3	177	36	208	9e-58	191	195351538	GM13370 [Drosophila sechellia]
AGAP000755|AGAP000755-RA	gi|195351538|ref|XP_002042291.1|	33.64	110	71	2	58	166	32	140	4e-15	79.7	195351538	GM13370 [Drosophila sechellia]
AGAP000755|AGAP000755-RA	gi|195351538|ref|XP_002042291.1|	32.46	114	75	2	2	114	94	206	4e-13	73.9	195351538	GM13370 [Drosophila sechellia]
AGAP000755|AGAP000755-RA	gi|195132123|ref|XP_002010493.1|	46.86	175	91	1	3	177	6	178	1e-56	187	195132123	GI15958 [Drosophila mojavensis]
AGAP000755|AGAP000755-RA	gi|195132123|ref|XP_002010493.1|	37.27	110	67	2	58	166	2	110	4e-19	90.1	195132123	GI15958 [Drosophila mojavensis]
AGAP000755|AGAP000755-RA	gi|195132123|ref|XP_002010493.1|	35.96	114	71	2	2	114	64	176	2e-15	79.7	195132123	GI15958 [Drosophila mojavensis]
AGAP000755|AGAP000755-RA	gi|498935327|ref|XP_004520101.1|	47.43	175	90	1	3	177	4	176	4e-56	186	498935327	PREDICTED: transforming growth factor beta-1-induced transcript 1 protein-like [Ceratitis capitata]
AGAP002604|AGAP002604-RA	gi|347968168|ref|XP_312332.5|	100	185	0	0	1	185	1	185	4e-133	382	347968168	AGAP002604-PA [Anopheles gambiae str. PEST]	new	No description, hypothetical protein
AGAP002604|AGAP002604-RA	gi|668466667|gb|KFB53624.1|	84.46	148	22	1	38	185	1	147	2e-86	263	668466667	AGAP002604-PA-like protein [Anopheles sinensis]
AGAP002604|AGAP002604-RA	gi|568258465|gb|ETN66590.1|	72.05	161	36	3	30	185	46	202	3e-73	231	568258465	hypothetical protein AND_001624 [Anopheles darlingi]
AGAP002604|AGAP002604-RA	gi|170063042|ref|XP_001866931.1|	71.05	152	43	1	34	185	2	152	2e-72	227	170063042	conserved hypothetical protein [Culex quinquefasciatus]
AGAP002604|AGAP002604-RA	gi|157129996|ref|XP_001655508.1|	72.97	148	39	1	38	185	1	147	2e-72	227	157129996	hypothetical protein AaeL_AAEL000348 [Aedes aegypti]
AGAP002604|AGAP002604-RA	gi|194749071|ref|XP_001956963.1|	67.13	143	45	2	42	184	9	149	4e-61	198	194749071	GF10183 [Drosophila ananassae]
AGAP002604|AGAP002604-RA	gi|198466620|ref|XP_001354065.2|	65.73	143	47	2	42	184	8	148	3e-58	191	198466620	GA17252 [Drosophila pseudoobscura pseudoobscura]
AGAP002604|AGAP002604-RA	gi|498971330|ref|XP_004527035.1|	66.2	142	46	2	44	185	11	150	5e-57	187	498971330	PREDICTED: O-acetyl-ADP-ribose deacetylase 1-like [Ceratitis capitata]
AGAP002604|AGAP002604-RA	gi|195017145|ref|XP_001984546.1|	63.64	143	50	2	42	184	6	146	3e-56	186	195017145	GH16527 [Drosophila grimshawi]
AGAP002604|AGAP002604-RA	gi|195379006|ref|XP_002048272.1|	59.01	161	63	3	24	184	9	166	7e-56	185	195379006	GJ11440 [Drosophila virilis]
AGAP002604|AGAP002604-RA	gi|195126609|ref|XP_002007763.1|	63.12	141	50	2	44	184	28	166	1e-55	185	195126609	GI12207 [Drosophila mojavensis]
AGAP002604|AGAP002604-RA	gi|557778257|ref|XP_005188759.1|	64.08	142	49	2	44	185	59	198	2e-55	185	557778257	PREDICTED: O-acetyl-ADP-ribose deacetylase 1 isoform X2 [Musca domestica]
AGAP002604|AGAP002604-RA	gi|195428142|ref|XP_002062133.1|	59.33	150	59	2	35	184	2	149	4e-55	183	195428142	GK17373 [Drosophila willistoni]
AGAP002604|AGAP002604-RA	gi|194875383|ref|XP_001973586.1|	61.54	143	53	2	42	184	9	149	1e-54	182	194875383	GG13256 [Drosophila erecta]
AGAP002604|AGAP002604-RA	gi|28574796|ref|NP_788554.1|	60.84	143	54	2	42	184	9	149	2e-54	181	28574796	CG33054, isoform A [Drosophila melanogaster]
AGAP002604|AGAP002604-RA	gi|195495671|ref|XP_002095366.1|	60.99	141	53	2	44	184	31	169	1e-53	179	195495671	GE22355 [Drosophila yakuba]
AGAP002604|AGAP002604-RA	gi|194749073|ref|XP_001956964.1|	58.74	143	57	2	41	183	5	145	9e-51	171	194749073	GF24299 [Drosophila ananassae]
AGAP002604|AGAP002604-RA	gi|195126607|ref|XP_002007762.1|	57.34	143	59	2	42	184	6	146	8e-50	169	195126607	GI13127 [Drosophila mojavensis]
AGAP002604|AGAP002604-RA	gi|498971342|ref|XP_004527038.1|	54.79	146	63	3	38	182	1	144	2e-49	168	498971342	PREDICTED: O-acetyl-ADP-ribose deacetylase 1-like [Ceratitis capitata]
AGAP002604|AGAP002604-RA	gi|161085419|ref|NP_001097656.1|	58.87	141	56	2	43	183	7	145	3e-49	168	161085419	CG34261 [Drosophila melanogaster]
AGAP002654|AGAP002654-RB	gi|347968298|ref|XP_003436203.1|	100	1205	0	0	1	1205	1	1205	0	2383	347968298	AGAP002654-PB [Anopheles gambiae str. PEST]	new	No description, hypothetical protein
AGAP002654|AGAP002654-RB	gi|347968300|ref|XP_563491.3|	100	649	0	0	1	649	1	649	0	1382	347968300	AGAP002654-PA [Anopheles gambiae str. PEST]
AGAP002654|AGAP002654-RB	gi|668458067|gb|KFB46017.1|	77.82	726	150	6	1	722	1	719	0	1105	668458067	AGAP002654-PB-like protein [Anopheles sinensis]
AGAP002654|AGAP002654-RB	gi|568250076|gb|ETN59820.1|	78.43	714	141	8	18	729	18	720	0	1104	568250076	hypothetical protein AND_008573 [Anopheles darlingi]
AGAP002654|AGAP002654-RB	gi|170034304|ref|XP_001845014.1|	54.61	716	262	19	15	721	5	666	0	752	170034304	conserved hypothetical protein [Culex quinquefasciatus]
AGAP002654|AGAP002654-RB	gi|157107061|ref|XP_001649606.1|	50.87	749	280	19	1	736	1	674	0	720	157107061	hypothetical protein AaeL_AAEL004699 [Aedes aegypti]
AGAP002654|AGAP002654-RB	gi|157107059|ref|XP_001649605.1|	54.02	622	251	14	1	614	1	595	0	668	157107059	hypothetical protein AaeL_AAEL004699 [Aedes aegypti]
AGAP002654|AGAP002654-RB	gi|157131862|ref|XP_001662345.1|	42.86	700	338	13	27	720	5	648	0	562	157131862	hypothetical protein AaeL_AAEL012243 [Aedes aegypti]
AGAP002654|AGAP002654-RB	gi|170034316|ref|XP_001845020.1|	43.13	670	327	10	38	695	6	633	7e-178	551	170034316	conserved hypothetical protein [Culex quinquefasciatus]
AGAP002654|AGAP002654-RB	gi|118782448|ref|XP_312269.3|	40.22	833	397	21	37	853	13	760	5e-166	524	118782448	AGAP002655-PA [Anopheles gambiae str. PEST]
AGAP002654|AGAP002654-RB	gi|668458065|gb|KFB46015.1|	39.45	758	379	15	21	769	2	688	4e-165	521	668458065	AGAP002655-PA-like protein [Anopheles sinensis]
AGAP002654|AGAP002654-RB	gi|157131864|ref|XP_001662346.1|	42.77	622	312	11	38	653	16	599	1e-162	509	157131864	hypothetical protein AaeL_AAEL012243 [Aedes aegypti]
AGAP002654|AGAP002654-RB	gi|568250074|gb|ETN59818.1|	38.6	741	357	17	21	720	2	685	6e-160	509	568250074	hypothetical protein AND_008574 [Anopheles darlingi]
AGAP002274|AGAP002274-RA	gi|347967529|ref|XP_307906.5|	100	2092	0	0	1	2092	1	2092	0	4233	347967529	AGAP002274-PA [Anopheles gambiae str. PEST]	new	No description, hypothetical protein
AGAP002274|AGAP002274-RA	gi|347967527|ref|XP_003436080.1|	99.52	2077	5	1	21	2092	723	2799	0	4151	347967527	AGAP002274-PB [Anopheles gambiae str. PEST]
AGAP002274|AGAP002274-RA	gi|568255232|gb|ETN64057.1|	63.57	2075	521	56	34	1971	21	1997	0	2183	568255232	Ankyrin 2 [Anopheles darlingi]
AGAP002274|AGAP002274-RA	gi|668458989|gb|KFB46829.1|	68.61	1443	295	34	34	1433	6	1333	0	1667	668458989	AGAP002274-PA-like protein [Anopheles sinensis]
AGAP002274|AGAP002274-RA	gi|170064579|ref|XP_001867583.1|	59.84	1631	446	48	382	1970	235	1698	0	1628	170064579	conserved hypothetical protein [Culex quinquefasciatus]
AGAP002274|AGAP002274-RA	gi|170064579|ref|XP_001867583.1|	60.56	213	67	4	36	248	23	218	9e-56	225	170064579	conserved hypothetical protein [Culex quinquefasciatus]
AGAP002274|AGAP002274-RA	gi|157129740|ref|XP_001661742.1|	58.47	1652	455	52	382	1970	254	1737	0	1600	157129740	hypothetical protein AaeL_AAEL011573 [Aedes aegypti]
AGAP002274|AGAP002274-RA	gi|157129740|ref|XP_001661742.1|	59.73	221	74	4	36	250	20	231	9e-59	235	157129740	hypothetical protein AaeL_AAEL011573 [Aedes aegypti]
AGAP002274|AGAP002274-RA	gi|668458990|gb|KFB46830.1|	68.92	547	132	15	1453	1988	1	520	0	635	668458990	AGAP002274-PA-like protein [Anopheles sinensis]
AGAP002274|AGAP002274-RA	gi|498986292|ref|XP_004530818.1|	39.12	1130	439	48	728	1803	2190	3124	1e-136	488	498986292	PREDICTED: serine-rich adhesin for platelets-like isoform X2 [Ceratitis capitata]
AGAP002274|AGAP002274-RA	gi|498986288|ref|XP_004530817.1|	38.62	1129	446	46	728	1803	2377	3311	9e-135	483	498986288	PREDICTED: serine-rich adhesin for platelets-like isoform X1 [Ceratitis capitata]
AGAP002274|AGAP002274-RA	gi|498986288|ref|XP_004530817.1|	46.07	89	32	3	40	117	1485	1568	7e-07	65.1	498986288	PREDICTED: serine-rich adhesin for platelets-like isoform X1 [Ceratitis capitata]
AGAP002274|AGAP002274-RA	gi|498986288|ref|XP_004530817.1|	35.07	134	71	5	123	248	1639	1764	3e-06	63.2	498986288	PREDICTED: serine-rich adhesin for platelets-like isoform X1 [Ceratitis capitata]
AGAP002274|AGAP002274-RA	gi|194751223|ref|XP_001957926.1|	41.08	930	383	37	717	1609	823	1624	2e-132	470	194751223	GF23771 [Drosophila ananassae]
AGAP002274|AGAP002274-RA	gi|195019888|ref|XP_001985076.1|	41.84	944	374	45	717	1611	2107	2924	5e-132	473	195019888	GH16857 [Drosophila grimshawi]
AGAP002274|AGAP002274-RA	gi|195019888|ref|XP_001985076.1|	37.97	237	125	9	40	265	1317	1542	5e-18	102	195019888	GH16857 [Drosophila grimshawi]
AGAP002274|AGAP002274-RA	gi|194865407|ref|XP_001971414.1|	38.52	1093	450	47	717	1774	835	1740	6e-131	466	194865407	GG14944 [Drosophila erecta]
AGAP002274|AGAP002274-RA	gi|320545678|ref|NP_001189070.1|	38.29	1110	437	48	728	1789	12486	13395	2e-130	470	320545678	ankyrin 2, isoform U [Drosophila melanogaster]
AGAP002274|AGAP002274-RA	gi|320545678|ref|NP_001189070.1|	30.64	483	240	20	36	479	11670	12096	2e-23	120	320545678	ankyrin 2, isoform U [Drosophila melanogaster]
AGAP002274|AGAP002274-RA	gi|195492638|ref|XP_002094078.1|	38.25	1098	446	47	717	1774	826	1731	3e-130	463	195492638	GE20396 [Drosophila yakuba]
AGAP002102|AGAP002102-RA	gi|118793578|ref|XP_320938.3|	100	593	0	0	1	593	1	593	0	1233	118793578	AGAP002102-PA [Anopheles gambiae str. PEST]	new	Alpha amylase or glucosidase or maltase
AGAP002102|AGAP002102-RA	gi|668443608|gb|KFB34758.1|	80.55	586	113	1	4	589	1217	1801	0	992	668443608	hypothetical protein ZHAS_00000146 [Anopheles sinensis]
AGAP002102|AGAP002102-RA	gi|568251708|gb|ETN61169.1|	78.4	588	123	2	6	592	9	593	0	953	568251708	alpha-amylase [Anopheles darlingi]
AGAP002102|AGAP002102-RA	gi|170062220|ref|XP_001866573.1|	62.01	558	209	3	33	589	22	577	0	717	170062220	alpha-glucosidase [Culex quinquefasciatus]
AGAP002102|AGAP002102-RA	gi|56417392|gb|AAV90637.1|	61.39	562	215	2	32	593	20	579	0	716	56417392	probable salivary maltase precursor [Aedes albopictus]
AGAP002102|AGAP002102-RA	gi|157132557|ref|XP_001656069.1|	60.39	563	221	2	31	593	19	579	0	712	157132557	alpha-amylase [Aedes aegypti]
AGAP002102|AGAP002102-RA	gi|157123531|ref|XP_001660189.1|	60.21	563	222	2	31	593	19	579	0	711	157123531	alpha-amylase [Aedes aegypti]
AGAP002102|AGAP002102-RA	gi|122937761|gb|ABM68601.1|	61.77	531	202	1	31	561	19	548	0	694	122937761	AAEL009524-PA [Aedes aegypti]
AGAP002102|AGAP002102-RA	gi|157132559|ref|XP_001656070.1|	59.12	521	211	2	73	593	1	519	0	667	157132559	alpha-amylase [Aedes aegypti]
AGAP002102|AGAP002102-RA	gi|157107450|ref|XP_001649784.1|	55.96	554	239	4	33	583	25	576	0	649	157107450	alpha-amylase [Aedes aegypti]
AGAP002102|AGAP002102-RA	gi|157107452|ref|XP_001649785.1|	55.78	554	240	4	33	583	25	576	0	645	157107452	alpha-amylase [Aedes aegypti]
AGAP002102|AGAP002102-RA	gi|170039417|ref|XP_001847531.1|	55.15	553	243	5	33	583	24	573	0	637	170039417	oligo-1,6-glucosidase [Culex quinquefasciatus]
AGAP002102|AGAP002102-RA	gi|557773346|ref|XP_005186326.1|	55.1	559	244	5	32	585	21	577	0	636	557773346	PREDICTED: maltase A1 [Musca domestica]
AGAP002102|AGAP002102-RA	gi|499001518|ref|XP_004534612.1|	54.28	584	249	6	4	582	9	579	0	634	499001518	PREDICTED: probable maltase H-like [Ceratitis capitata]
AGAP002102|AGAP002102-RA	gi|170071355|ref|XP_001869888.1|	54.79	553	245	5	33	583	24	573	0	631	170071355	alpha-amylase [Culex quinquefasciatus]
AGAP002102|AGAP002102-RA	gi|557773348|ref|XP_005186327.1|	53.49	559	253	6	32	585	22	578	0	619	557773348	PREDICTED: maltase A1-like [Musca domestica]
AGAP002102|AGAP002102-RA	gi|194753071|ref|XP_001958842.1|	54.04	557	247	6	32	582	21	574	0	614	194753071	GF12587 [Drosophila ananassae]
AGAP002102|AGAP002102-RA	gi|498937105|ref|XP_004520569.1|	52.51	558	259	4	32	585	31	586	0	612	498937105	PREDICTED: probable maltase H-like [Ceratitis capitata]
AGAP002102|AGAP002102-RA	gi|195381849|ref|XP_002049656.1|	52.32	581	262	7	7	582	3	573	0	611	195381849	GJ20632 [Drosophila virilis]
AGAP002102|AGAP002102-RA	gi|198456369|ref|XP_002138228.1|	53.39	560	254	5	28	582	18	575	0	610	198456369	maltase A1 [Drosophila pseudoobscura pseudoobscura]
AGAP001678|AGAP001678-RB	gi|347966366|ref|XP_003435899.1|	100	1475	0	0	1	1475	1	1475	0	3053	347966366	AGAP001678-PB [Anopheles gambiae str. PEST]	new	tensin
AGAP001678|AGAP001678-RB	gi|347966368|ref|XP_321415.5|	98.6	1496	0	1	1	1475	1	1496	0	3043	347966368	AGAP001678-PA [Anopheles gambiae str. PEST]
AGAP001678|AGAP001678-RB	gi|68697234|emb|CAJ14145.1|	94.78	1494	59	2	1	1475	1	1494	0	2892	68697234	tensin [Anopheles gambiae]
AGAP001678|AGAP001678-RB	gi|668448314|gb|KFB38000.1|	78.79	1509	246	24	1	1475	1	1469	0	2146	668448314	tensin [Anopheles sinensis]
AGAP001678|AGAP001678-RB	gi|157132584|ref|XP_001656082.1|	84.8	500	70	4	982	1475	32	531	0	853	157132584	tensin [Aedes aegypti]
AGAP001678|AGAP001678-RB	gi|568250479|gb|ETN60152.1|	90.18	336	29	3	1144	1475	163	498	0	601	568250479	tensin [Anopheles darlingi]
AGAP001678|AGAP001678-RB	gi|568250479|gb|ETN60152.1|	96.67	60	2	0	1085	1144	39	98	1e-25	122	568250479	tensin [Anopheles darlingi]
AGAP001678|AGAP001678-RB	gi|170038885|ref|XP_001847278.1|	83.28	341	47	3	1144	1475	6	345	0	582	170038885	tensin [Culex quinquefasciatus]
AGAP001678|AGAP001678-RB	gi|499011653|ref|XP_004537101.1|	58.31	367	137	5	1109	1462	564	927	1e-125	426	499011653	PREDICTED: tensin-1-like [Ceratitis capitata]
AGAP001678|AGAP001678-RB	gi|242007688|ref|XP_002424660.1|	56.36	385	153	6	1098	1471	806	1186	5e-120	417	242007688	tens, putative [Pediculus humanus corporis]
AGAP001678|AGAP001678-RB	gi|242007688|ref|XP_002424660.1|	31.69	426	205	13	56	441	3	382	2e-48	199	242007688	tens, putative [Pediculus humanus corporis]
AGAP001678|AGAP001678-RB	gi|242007688|ref|XP_002424660.1|	30.69	202	106	8	816	1011	450	623	0.0004	55.5	242007688	tens, putative [Pediculus humanus corporis]
AGAP001678|AGAP001678-RB	gi|557757964|ref|XP_005178711.1|	57.03	370	145	6	1105	1468	687	1048	5e-119	411	557757964	PREDICTED: tensin-like, partial [Musca domestica]
AGAP001678|AGAP001678-RB	gi|642924656|ref|XP_008194383.1|	42.49	586	219	14	986	1472	833	1399	3e-116	410	642924656	PREDICTED: tensin isoform X9 [Tribolium castaneum]
AGAP001678|AGAP001678-RB	gi|642924656|ref|XP_008194383.1|	32.45	416	197	13	56	436	208	574	4e-48	199	642924656	PREDICTED: tensin isoform X9 [Tribolium castaneum]
AGAP001678|AGAP001678-RB	gi|195111484|ref|XP_002000308.1|	56.59	364	121	6	1109	1471	407	734	5e-115	391	195111484	GI22597 [Drosophila mojavensis]
AGAP001678|AGAP001678-RB	gi|195395308|ref|XP_002056278.1|	56.06	371	126	6	1102	1471	402	736	5e-115	391	195395308	GJ10315 [Drosophila virilis]
AGAP001678|AGAP001678-RB	gi|642924648|ref|XP_008194379.1|	42.22	604	225	17	986	1472	833	1429	2e-114	405	642924648	PREDICTED: tensin isoform X5 [Tribolium castaneum]
AGAP001678|AGAP001678-RB	gi|642924648|ref|XP_008194379.1|	32.45	416	197	13	56	436	208	574	3e-48	199	642924648	PREDICTED: tensin isoform X5 [Tribolium castaneum]
AGAP001678|AGAP001678-RB	gi|194746671|ref|XP_001955800.1|	39.58	710	294	18	830	1462	69	720	1e-112	384	194746671	GF16055 [Drosophila ananassae]
AGAP001819|AGAP001819-RA	gi|347966665|ref|XP_321236.5|	100	231	0	0	1	231	1	231	1e-169	479	347966665	AGAP001819-PA [Anopheles gambiae str. PEST]	new	No description, hypothetical protein
AGAP001819|AGAP001819-RA	gi|668451577|gb|KFB40633.1|	77.06	231	52	1	1	231	1	230	1e-128	374	668451577	AGAP001819-PA-like protein [Anopheles sinensis]
AGAP001819|AGAP001819-RA	gi|568252963|gb|ETN62194.1|	71.19	236	62	2	1	231	1	235	3e-120	353	568252963	hypothetical protein AND_006122 [Anopheles darlingi]
AGAP001819|AGAP001819-RA	gi|157134959|ref|XP_001663376.1|	57.73	220	90	2	14	230	16	235	1e-89	276	157134959	hypothetical protein AaeL_AAEL013197 [Aedes aegypti]
AGAP001819|AGAP001819-RA	gi|170034777|ref|XP_001845249.1|	55.36	233	98	3	1	230	1	230	1e-88	274	170034777	conserved hypothetical protein [Culex quinquefasciatus]
AGAP001819|AGAP001819-RA	gi|157674477|gb|ABV60334.1|	55.1	196	88	0	19	214	14	209	1e-75	239	157674477	putative chitin-binding protein [Lutzomyia longipalpis]
AGAP001819|AGAP001819-RA	gi|195389164|ref|XP_002053247.1|	52.58	213	96	3	5	217	6	213	5e-75	238	195389164	GJ23782 [Drosophila virilis]
AGAP001819|AGAP001819-RA	gi|195111052|ref|XP_002000093.1|	49.31	217	108	2	1	217	2	216	3e-70	226	195111052	GI10048 [Drosophila mojavensis]
AGAP001819|AGAP001819-RA	gi|194899801|ref|XP_001979446.1|	49.05	210	102	3	11	217	7	214	2e-68	221	194899801	GG15565 [Drosophila erecta]
AGAP001819|AGAP001819-RA	gi|557776866|ref|XP_005188069.1|	50.72	209	96	3	14	216	10	217	3e-67	218	557776866	PREDICTED: uncharacterized protein LOC101892868 [Musca domestica]
AGAP001819|AGAP001819-RA	gi|194741436|ref|XP_001953195.1|	47.44	215	110	3	4	217	2	214	7e-67	217	194741436	GF17331 [Drosophila ananassae]
AGAP001819|AGAP001819-RA	gi|195054822|ref|XP_001994322.1|	50.75	199	96	2	19	217	17	213	1e-66	217	195054822	GH23904 [Drosophila grimshawi]
AGAP001819|AGAP001819-RA	gi|607367292|gb|EZA61439.1|	48.85	217	105	3	1	216	1	212	3e-66	215	607367292	hypothetical protein X777_07772 [Cerapachys biroi]
AGAP001819|AGAP001819-RA	gi|28572157|ref|NP_650875.2|	49.25	199	99	2	19	217	7	203	3e-66	215	28572157	CG4367, isoform A [Drosophila melanogaster]
AGAP001819|AGAP001819-RA	gi|332027621|gb|EGI67691.1|	49.54	216	105	2	1	215	1	213	4e-66	215	332027621	hypothetical protein G5I_03684 [Acromyrmex echinatior]
AGAP001819|AGAP001819-RA	gi|195498163|ref|XP_002096408.1|	47.14	210	106	3	11	217	7	214	5e-66	215	195498163	GE25083 [Drosophila yakuba]
AGAP001819|AGAP001819-RA	gi|607367294|gb|EZA61441.1|	50.24	207	101	2	10	214	8	214	1e-65	214	607367294	hypothetical protein X777_07774 [Cerapachys biroi]
AGAP001819|AGAP001819-RA	gi|195157538|ref|XP_002019653.1|	49	200	100	2	18	217	17	214	3e-65	213	195157538	GL12511 [Drosophila persimilis]
AGAP001819|AGAP001819-RA	gi|675380249|gb|KFM73151.1|	47.3	222	110	2	10	224	22	243	4e-65	219	675380249	hypothetical protein X975_18720, partial [Stegodyphus mimosarum]
AGAP001819|AGAP001819-RA	gi|198455097|ref|XP_001359855.2|	48.5	200	101	2	18	217	17	214	4e-65	213	198455097	GA18137, isoform A [Drosophila pseudoobscura pseudoobscura]
AGAP001739|AGAP001739-RA	gi|347966474|ref|XP_001689326.2|	100	1801	0	0	1	1801	1	1801	0	3667	347966474	AGAP001739-PA [Anopheles gambiae str. PEST]	new
AGAP001739|AGAP001739-RA	gi|668454985|gb|KFB43345.1|	72.41	1863	337	54	8	1800	157	1912	0	2279	668454985	AGAP001739-PA-like protein [Anopheles sinensis]		No description, hypothetical protein
AGAP001739|AGAP001739-RA	gi|157106859|ref|XP_001649516.1|	57.87	1785	459	63	44	1800	1	1520	0	1680	157106859	hypothetical protein AaeL_AAEL004621 [Aedes aegypti]
AGAP001739|AGAP001739-RA	gi|170037915|ref|XP_001846800.1|	56	1832	480	65	10	1800	42	1588	0	1611	170037915	conserved hypothetical protein [Culex quinquefasciatus]
AGAP001739|AGAP001739-RA	gi|557766860|ref|XP_005183122.1|	41.57	445	189	12	346	762	525	926	1e-76	292	557766860	PREDICTED: uncharacterized protein LOC101891289 [Musca domestica]
AGAP001739|AGAP001739-RA	gi|557766860|ref|XP_005183122.1|	33.33	144	56	3	1035	1178	1198	1301	2e-06	63.5	557766860	PREDICTED: uncharacterized protein LOC101891289 [Musca domestica]
AGAP001739|AGAP001739-RA	gi|557766860|ref|XP_005183122.1|	29.1	323	165	17	1447	1735	1447	1739	2e-06	63.2	557766860	PREDICTED: uncharacterized protein LOC101891289 [Musca domestica]
AGAP001739|AGAP001739-RA	gi|499014759|ref|XP_004537862.1|	35.79	598	267	18	185	761	524	1025	2e-73	282	499014759	PREDICTED: uncharacterized protein LOC101448590 [Ceratitis capitata]
AGAP001739|AGAP001739-RA	gi|499014759|ref|XP_004537862.1|	35.16	182	94	6	1032	1199	1245	1416	2e-11	80.1	499014759	PREDICTED: uncharacterized protein LOC101448590 [Ceratitis capitata]
AGAP001739|AGAP001739-RA	gi|195036400|ref|XP_001989658.1|	30.12	1026	495	39	257	1225	400	1260	4e-70	271	195036400	GH18914 [Drosophila grimshawi]
AGAP001739|AGAP001739-RA	gi|195572593|ref|XP_002104280.1|	36.56	547	207	22	260	761	420	871	7e-62	244	195572593	GD20879 [Drosophila simulans]
AGAP001739|AGAP001739-RA	gi|195572593|ref|XP_002104280.1|	33.01	209	99	9	1032	1213	1113	1307	3e-09	72.4	195572593	GD20879 [Drosophila simulans]
AGAP001739|AGAP001739-RA	gi|24645017|ref|NP_649781.1|	36.56	547	207	22	260	761	420	871	6e-61	241	24645017	CG9626, isoform A [Drosophila melanogaster]
AGAP001739|AGAP001739-RA	gi|24645017|ref|NP_649781.1|	33.51	194	93	6	1032	1201	1113	1294	6e-09	71.6	24645017	CG9626, isoform A [Drosophila melanogaster]
AGAP001739|AGAP001739-RA	gi|194744185|ref|XP_001954575.1|	35.88	549	218	22	257	761	415	873	6e-61	241	194744185	GF16676 [Drosophila ananassae]
AGAP001739|AGAP001739-RA	gi|194744185|ref|XP_001954575.1|	32.8	189	100	9	1032	1201	1112	1292	7e-10	74.7	194744185	GF16676 [Drosophila ananassae]
AGAP001739|AGAP001739-RA	gi|195330754|ref|XP_002032068.1|	36.56	547	207	22	260	761	420	871	6e-61	241	195330754	GM26357 [Drosophila sechellia]
AGAP001739|AGAP001739-RA	gi|195330754|ref|XP_002032068.1|	32.5	200	112	7	1032	1213	1111	1305	2e-10	76.6	195330754	GM26357 [Drosophila sechellia]
AGAP001739|AGAP001739-RA	gi|195499050|ref|XP_002096783.1|	35.58	548	211	23	260	761	419	870	2e-60	240	195499050	GE24862 [Drosophila yakuba]
AGAP001739|AGAP001739-RA	gi|195499050|ref|XP_002096783.1|	34.05	232	114	10	1009	1213	1090	1309	2e-10	76.6	195499050	GE24862 [Drosophila yakuba]
AGAP003444|AGAP003444-RA	gi|347969900|ref|XP_311734.4|	100	165	0	0	1	165	1	165	4e-109	320	347969900	AGAP003444-PA [Anopheles gambiae str. PEST]	new	potential salivary protein
AGAP003444|AGAP003444-RA	gi|57937238|ref|XP_558898.1|	96.41	167	3	1	1	164	1	167	9e-104	306	57937238	AGAP003442-PA [Anopheles gambiae str. PEST]
AGAP003444|AGAP003444-RA	gi|27372927|gb|AAO06837.1|	77.5	80	18	0	1	80	1	80	4e-26	107	27372927	putative 13.4 kDa salivary protein [Anopheles stephensi]
AGAP003444|AGAP003444-RA	gi|668466283|gb|KFB53280.1|	47.73	88	45	1	22	108	23	110	1e-16	82.8	668466283	AGAP003442-PA-like protein [Anopheles sinensis]
AGAP003444|AGAP003444-RA	gi|157167745|ref|XP_001655609.1|	37.93	58	35	1	23	79	20	77	3e-05	49.7	157167745	hypothetical protein AaeL_AAEL002561 [Aedes aegypti]
AGAP002632|AGAP002632-RA	gi|347968234|ref|XP_312294.4|	100	59	0	0	1	59	1	59	4e-35	123	347968234	AGAP002632-PA [Anopheles gambiae str. PEST]	new	No description, hypothetical protein
AGAP002632|AGAP002632-RA	gi|347968232|ref|XP_312295.4|	58.62	58	24	0	1	58	1	58	2e-16	75.9	347968232	AGAP002631-PA [Anopheles gambiae str. PEST]
AGAP002632|AGAP002632-RA	gi|195038223|ref|XP_001990559.1|	53.45	58	27	0	2	59	4	61	2e-14	70.5	195038223	GH18176 [Drosophila grimshawi]
AGAP002632|AGAP002632-RA	gi|668467082|gb|KFB54003.1|	55.17	58	25	1	1	58	1	57	3e-14	70.5	668467082	AGAP002631-PA-like protein [Anopheles sinensis]
AGAP002632|AGAP002632-RA	gi|195111382|ref|XP_002000258.1|	50	58	29	0	1	58	1	58	6e-14	69.3	195111382	GI10126 [Drosophila mojavensis]
AGAP002632|AGAP002632-RA	gi|568255947|gb|ETN64599.1|	55.36	56	24	1	1	55	1	56	3e-13	70.5	568255947	hypothetical protein AND_003657 [Anopheles darlingi]
AGAP002632|AGAP002632-RA	gi|45550883|ref|NP_652258.2|	45	60	32	1	1	59	3	62	5e-13	67	45550883	CG6503, isoform A [Drosophila melanogaster]
AGAP002632|AGAP002632-RA	gi|157138261|ref|XP_001664202.1|	50.82	61	26	2	1	58	1	60	5e-13	67	157138261	hypothetical protein AaeL_AAEL013961 [Aedes aegypti]
AGAP002632|AGAP002632-RA	gi|195349683|ref|XP_002041372.1|	43.33	60	33	1	1	59	3	62	1e-12	65.9	195349683	GM10185 [Drosophila sechellia]
AGAP002632|AGAP002632-RA	gi|498933669|ref|XP_004519690.1|	45	60	31	1	1	58	1	60	9e-12	63.9	498933669	PREDICTED: uncharacterized protein LOC101449850 isoform X1 [Ceratitis capitata]
AGAP002632|AGAP002632-RA	gi|194907995|ref|XP_001981680.1|	36	75	32	1	1	59	1	75	1e-10	61.2	194907995	GG12189 [Drosophila erecta]
AGAP002632|AGAP002632-RA	gi|557779126|ref|XP_005189190.1|	45.76	59	31	1	1	58	1	59	1e-10	61.2	557779126	PREDICTED: uncharacterized protein LOC101893326 [Musca domestica]
AGAP002632|AGAP002632-RA	gi|668467081|gb|KFB54002.1|	48.33	60	28	1	1	57	1	60	1e-10	60.8	668467081	AGAP002631-PA-like protein [Anopheles sinensis]
AGAP002632|AGAP002632-RA	gi|195111384|ref|XP_002000259.1|	51.85	54	26	0	5	58	7	60	3e-10	60.1	195111384	GI10127 [Drosophila mojavensis]
AGAP002632|AGAP002632-RA	gi|195504065|ref|XP_002098920.1|	34.67	75	33	1	1	59	1	75	2e-09	58.2	195504065	GE10631 [Drosophila yakuba]
AGAP002632|AGAP002632-RA	gi|195151875|ref|XP_002016864.1|	50	44	22	0	16	59	18	61	2e-09	57.4	195151875	GL21998 [Drosophila persimilis]
AGAP002632|AGAP002632-RA	gi|195389506|ref|XP_002053417.1|	38.98	59	35	1	1	58	1	59	7e-09	56.2	195389506	GJ23347 [Drosophila virilis]
AGAP002632|AGAP002632-RA	gi|161078670|ref|NP_001097938.1|	40.68	59	34	1	1	58	1	59	1e-08	55.8	161078670	CG34291 [Drosophila melanogaster]
AGAP002632|AGAP002632-RA	gi|195389504|ref|XP_002053416.1|	53.66	41	19	0	18	58	20	60	2e-08	55.1	195389504	GJ23348 [Drosophila virilis]
AGAP002632|AGAP002632-RA	gi|195574131|ref|XP_002105043.1|	40.68	59	34	1	1	58	1	59	3e-08	54.7	195574131	GD18136 [Drosophila simulans]
AGAP002134|AGAP002134-RA	gi|347967233|ref|XP_320901.4|	100	507	0	0	1	507	1	507	0	909	347967233	AGAP002134-PA [Anopheles gambiae str. PEST]	new
AGAP002134|AGAP002134-RA	gi|668444370|gb|KFB35172.1|	53.48	273	52	14	275	503	209	450	1e-28	127	668444370	AGAP002134-PA-like protein [Anopheles sinensis]		No description, hypothetical protein
AGAP002134|AGAP002134-RA	gi|668444370|gb|KFB35172.1|	58.78	148	7	12	218	339	209	328	3e-10	72	668444370	AGAP002134-PA-like protein [Anopheles sinensis]
AGAP002134|AGAP002134-RA	gi|568247789|gb|ETN57715.1|	52.05	219	84	10	294	507	181	383	3e-23	110	568247789	hypothetical protein AND_010708 [Anopheles darlingi]
AGAP002134|AGAP002134-RA	gi|568247789|gb|ETN57715.1|	40.15	269	111	13	1	236	3	254	1e-20	102	568247789	hypothetical protein AND_010708 [Anopheles darlingi]
AGAP002134|AGAP002134-RA	gi|156370801|ref|XP_001628456.1|	38.66	194	91	9	145	337	3	169	5e-18	91.7	156370801	predicted protein [Nematostella vectensis]
AGAP002134|AGAP002134-RA	gi|156370801|ref|XP_001628456.1|	40.27	149	69	6	252	389	1	140	4e-13	77.8	156370801	predicted protein [Nematostella vectensis]
AGAP002134|AGAP002134-RA	gi|556112898|gb|ESP01550.1|	35.16	347	151	25	157	451	4	328	2e-17	92.8	556112898	hypothetical protein LOTGIDRAFT_177045, partial [Lottia gigantea]
AGAP002134|AGAP002134-RA	gi|556112898|gb|ESP01550.1|	36.21	174	88	15	157	322	182	340	6e-05	55.1	556112898	hypothetical protein LOTGIDRAFT_177045, partial [Lottia gigantea]
AGAP002134|AGAP002134-RA	gi|302415825|ref|XP_003005744.1|	37.68	207	113	12	147	348	404	599	2e-16	92	302415825	NIMA-interacting protein TinC [Verticillium alfalfae VaMs.102]
AGAP002134|AGAP002134-RA	gi|302415825|ref|XP_003005744.1|	34.6	211	113	12	199	398	405	601	5e-13	81.6	302415825	NIMA-interacting protein TinC [Verticillium alfalfae VaMs.102]
AGAP002134|AGAP002134-RA	gi|302415825|ref|XP_003005744.1|	33.02	212	110	10	130	315	429	634	5e-06	58.9	302415825	NIMA-interacting protein TinC [Verticillium alfalfae VaMs.102]
AGAP002134|AGAP002134-RA	gi|346973796|gb|EGY17248.1|	38.96	231	110	14	147	357	751	970	3e-15	88.6	346973796	NIMA-interacting protein TinC [Verticillium dahliae VdLs.17]
AGAP002134|AGAP002134-RA	gi|346973796|gb|EGY17248.1|	34.38	224	100	13	179	398	752	932	3e-11	75.9	346973796	NIMA-interacting protein TinC [Verticillium dahliae VdLs.17]
AGAP002134|AGAP002134-RA	gi|346973796|gb|EGY17248.1|	35.48	186	90	11	134	298	786	962	4e-07	62.8	346973796	NIMA-interacting protein TinC [Verticillium dahliae VdLs.17]
AGAP002134|AGAP002134-RA	gi|443725509|gb|ELU13081.1|	36.31	157	80	4	257	413	267	403	1e-12	80.1	443725509	hypothetical protein CAPTEDRAFT_200138 [Capitella teleta]
AGAP002134|AGAP002134-RA	gi|443725509|gb|ELU13081.1|	35.76	165	78	10	182	340	258	400	7e-07	61.6	443725509	hypothetical protein CAPTEDRAFT_200138 [Capitella teleta]
AGAP002134|AGAP002134-RA	gi|501135383|ref|WP_012184013.1|	38.16	207	102	8	164	364	135	321	5e-11	75.1	501135383	hypothetical protein [Salinispora arenicola]
AGAP002134|AGAP002134-RA	gi|501135383|ref|WP_012184013.1|	36.8	231	111	11	179	400	131	335	2e-08	66.6	501135383	hypothetical protein [Salinispora arenicola]
AGAP002134|AGAP002134-RA	gi|501135383|ref|WP_012184013.1|	39.05	210	98	10	145	338	137	332	9e-07	61.6	501135383	hypothetical protein [Salinispora arenicola]
AGAP002181|AGAP002181-RA	gi|347967321|ref|XP_308006.5|	100	460	0	0	1	460	1	460	0	956	347967321	AGAP002181-PA [Anopheles gambiae str. PEST]	new	No description, hypothetical protein
AGAP002181|AGAP002181-RA	gi|568248101|gb|ETN57991.1|	72.06	433	111	5	29	457	25	451	0	638	568248101	hypothetical protein AND_010426 [Anopheles darlingi]
AGAP002181|AGAP002181-RA	gi|170041903|ref|XP_001848686.1|	56.62	408	169	4	49	455	37	437	2e-152	452	170041903	conserved hypothetical protein [Culex quinquefasciatus]
AGAP002181|AGAP002181-RA	gi|157125070|ref|XP_001660606.1|	55.45	404	172	4	50	452	1	397	1e-148	441	157125070	hypothetical protein AaeL_AAEL010062 [Aedes aegypti]
AGAP002181|AGAP002181-RA	gi|668454112|gb|KFB42641.1|	74.21	252	61	3	9	257	1	251	7e-132	394	668454112	AGAP002181-PA-like protein [Anopheles sinensis]
AGAP002181|AGAP002181-RA	gi|195174528|ref|XP_002028025.1|	39.02	451	252	8	9	453	17	450	3e-98	314	195174528	GL15044 [Drosophila persimilis]
AGAP002181|AGAP002181-RA	gi|198466894|ref|XP_001354173.2|	39.02	451	252	8	9	453	17	450	4e-98	314	198466894	GA19027 [Drosophila pseudoobscura pseudoobscura]
AGAP002181|AGAP002181-RA	gi|195378196|ref|XP_002047870.1|	41.04	424	236	6	35	452	26	441	8e-98	313	195378196	GJ13682 [Drosophila virilis]
AGAP002181|AGAP002181-RA	gi|195129175|ref|XP_002009034.1|	41.77	407	224	6	50	452	45	442	1e-96	309	195129175	GI11487 [Drosophila mojavensis]
AGAP002181|AGAP002181-RA	gi|195017227|ref|XP_001984560.1|	40.29	412	229	7	49	452	48	450	2e-95	306	195017227	GH14961 [Drosophila grimshawi]
AGAP002181|AGAP002181-RA	gi|195442593|ref|XP_002069037.1|	37.27	432	240	7	49	457	67	490	1e-91	298	195442593	GK12285 [Drosophila willistoni]
AGAP002181|AGAP002181-RA	gi|557767243|ref|XP_005183312.1|	38.7	447	234	8	35	453	11	445	1e-91	297	557767243	PREDICTED: uncharacterized protein LOC101894657 [Musca domestica]
AGAP002181|AGAP002181-RA	gi|194748837|ref|XP_001956848.1|	41.19	420	227	7	49	456	48	459	1e-90	295	194748837	GF10136 [Drosophila ananassae]
AGAP002181|AGAP002181-RA	gi|195588921|ref|XP_002084205.1|	39.52	415	236	6	49	456	65	471	1e-88	290	195588921	GD12950 [Drosophila simulans]
AGAP002181|AGAP002181-RA	gi|195326183|ref|XP_002029809.1|	39.33	417	234	7	49	456	50	456	1e-87	287	195326183	GM24900 [Drosophila sechellia]
AGAP002181|AGAP002181-RA	gi|24661277|ref|NP_648274.1|	39.09	417	235	7	49	456	50	456	2e-87	286	24661277	CG5644 [Drosophila melanogaster]
AGAP002181|AGAP002181-RA	gi|498966331|ref|XP_004525786.1|	40.2	408	218	8	57	450	33	428	3e-85	280	498966331	PREDICTED: uncharacterized protein LOC101449760 [Ceratitis capitata]
AGAP002181|AGAP002181-RA	gi|194865736|ref|XP_001971578.1|	38.37	417	237	7	49	453	50	458	1e-84	279	194865736	GG15046 [Drosophila erecta]
AGAP002181|AGAP002181-RA	gi|195490997|ref|XP_002093376.1|	38.28	418	240	6	49	456	50	459	2e-84	278	195490997	GE21270 [Drosophila yakuba]
AGAP002181|AGAP002181-RA	gi|668454111|gb|KFB42640.1|	67.47	166	54	0	292	457	1	166	8e-74	241	668454111	AGAP002181-PA-like protein [Anopheles sinensis]
AGAP003043|AGAP003043-RA	gi|347969129|ref|XP_311831.5|	100	939	0	0	1	939	1	939	0	1913	347969129	AGAP003043-PA [Anopheles gambiae str. PEST]	new
AGAP003043|AGAP003043-RA	gi|568253701|gb|ETN62779.1|	68.19	965	236	19	1	937	49	970	0	1105	568253701	lamin [Anopheles darlingi]		Lamin (structural nuclear filaments, transcriptional regulation)
AGAP003043|AGAP003043-RA	gi|170057778|ref|XP_001864633.1|	52.62	688	268	16	1	673	1	645	9e-180	548	170057778	lamin [Culex quinquefasciatus]
AGAP003043|AGAP003043-RA	gi|157106200|ref|XP_001649214.1|	54.36	528	184	13	6	529	3	477	1e-142	446	157106200	fast myosin heavy chain HCIII, putative [Aedes aegypti]
AGAP003043|AGAP003043-RA	gi|157106198|ref|XP_001649213.1|	48.49	398	143	8	543	937	1	339	4e-82	280	157106198	lamin, putative [Aedes aegypti]
AGAP003043|AGAP003043-RA	gi|195038553|ref|XP_001990721.1|	28.2	734	451	18	1	690	1	702	4e-39	167	195038553	GH19521 [Drosophila grimshawi]
AGAP003043|AGAP003043-RA	gi|194742114|ref|XP_001953551.1|	30.79	721	414	19	1	690	1	667	5e-37	160	194742114	GF17176 [Drosophila ananassae]
AGAP003043|AGAP003043-RA	gi|194900376|ref|XP_001979733.1|	30.38	823	410	27	176	939	158	876	4e-36	157	194900376	GG16761 [Drosophila erecta]
AGAP003043|AGAP003043-RA	gi|21358555|ref|NP_650645.1|	28.74	995	532	29	1	939	1	874	3e-35	154	21358555	aluminum tubes, isoform G [Drosophila melanogaster]
AGAP003043|AGAP003043-RA	gi|557757587|ref|XP_005178525.1|	30.37	675	348	21	1	665	2	564	2e-32	145	557757587	PREDICTED: putative leucine-rich repeat-containing protein DDB_G0290503 isoform X3 [Musca domestica]
AGAP003043|AGAP003043-RA	gi|557757581|ref|XP_005178522.1|	30.37	675	348	21	1	665	2	564	2e-32	145	557757581	PREDICTED: putative leucine-rich repeat-containing protein DDB_G0290503 isoform X1 [Musca domestica]
AGAP003043|AGAP003043-RA	gi|557757589|ref|XP_005178526.1|	30.22	675	349	21	1	665	2	564	3e-32	145	557757589	PREDICTED: putative leucine-rich repeat-containing protein DDB_G0290503 isoform X4 [Musca domestica]
AGAP003043|AGAP003043-RA	gi|307170839|gb|EFN62950.1|	33.41	437	215	15	178	590	122	506	3e-32	145	307170839	Laminin-like protein epi-1 [Camponotus floridanus]
AGAP003043|AGAP003043-RA	gi|607367439|gb|EZA61586.1|	31.78	428	231	14	178	590	124	505	2e-28	133	607367439	Kinectin [Cerapachys biroi]
AGAP003043|AGAP003043-RA	gi|307215030|gb|EFN89857.1|	33.41	434	219	14	178	590	187	571	1e-26	127	307215030	Kinectin [Harpegnathos saltator]
AGAP003043|AGAP003043-RA	gi|512898981|ref|XP_004924531.1|	24.91	791	403	25	1	691	1	700	6e-26	125	512898981	PREDICTED: ribosome-binding protein 1-like isoform X4 [Bombyx mori]
AGAP003043|AGAP003043-RA	gi|645033183|ref|XP_008214914.1|	29.11	560	284	20	178	667	119	635	6e-26	125	645033183	PREDICTED: ribosome-binding protein 1 isoform X1 [Nasonia vitripennis]
AGAP003043|AGAP003043-RA	gi|512898969|ref|XP_004924528.1|	24.91	791	403	25	1	691	1	700	6e-26	125	512898969	PREDICTED: ribosome-binding protein 1-like isoform X1 [Bombyx mori]
AGAP003043|AGAP003043-RA	gi|345498399|ref|XP_003428222.1|	29.11	560	284	20	178	667	119	635	7e-26	125	345498399	PREDICTED: ribosome-binding protein 1 isoform X2 [Nasonia vitripennis]
AGAP003043|AGAP003043-RA	gi|340727453|ref|XP_003402058.1|	28.55	578	286	19	178	677	609	1137	7e-26	125	340727453	PREDICTED: hypothetical protein LOC100645895 [Bombus terrestris]
AGAP002913|AGAP002913-RA	gi|347968840|ref|XP_311993.4|	100	543	0	0	1	543	1	543	0	1128	347968840	AGAP002913-PA [Anopheles gambiae str. PEST]	new	No description, hypothetical protein
AGAP002913|AGAP002913-RA	gi|668447220|gb|KFB37065.1|	87.16	545	59	6	1	543	1	536	0	981	668447220	hypothetical protein ZHAS_00004264 [Anopheles sinensis]
AGAP002913|AGAP002913-RA	gi|568253927|gb|ETN62969.1|	82.59	557	74	5	1	543	1	548	0	947	568253927	FAM20C [Anopheles darlingi]
AGAP002913|AGAP002913-RA	gi|170062068|ref|XP_001866509.1|	79.23	520	93	4	1	520	1	505	0	869	170062068	FAM20C [Culex quinquefasciatus]
AGAP002913|AGAP002913-RA	gi|157132057|ref|XP_001662441.1|	79.29	536	92	5	1	536	1	517	0	848	157132057	hypothetical protein AaeL_AAEL002815 [Aedes aegypti]
AGAP002913|AGAP002913-RA	gi|195390379|ref|XP_002053846.1|	65.9	525	155	4	1	516	526	1035	0	719	195390379	GJ23118 [Drosophila virilis]
AGAP002913|AGAP002913-RA	gi|195036954|ref|XP_001989933.1|	65.33	525	158	4	1	516	540	1049	0	715	195036954	GH19066 [Drosophila grimshawi]
AGAP002913|AGAP002913-RA	gi|195113455|ref|XP_002001283.1|	65.31	539	157	7	1	528	507	1026	0	711	195113455	GI10702 [Drosophila mojavensis]
AGAP002913|AGAP002913-RA	gi|28572094|ref|NP_732884.2|	63.65	542	167	6	1	528	1	526	0	690	28572094	CG31145, isoform A [Drosophila melanogaster]
AGAP002913|AGAP002913-RA	gi|557766227|ref|XP_005182809.1|	64.6	548	155	6	1	523	1157	1690	0	727	557766227	PREDICTED: uncharacterized protein LOC101899300 [Musca domestica]
AGAP002913|AGAP002913-RA	gi|194910348|ref|XP_001982123.1|	63.77	541	167	6	1	528	444	968	0	697	194910348	GG12419 [Drosophila erecta]
AGAP002913|AGAP002913-RA	gi|221458705|ref|NP_001138101.1|	63.65	542	167	6	1	528	453	978	0	697	221458705	CG31145, isoform C [Drosophila melanogaster]
AGAP002913|AGAP002913-RA	gi|195451511|ref|XP_002072955.1|	63.07	547	155	6	1	516	498	1028	0	694	195451511	GK13411 [Drosophila willistoni]
AGAP002913|AGAP002913-RA	gi|195331345|ref|XP_002032363.1|	61.59	565	164	7	1	528	444	992	0	689	195331345	GM23552 [Drosophila sechellia]
AGAP002913|AGAP002913-RA	gi|383865737|ref|XP_003708329.1|	62.98	524	170	6	2	522	3	505	0	671	383865737	PREDICTED: dentin matrix protein 4-like [Megachile rotundata]
AGAP002913|AGAP002913-RA	gi|328782804|ref|XP_393996.4|	62.76	521	179	6	4	522	5	512	0	669	328782804	PREDICTED: extracellular serine/threonine protein kinase FAM20C-like [Apis mellifera]
AGAP002913|AGAP002913-RA	gi|194745891|ref|XP_001955418.1|	63.79	533	160	6	1	516	494	1010	0	684	194745891	GF18751 [Drosophila ananassae]
AGAP002913|AGAP002913-RA	gi|350398269|ref|XP_003485142.1|	61.3	522	181	7	2	522	3	504	0	664	350398269	PREDICTED: dentin matrix protein 4-like [Bombus impatiens]
AGAP002913|AGAP002913-RA	gi|390177050|ref|XP_003736267.1|	62.98	543	159	5	1	516	1	528	0	665	390177050	GA26815, isoform B [Drosophila pseudoobscura pseudoobscura]
AGAP002913|AGAP002913-RA	gi|665793034|ref|XP_008544147.1|	58.97	524	190	4	4	516	5	514	0	662	665793034	PREDICTED: extracellular serine/threonine protein kinase FAM20C [Microplitis demolitor]
AGAP003550|AGAP003550-RA	gi|347970113|ref|XP_001688431.2|	100	2755	0	0	1	2755	1	2755	0	5537	347970113	AGAP003550-PA [Anopheles gambiae str. PEST]	new	60S ribosomal (Anopheles sinensis)
AGAP003550|AGAP003550-RA	gi|170041831|ref|XP_001848653.1|	33.87	561	275	31	21	519	211	737	9e-40	174	170041831	conserved hypothetical protein [Culex quinquefasciatus]
AGAP003550|AGAP003550-RA	gi|170041831|ref|XP_001848653.1|	39.39	99	47	2	2138	2223	2525	2623	1e-06	64.7	170041831	conserved hypothetical protein [Culex quinquefasciatus]
AGAP003550|AGAP003550-RA	gi|157134705|ref|XP_001656401.1|	24	1596	800	73	939	2230	962	2448	1e-33	154	157134705	hypothetical protein AaeL_AAEL000416 [Aedes aegypti]
AGAP003550|AGAP003550-RA	gi|668444323|gb|KFB35149.1|	33.25	406	181	16	1883	2225	1152	1530	2e-28	137	668444323	60S ribosomal protein L3 [Anopheles sinensis]
AGAP003550|AGAP003550-RA	gi|668444323|gb|KFB35149.1|	32.13	221	106	4	39	232	51	254	4e-16	95.9	668444323	60S ribosomal protein L3 [Anopheles sinensis]
AGAP003550|AGAP003550-RA	gi|668444323|gb|KFB35149.1|	75.61	41	6	2	311	347	683	723	2e-06	63.9	668444323	60S ribosomal protein L3 [Anopheles sinensis]
AGAP003550|AGAP003550-RA	gi|668444323|gb|KFB35149.1|	28.66	314	137	14	1223	1526	1089	1325	5e-06	62.8	668444323	60S ribosomal protein L3 [Anopheles sinensis]
AGAP003550|AGAP003550-RA	gi|642922184|ref|XP_008193050.1|	26.37	910	456	38	1199	2037	327	1093	2e-28	136	642922184	PREDICTED: probable GPI-anchored adhesin-like protein PGA55 isoform X1 [Tribolium castaneum]
AGAP003550|AGAP003550-RA	gi|642922184|ref|XP_008193050.1|	25.06	874	483	39	950	1783	375	1116	3e-24	122	642922184	PREDICTED: probable GPI-anchored adhesin-like protein PGA55 isoform X1 [Tribolium castaneum]
AGAP003550|AGAP003550-RA	gi|642922184|ref|XP_008193050.1|	25.03	895	471	37	659	1492	362	1117	2e-23	120	642922184	PREDICTED: probable GPI-anchored adhesin-like protein PGA55 isoform X1 [Tribolium castaneum]
AGAP003550|AGAP003550-RA	gi|642922184|ref|XP_008193050.1|	23.9	795	413	33	560	1306	466	1116	7e-08	68.9	642922184	PREDICTED: probable GPI-anchored adhesin-like protein PGA55 isoform X1 [Tribolium castaneum]
AGAP003550|AGAP003550-RA	gi|611963999|ref|XP_007478012.1|	23.23	620	345	23	1451	2037	630	1151	4e-22	115	611963999	PREDICTED: antigen KI-67-like [Monodelphis domestica]
AGAP003550|AGAP003550-RA	gi|611963999|ref|XP_007478012.1|	23.47	801	436	36	820	1511	399	1131	3e-13	86.7	611963999	PREDICTED: antigen KI-67-like [Monodelphis domestica]
AGAP003550|AGAP003550-RA	gi|611963999|ref|XP_007478012.1|	23.52	438	225	17	1410	1847	884	1211	7e-13	85.5	611963999	PREDICTED: antigen KI-67-like [Monodelphis domestica]
AGAP003550|AGAP003550-RA	gi|611963999|ref|XP_007478012.1|	25.13	382	207	17	955	1326	899	1211	2e-09	73.9	611963999	PREDICTED: antigen KI-67-like [Monodelphis domestica]
AGAP003550|AGAP003550-RA	gi|642922186|ref|XP_008193051.1|	27.36	698	337	34	1396	2037	350	933	2e-21	113	642922186	PREDICTED: antigen KI-67-like isoform X2 [Tribolium castaneum]
AGAP003550|AGAP003550-RA	gi|642922186|ref|XP_008193051.1|	22.54	852	417	34	962	1783	318	956	1e-16	97.4	642922186	PREDICTED: antigen KI-67-like isoform X2 [Tribolium castaneum]
AGAP003550|AGAP003550-RA	gi|642922186|ref|XP_008193051.1|	23.4	688	394	31	659	1306	362	956	3e-06	63.2	642922186	PREDICTED: antigen KI-67-like isoform X2 [Tribolium castaneum]
AGAP003550|AGAP003550-RA	gi|699605706|ref|XP_009871692.1|	23.45	614	322	21	1431	2037	1022	1494	1e-19	107	699605706	PREDICTED: antigen KI-67-like [Apaloderma vittatum]
AGAP002456|AGAP002456-RB	gi|347967898|ref|XP_003436130.1|	100	1015	0	0	1	1015	1	1015	0	2007	347967898	AGAP002456-PB [Anopheles gambiae str. PEST]	new	Sarcalumenin (aedes, culex)
AGAP002456|AGAP002456-RB	gi|118782765|ref|XP_312489.3|	93.5	1015	1	2	1	1015	1	950	0	1603	118782765	AGAP002456-PA [Anopheles gambiae str. PEST]
AGAP002456|AGAP002456-RB	gi|568250772|gb|ETN60412.1|	80.1	608	91	6	415	1015	2084	2668	0	984	568250772	hypothetical protein AND_007962 [Anopheles darlingi]
AGAP002456|AGAP002456-RB	gi|157133381|ref|XP_001656230.1|	87.14	490	54	1	535	1015	297	786	0	945	157133381	sarcalumenin [Aedes aegypti]
AGAP002456|AGAP002456-RB	gi|170055005|ref|XP_001863387.1|	88.84	457	51	0	559	1015	502	958	0	919	170055005	sarcalumenin [Culex quinquefasciatus]
AGAP002456|AGAP002456-RB	gi|512927424|ref|XP_004931331.1|	61.41	710	235	12	315	995	109	808	0	832	512927424	PREDICTED: LOW QUALITY PROTEIN: sarcalumenin-like [Bombyx mori]
AGAP002456|AGAP002456-RB	gi|512927424|ref|XP_004931331.1|	30.39	362	197	12	2	325	4	348	2e-11	78.2	512927424	PREDICTED: LOW QUALITY PROTEIN: sarcalumenin-like [Bombyx mori]
AGAP002456|AGAP002456-RB	gi|91075960|ref|XP_969014.1|	58.17	777	287	12	231	997	83	831	0	826	91075960	PREDICTED: sarcalumenin [Tribolium castaneum]
AGAP002456|AGAP002456-RB	gi|607364867|gb|EZA59069.1|	50.55	1005	316	22	27	1006	34	882	0	826	607364867	Sarcalumenin [Cerapachys biroi]
AGAP002456|AGAP002456-RB	gi|662194501|ref|XP_008470202.1|	61.83	676	200	14	363	996	105	764	0	820	662194501	PREDICTED: sarcalumenin [Diaphorina citri]
AGAP002456|AGAP002456-RB	gi|183979210|dbj|BAG30721.1|	51.45	968	322	21	29	995	34	854	0	823	183979210	sarcalumenin [Papilio xuthus]
AGAP002456|AGAP002456-RB	gi|357604468|gb|EHJ64201.1|	80.47	466	90	1	531	995	473	938	0	822	357604468	sarcalumenin [Danaus plexippus]
AGAP002456|AGAP002456-RB	gi|307179443|gb|EFN67767.1|	70.68	532	130	4	465	996	445	950	0	817	307179443	Sarcalumenin [Camponotus floridanus]
AGAP002456|AGAP002456-RB	gi|644995400|ref|XP_008208823.1|	67.39	595	173	5	420	996	257	848	0	815	644995400	PREDICTED: sarcalumenin isoform X1 [Nasonia vitripennis]
AGAP002456|AGAP002456-RB	gi|156542468|ref|XP_001599369.1|	67.51	594	173	5	420	996	257	847	0	814	156542468	PREDICTED: sarcalumenin isoform X2 [Nasonia vitripennis]
AGAP002456|AGAP002456-RB	gi|665795878|ref|XP_008545705.1|	53.58	866	303	15	182	1006	74	881	0	814	665795878	PREDICTED: sarcalumenin isoform X2 [Microplitis demolitor]
AGAP002456|AGAP002456-RB	gi|383860788|ref|XP_003705871.1|	76.72	451	103	1	556	1006	419	867	0	802	383860788	PREDICTED: sarcalumenin-like [Megachile rotundata]
AGAP002456|AGAP002456-RB	gi|665795876|ref|XP_008545704.1|	52.43	885	303	16	182	1006	74	900	0	801	665795876	PREDICTED: sarcalumenin isoform X1 [Microplitis demolitor]
AGAP002456|AGAP002456-RB	gi|350414392|ref|XP_003490303.1|	78.31	438	95	0	559	996	444	881	0	798	350414392	PREDICTED: hypothetical protein LOC100749245 isoform 2 [Bombus impatiens]
AGAP002456|AGAP002456-RB	gi|350414389|ref|XP_003490302.1|	78.31	438	95	0	559	996	452	889	0	798	350414389	PREDICTED: hypothetical protein LOC100749245 isoform 1 [Bombus impatiens]
AGAP003638|AGAP003638-RA	gi|347970279|ref|XP_313403.3|	100	1748	0	0	1	1748	1	1748	0	3549	347970279	AGAP003638-PA [Anopheles gambiae str. PEST]	new	No description, hypothetical protein
AGAP003638|AGAP003638-RA	gi|668443785|gb|KFB34847.1|	65.2	1859	455	57	1	1748	1	1778	0	1896	668443785	AGAP003638-PA-like protein [Anopheles sinensis]
AGAP003638|AGAP003638-RA	gi|568259450|gb|ETN67367.1|	61.58	1892	456	60	1	1747	1	1766	0	1743	568259450	hypothetical protein AND_000825 [Anopheles darlingi]
AGAP003638|AGAP003638-RA	gi|157119589|ref|XP_001659438.1|	45.22	1873	559	73	1	1746	1	1533	0	1090	157119589	hypothetical protein AaeL_AAEL008705 [Aedes aegypti]
AGAP003638|AGAP003638-RA	gi|170045804|ref|XP_001850484.1|	39.26	1345	427	57	493	1748	12	1055	2e-176	573	170045804	conserved hypothetical protein [Culex quinquefasciatus]
AGAP003638|AGAP003638-RA	gi|170045802|ref|XP_001850483.1|	58.8	534	134	19	1	501	1	481	2e-144	468	170045802	conserved hypothetical protein [Culex quinquefasciatus]
AGAP003638|AGAP003638-RA	gi|499007783|ref|XP_004536155.1|	38.44	463	182	21	2	441	6	388	3e-57	229	499007783	PREDICTED: mucin-5AC-like [Ceratitis capitata]
AGAP003638|AGAP003638-RA	gi|499007783|ref|XP_004536155.1|	42.67	75	41	2	1337	1410	887	960	2e-05	59.7	499007783	PREDICTED: mucin-5AC-like [Ceratitis capitata]
AGAP003638|AGAP003638-RA	gi|557750969|ref|XP_005175244.1|	38.58	381	159	12	3	368	5	325	7e-51	208	557750969	PREDICTED: proteoglycan 4 [Musca domestica]
AGAP003638|AGAP003638-RA	gi|557750969|ref|XP_005175244.1|	29.53	298	143	12	874	1143	654	912	9e-09	70.9	557750969	PREDICTED: proteoglycan 4 [Musca domestica]
AGAP003638|AGAP003638-RA	gi|195178953|ref|XP_002029075.1|	41.05	324	140	11	3	310	7	295	4e-43	183	195178953	GL21410 [Drosophila persimilis]
AGAP003638|AGAP003638-RA	gi|195178953|ref|XP_002029075.1|	28.7	324	162	12	1111	1415	705	978	1e-11	80.5	195178953	GL21410 [Drosophila persimilis]
AGAP003638|AGAP003638-RA	gi|198471217|ref|XP_002133686.1|	41.28	327	139	13	3	312	7	297	2e-42	181	198471217	GA22667 [Drosophila pseudoobscura pseudoobscura]
AGAP003638|AGAP003638-RA	gi|198471217|ref|XP_002133686.1|	50	40	20	0	1376	1415	944	983	0.001	54.3	198471217	GA22667 [Drosophila pseudoobscura pseudoobscura]
AGAP003638|AGAP003638-RA	gi|195396719|ref|XP_002056976.1|	38.99	377	161	14	3	353	7	340	2e-41	177	195396719	GJ16825 [Drosophila virilis]
AGAP003638|AGAP003638-RA	gi|195396719|ref|XP_002056976.1|	43.14	102	35	4	1042	1143	703	781	7e-05	58.2	195396719	GJ16825 [Drosophila virilis]
AGAP003638|AGAP003638-RA	gi|195396719|ref|XP_002056976.1|	36.26	91	44	2	1332	1411	863	950	7e-05	58.2	195396719	GJ16825 [Drosophila virilis]
AGAP003638|AGAP003638-RA	gi|195043951|ref|XP_001991723.1|	46.04	265	99	9	3	247	7	247	1e-40	175	195043951	GH12814 [Drosophila grimshawi]
AGAP003638|AGAP003638-RA	gi|195131985|ref|XP_002010424.1|	39.5	357	147	14	3	326	7	327	3e-40	173	195131985	GI15917 [Drosophila mojavensis]
AGAP003638|AGAP003638-RA	gi|195131985|ref|XP_002010424.1|	56.76	37	16	0	1377	1413	967	1003	0.0002	56.6	195131985	GI15917 [Drosophila mojavensis]
AGAP003319|AGAP003319-RA	gi|347969672|ref|XP_001231186.2|	100	214	0	0	1	214	1	214	4e-158	448	347969672	AGAP003319-PA [Anopheles gambiae str. PEST]	new	Timp-3 (tissue inhibitor of metalloprotease)
AGAP003319|AGAP003319-RA	gi|568252410|gb|ETN61741.1|	65.22	184	63	1	24	207	114	296	9e-84	262	568252410	Timp-3 [Anopheles darlingi]
AGAP003319|AGAP003319-RA	gi|157136338|ref|XP_001663710.1|	54.64	194	84	2	13	205	17	207	7e-72	229	157136338	Timp-3, putative [Aedes aegypti]
AGAP003319|AGAP003319-RA	gi|170034292|ref|XP_001845008.1|	52.5	200	92	1	6	205	12	208	2e-70	225	170034292	metalloproteinase inhibitor 3 [Culex quinquefasciatus]
AGAP003319|AGAP003319-RA	gi|498983446|ref|XP_004530118.1|	39.89	188	107	2	24	208	25	209	1e-48	169	498983446	PREDICTED: tissue inhibitor of metalloproteases-like isoform X1 [Ceratitis capitata]
AGAP003319|AGAP003319-RA	gi|557772967|ref|XP_005186137.1|	38.21	212	121	5	1	205	1	209	4e-46	162	557772967	PREDICTED: tissue inhibitor of metalloproteases [Musca domestica]
AGAP003319|AGAP003319-RA	gi|194740970|ref|XP_001952962.1|	37.86	206	120	4	6	208	9	209	3e-42	153	194740970	GF17533 [Drosophila ananassae]
AGAP003319|AGAP003319-RA	gi|195037166|ref|XP_001990035.1|	33.65	208	132	2	3	207	4	208	5e-41	149	195037166	GH18457 [Drosophila grimshawi]
AGAP003319|AGAP003319-RA	gi|198451002|ref|XP_001358207.2|	35.64	188	115	3	24	208	25	209	5e-39	144	198451002	GA19485 [Drosophila pseudoobscura pseudoobscura]
AGAP003319|AGAP003319-RA	gi|195143817|ref|XP_002012893.1|	35.64	188	115	3	24	208	25	209	6e-39	144	195143817	GL23838 [Drosophila persimilis]
AGAP003319|AGAP003319-RA	gi|24645638|ref|NP_731461.1|	34.57	188	117	2	24	208	25	209	1e-38	143	24645638	tissue inhibitor of metalloproteases [Drosophila melanogaster]
AGAP003319|AGAP003319-RA	gi|4157982|emb|CAA08989.1|	34.57	188	117	2	24	208	25	209	3e-38	142	4157982	tissue inhibitor of metalloproteases [Drosophila melanogaster]
AGAP003319|AGAP003319-RA	gi|195572037|ref|XP_002104006.1|	34.57	188	117	2	24	208	25	209	3e-38	142	195572037	GD20727 [Drosophila simulans]
AGAP003319|AGAP003319-RA	gi|195388768|ref|XP_002053051.1|	34.57	188	117	2	23	207	24	208	2e-37	140	195388768	GJ23665 [Drosophila virilis]
AGAP003319|AGAP003319-RA	gi|195449351|ref|XP_002072036.1|	31.38	188	123	2	24	208	25	209	6e-35	134	195449351	GK22534 [Drosophila willistoni]
AGAP003319|AGAP003319-RA	gi|195499734|ref|XP_002097072.1|	32.8	189	120	3	24	208	25	210	7e-35	133	195499734	GE24695 [Drosophila yakuba]
AGAP003319|AGAP003319-RA	gi|557772965|ref|XP_005186136.1|	37.65	162	92	4	50	205	1	159	2e-32	125	557772965	PREDICTED: tissue inhibitor of metalloproteases-like [Musca domestica]
AGAP003319|AGAP003319-RA	gi|195107947|ref|XP_001998555.1|	32.98	188	120	2	23	207	24	208	2e-31	124	195107947	GI24034 [Drosophila mojavensis]
AGAP003319|AGAP003319-RA	gi|194902425|ref|XP_001980695.1|	31.19	202	132	3	7	205	9	206	5e-31	123	194902425	GG17294 [Drosophila erecta]
AGAP003319|AGAP003319-RA	gi|195330145|ref|XP_002031768.1|	34.81	158	97	2	24	178	25	179	6e-29	119	195330145	GM26178 [Drosophila sechellia]
AGAP002408|AGAP002408-RA	gi|118782861|ref|XP_312544.3|	100	358	0	0	1	358	1	358	0	751	118782861	AGAP002408-PA [Anopheles gambiae str. PEST]	new	No description, hypothetical protein
AGAP002408|AGAP002408-RA	gi|668451854|gb|KFB40880.1|	75.49	359	80	2	1	358	1	352	0	571	668451854	AGAP002408-PA-like protein [Anopheles sinensis]
AGAP002408|AGAP002408-RA	gi|568254770|gb|ETN63683.1|	73.01	352	92	1	6	357	3	351	0	543	568254770	MYG1 [Anopheles darlingi]
AGAP002408|AGAP002408-RA	gi|157115876|ref|XP_001658325.1|	67.32	355	111	3	3	356	51	401	1e-172	499	157115876	hypothetical protein AaeL_AAEL007356 [Aedes aegypti]
AGAP002408|AGAP002408-RA	gi|170072174|ref|XP_001870113.1|	66.48	352	110	3	7	357	9	353	4e-171	493	170072174	MYG1 [Culex quinquefasciatus]
AGAP002408|AGAP002408-RA	gi|157115874|ref|XP_001658324.1|	66.02	362	111	4	3	356	51	408	8e-170	491	157115874	hypothetical protein AaeL_AAEL007356 [Aedes aegypti]
AGAP002408|AGAP002408-RA	gi|512904727|ref|XP_004925768.1|	55.86	333	143	3	24	356	31	359	3e-129	387	512904727	PREDICTED: LOW QUALITY PROTEIN: UPF0160 protein C27H6.8-like [Bombyx mori]
AGAP002408|AGAP002408-RA	gi|270010805|gb|EFA07253.1|	55.15	330	146	2	25	354	13	340	2e-128	384	270010805	hypothetical protein TcasGA2_TC013284 [Tribolium castaneum]
AGAP002408|AGAP002408-RA	gi|642928451|ref|XP_972332.2|	55.15	330	146	2	25	354	40	367	2e-128	385	642928451	PREDICTED: UPF0160 protein [Tribolium castaneum]
AGAP002408|AGAP002408-RA	gi|478250313|gb|ENN70810.1|	52.99	334	153	3	25	356	41	372	5e-127	381	478250313	hypothetical protein YQE_12475, partial [Dendroctonus ponderosae]
AGAP002408|AGAP002408-RA	gi|242012107|ref|XP_002426782.1|	51.05	333	153	5	25	357	7	329	1e-115	358	242012107	hypothetical protein Phum_PHUM275760 [Pediculus humanus corporis]
AGAP002408|AGAP002408-RA	gi|646713198|gb|KDR17656.1|	51.04	335	153	5	24	356	85	410	8e-115	352	646713198	hypothetical protein L798_08363 [Zootermopsis nevadensis]
AGAP002408|AGAP002408-RA	gi|167519585|ref|XP_001744132.1|	51.5	334	151	4	24	354	2	327	2e-114	348	167519585	hypothetical protein [Monosiga brevicollis MX1]
AGAP002408|AGAP002408-RA	gi|585706356|ref|XP_002740515.2|	52.28	329	147	6	25	352	63	382	2e-114	349	585706356	PREDICTED: UPF0160 protein MYG1, mitochondrial-like [Saccoglossus kowalevskii]
AGAP002408|AGAP002408-RA	gi|260832468|ref|XP_002611179.1|	52.13	328	148	4	25	352	16	334	3e-114	347	260832468	hypothetical protein BRAFLDRAFT_125216 [Branchiostoma floridae]
AGAP002408|AGAP002408-RA	gi|195444116|ref|XP_002069721.1|	50.87	346	166	3	13	357	19	361	2e-113	346	195444116	GK11675 [Drosophila willistoni]
AGAP002408|AGAP002408-RA	gi|195111550|ref|XP_002000341.1|	50.74	337	158	4	17	352	15	344	8e-113	344	195111550	GI22581 [Drosophila mojavensis]
AGAP002408|AGAP002408-RA	gi|260832394|ref|XP_002611142.1|	51.79	336	149	5	21	352	14	340	9e-113	343	260832394	hypothetical protein BRAFLDRAFT_88459 [Branchiostoma floridae]
AGAP002408|AGAP002408-RA	gi|194744580|ref|XP_001954771.1|	50.15	341	165	4	19	357	22	359	2e-112	343	194744580	GF16574 [Drosophila ananassae]
AGAP002408|AGAP002408-RA	gi|195395372|ref|XP_002056310.1|	50	352	163	5	2	352	4	343	2e-112	343	195395372	GJ10302 [Drosophila virilis]
AGAP002159|AGAP002159-RA	gi|347967280|ref|XP_565673.4|	100	1011	0	0	1	1011	1	1011	0	2063	347967280	AGAP002159-PA [Anopheles gambiae str. PEST]	new	juntophilin (aedes)
AGAP002159|AGAP002159-RA	gi|668466075|gb|KFB53104.1|	76.04	1035	132	18	1	1011	1	943	0	1350	668466075	AGAP002159-PA-like protein [Anopheles sinensis]
AGAP002159|AGAP002159-RA	gi|568259535|gb|ETN67431.1|	72.64	764	126	19	1	722	1	723	0	1009	568259535	junctophilin-1 [Anopheles darlingi]
AGAP002159|AGAP002159-RA	gi|157128376|ref|XP_001661427.1|	90.72	431	39	1	26	455	22	452	0	832	157128376	hypothetical protein AaeL_AAEL011094 [Aedes aegypti]
AGAP002159|AGAP002159-RA	gi|157128376|ref|XP_001661427.1|	56.89	341	99	10	678	1011	626	925	4e-80	291	157128376	hypothetical protein AaeL_AAEL011094 [Aedes aegypti]
AGAP002159|AGAP002159-RA	gi|646723366|gb|KDR24000.1|	73.52	457	113	4	26	474	18	474	0	711	646723366	Junctophilin-3, partial [Zootermopsis nevadensis]
AGAP002159|AGAP002159-RA	gi|646723366|gb|KDR24000.1|	72.13	61	17	0	923	983	848	908	4e-16	93.6	646723366	Junctophilin-3, partial [Zootermopsis nevadensis]
AGAP002159|AGAP002159-RA	gi|340721711|ref|XP_003399259.1|	73.65	463	110	7	12	471	31	484	0	709	340721711	PREDICTED: hypothetical protein LOC100647906 [Bombus terrestris]
AGAP002159|AGAP002159-RA	gi|340721711|ref|XP_003399259.1|	71.43	91	22	2	924	1011	923	1012	7e-30	138	340721711	PREDICTED: hypothetical protein LOC100647906 [Bombus terrestris]
AGAP002159|AGAP002159-RA	gi|350404867|ref|XP_003487245.1|	73.65	463	110	7	12	471	31	484	0	709	350404867	PREDICTED: hypothetical protein LOC100741061 [Bombus impatiens]
AGAP002159|AGAP002159-RA	gi|350404867|ref|XP_003487245.1|	71.43	91	22	2	924	1011	919	1008	8e-30	137	350404867	PREDICTED: hypothetical protein LOC100741061 [Bombus impatiens]
AGAP002159|AGAP002159-RA	gi|380026967|ref|XP_003697209.1|	74.01	454	109	6	21	471	45	492	0	706	380026967	PREDICTED: uncharacterized protein LOC100866746 [Apis florea]
AGAP002159|AGAP002159-RA	gi|380026967|ref|XP_003697209.1|	44.31	325	87	9	690	1011	755	988	3e-47	193	380026967	PREDICTED: uncharacterized protein LOC100866746 [Apis florea]
AGAP002159|AGAP002159-RA	gi|571559721|ref|XP_006566436.1|	73.79	454	110	6	21	471	44	491	0	702	571559721	PREDICTED: junctophilin-1-like isoform X3 [Apis mellifera]
AGAP002159|AGAP002159-RA	gi|571559721|ref|XP_006566436.1|	41.32	167	65	5	690	841	762	910	2e-15	91.7	571559721	PREDICTED: junctophilin-1-like isoform X3 [Apis mellifera]
AGAP002159|AGAP002159-RA	gi|328786811|ref|XP_003250843.1|	73.79	454	110	6	21	471	44	491	0	703	328786811	PREDICTED: junctophilin-1-like isoformX1 [Apis mellifera]
AGAP002159|AGAP002159-RA	gi|328786811|ref|XP_003250843.1|	44.31	325	86	9	690	1011	762	994	2e-47	194	328786811	PREDICTED: junctophilin-1-like isoformX1 [Apis mellifera]
AGAP002159|AGAP002159-RA	gi|66519905|ref|XP_624956.1|	73.79	454	110	6	21	471	44	491	0	703	66519905	PREDICTED: junctophilin-1-like isoformX2 [Apis mellifera]
AGAP002159|AGAP002159-RA	gi|66519905|ref|XP_624956.1|	42.65	340	103	9	690	1011	762	1027	8e-46	189	66519905	PREDICTED: junctophilin-1-like isoformX2 [Apis mellifera]
AGAP002159|AGAP002159-RA	gi|607358991|gb|EZA53377.1|	73.25	471	118	6	12	479	40	505	0	697	607358991	Junctophilin-3 [Cerapachys biroi]
AGAP003580|AGAP003580-RA	gi|347970166|ref|XP_313334.5|	100	191	0	0	1	191	1	191	2e-138	396	347970166	AGAP003580-PA [Anopheles gambiae str. PEST]	new	phosphatidylethanolamine-binding
AGAP003580|AGAP003580-RA	gi|668457207|gb|KFB45258.1|	88.42	190	22	0	2	191	3	192	4e-124	360	668457207	AGAP003580-PA-like protein [Anopheles sinensis]
AGAP003580|AGAP003580-RA	gi|568248518|gb|ETN58360.1|	83.25	191	32	0	1	191	1	191	5e-117	342	568248518	brother of ft and tfl1 [Anopheles darlingi]
AGAP003580|AGAP003580-RA	gi|170034676|ref|XP_001845199.1|	73.3	191	51	0	1	191	1	191	2e-102	305	170034676	brother of ft and tfl1 [Culex quinquefasciatus]
AGAP003580|AGAP003580-RA	gi|157134076|ref|XP_001663135.1|	70.16	191	57	0	1	191	1	191	2e-99	297	157134076	phosphatidylethanolamine-binding protein [Aedes aegypti]
AGAP003580|AGAP003580-RA	gi|568253478|gb|ETN62606.1|	49.45	182	91	1	1	181	41	222	6e-61	201	568253478	phosphatidylethanolamine-binding protein [Anopheles darlingi]
AGAP003580|AGAP003580-RA	gi|668447015|gb|KFB36932.1|	46.56	189	100	1	3	190	2	190	6e-60	197	668447015	AGAP013036-PA-like protein [Anopheles sinensis]
AGAP003580|AGAP003580-RA	gi|347967076|ref|XP_003436015.1|	47.25	182	95	1	1	181	46	227	3e-58	194	347967076	AGAP013036-PA [Anopheles gambiae str. PEST]
AGAP003580|AGAP003580-RA	gi|157133196|ref|XP_001662795.1|	46.99	183	96	1	5	187	30	211	3e-53	180	157133196	phosphatidylethanolamine-binding protein [Aedes aegypti]
AGAP003580|AGAP003580-RA	gi|157116368|ref|XP_001658443.1|	46.99	183	96	1	5	187	30	211	4e-53	180	157116368	phosphatidylethanolamine-binding protein [Aedes aegypti]
AGAP003580|AGAP003580-RA	gi|198452710|ref|XP_001358905.2|	47.75	178	92	1	4	181	5	181	4e-53	179	198452710	GA10227 [Drosophila pseudoobscura pseudoobscura]
AGAP003580|AGAP003580-RA	gi|195144660|ref|XP_002013314.1|	47.75	178	92	1	4	181	5	181	5e-53	179	195144660	GL24078 [Drosophila persimilis]
AGAP003580|AGAP003580-RA	gi|94469304|gb|ABF18501.1|	45.56	180	97	1	3	181	36	215	5e-53	180	94469304	phosphatidylethanolamine-binding protein [Aedes aegypti]
AGAP003580|AGAP003580-RA	gi|157128906|ref|XP_001661542.1|	45.56	180	97	1	3	181	36	215	2e-52	179	157128906	phosphatidylethanolamine-binding protein [Aedes aegypti]
AGAP003580|AGAP003580-RA	gi|557754294|ref|XP_005176891.1|	46.63	178	94	1	4	181	26	202	2e-52	178	557754294	PREDICTED: protein D2-like [Musca domestica]
AGAP003580|AGAP003580-RA	gi|195502263|ref|XP_002098146.1|	48.55	173	88	1	9	181	8	179	7e-52	176	195502263	GE10210 [Drosophila yakuba]
AGAP003580|AGAP003580-RA	gi|170047779|ref|XP_001851387.1|	46.45	183	97	1	5	187	31	212	1e-51	176	170047779	OV-16 antigen [Culex quinquefasciatus]
AGAP003580|AGAP003580-RA	gi|194899025|ref|XP_001979063.1|	47.98	173	89	1	9	181	8	179	4e-51	174	194899025	GG13336 [Drosophila erecta]
AGAP003580|AGAP003580-RA	gi|557769165|ref|XP_005184257.1|	47.37	171	88	1	14	184	6	174	5e-51	173	557769165	PREDICTED: protein D3 [Musca domestica]
AGAP003580|AGAP003580-RA	gi|240848795|ref|NP_001155500.1|	47.46	177	92	1	11	187	3	178	5e-51	173	240848795	phosphatidylethanolamine-binding protein-like [Acyrthosiphon pisum]
AGAP003453|AGAP003453-RA	gi|347969910|ref|XP_001230836.2|	100	592	0	0	1	592	1	592	0	1219	347969910	AGAP003453-PA [Anopheles gambiae str. PEST]	new	No description, hypothetical protein
AGAP003453|AGAP003453-RA	gi|568252859|gb|ETN62109.1|	87.78	589	64	3	1	582	1	588	0	1042	568252859	hypothetical protein AND_006201 [Anopheles darlingi]
AGAP003453|AGAP003453-RA	gi|668448584|gb|KFB38175.1|	85.5	600	78	3	1	592	1	599	0	1037	668448584	AGAP003453-PA-like protein [Anopheles sinensis]
AGAP003453|AGAP003453-RA	gi|157124553|ref|XP_001654102.1|	78.89	597	119	3	1	592	1	595	0	978	157124553	hypothetical protein AaeL_AAEL009899 [Aedes aegypti]
AGAP003453|AGAP003453-RA	gi|170030758|ref|XP_001843255.1|	78.62	594	121	4	1	592	1	590	0	936	170030758	conserved hypothetical protein [Culex quinquefasciatus]
AGAP003453|AGAP003453-RA	gi|646718046|gb|KDR20669.1|	51.12	538	253	4	59	592	61	592	0	554	646718046	hypothetical protein L798_05168 [Zootermopsis nevadensis]
AGAP003453|AGAP003453-RA	gi|91077746|ref|XP_966706.1|	51.88	480	228	1	104	580	78	557	1e-175	522	91077746	PREDICTED: uncharacterized protein LOC655102 [Tribolium castaneum]
AGAP003453|AGAP003453-RA	gi|498997604|ref|XP_004533641.1|	49.07	538	237	10	79	592	27	551	3e-174	518	498997604	PREDICTED: uncharacterized protein LOC101463375 [Ceratitis capitata]
AGAP003453|AGAP003453-RA	gi|195445183|ref|XP_002070211.1|	52.31	476	205	7	123	592	90	549	2e-169	505	195445183	GK11935 [Drosophila willistoni]
AGAP003453|AGAP003453-RA	gi|546684148|gb|ERL93853.1|	48.58	527	265	5	57	578	33	558	7e-166	497	546684148	hypothetical protein D910_11139 [Dendroctonus ponderosae]
AGAP003453|AGAP003453-RA	gi|478258469|gb|ENN78550.1|	47.63	527	270	5	57	578	33	558	7e-164	492	478258469	hypothetical protein YQE_04985, partial [Dendroctonus ponderosae]
AGAP003453|AGAP003453-RA	gi|195037066|ref|XP_001989986.1|	52.28	461	195	8	146	592	105	554	3e-162	487	195037066	GH19095 [Drosophila grimshawi]
AGAP003453|AGAP003453-RA	gi|195108439|ref|XP_001998800.1|	52.37	464	190	10	146	592	106	555	3e-161	484	195108439	GI23431 [Drosophila mojavensis]
AGAP003453|AGAP003453-RA	gi|194909962|ref|XP_001982045.1|	51.26	478	206	10	123	592	88	546	6e-161	483	194909962	GG12375 [Drosophila erecta]
AGAP003453|AGAP003453-RA	gi|195573355|ref|XP_002104659.1|	51.26	478	206	10	123	592	88	546	1e-160	483	195573355	GD18323 [Drosophila simulans]
AGAP003453|AGAP003453-RA	gi|195504936|ref|XP_002099293.1|	51.26	478	206	10	123	592	89	547	1e-160	483	195504936	GE10829 [Drosophila yakuba]
AGAP003453|AGAP003453-RA	gi|21355169|ref|NP_651215.1|	51.26	478	206	10	123	592	88	546	2e-160	482	21355169	CG13607, isoform A [Drosophila melanogaster]
AGAP003453|AGAP003453-RA	gi|195331512|ref|XP_002032445.1|	51.05	478	207	10	123	592	88	546	3e-160	481	195331512	GM23513 [Drosophila sechellia]
AGAP003453|AGAP003453-RA	gi|557775173|ref|XP_005187233.1|	50.72	483	212	8	123	590	94	565	6e-159	479	557775173	PREDICTED: uncharacterized protein LOC101894765 [Musca domestica]
AGAP003453|AGAP003453-RA	gi|194746482|ref|XP_001955709.1|	52.77	451	188	8	150	592	112	545	1e-158	478	194746482	GF18897 [Drosophila ananassae]
AGAP003620|AGAP003620-RA	gi|158291860|ref|XP_001688438.1|	100	69	0	0	1	69	1	69	5e-42	142	158291860	AGAP003620-PA [Anopheles gambiae str. PEST]	new	No description, hypothetical protein
AGAP003620|AGAP003620-RA	gi|568254650|gb|ETN63584.1|	54.79	73	20	4	1	69	47	110	2e-14	72.4	568254650	hypothetical protein AND_004704 [Anopheles darlingi]
AGAP003620|AGAP003620-RA	gi|668466148|gb|KFB53161.1|	52.17	69	23	3	1	69	1	59	1e-10	61.2	668466148	AGAP003620-PA-like protein [Anopheles sinensis]
AGAP003620|AGAP003620-RA	gi|170043153|ref|XP_001849263.1|	38.67	75	36	2	1	69	2	72	0.0002	44.7	170043153	hypothetical protein CpipJ_CPIJ007760 [Culex quinquefasciatus]
AGAP002181|AGAP002181-RC	gi|347967321|ref|XP_308006.5|	100	460	0	0	1	460	1	460	0	956	347967321	AGAP002181-PA [Anopheles gambiae str. PEST]	new	No description, hypothetical protein
AGAP002181|AGAP002181-RC	gi|568248101|gb|ETN57991.1|	72.06	433	111	5	29	457	25	451	0	638	568248101	hypothetical protein AND_010426 [Anopheles darlingi]
AGAP002181|AGAP002181-RC	gi|170041903|ref|XP_001848686.1|	56.62	408	169	4	49	455	37	437	2e-152	452	170041903	conserved hypothetical protein [Culex quinquefasciatus]
AGAP002181|AGAP002181-RC	gi|157125070|ref|XP_001660606.1|	55.45	404	172	4	50	452	1	397	1e-148	441	157125070	hypothetical protein AaeL_AAEL010062 [Aedes aegypti]
AGAP002181|AGAP002181-RC	gi|668454112|gb|KFB42641.1|	74.21	252	61	3	9	257	1	251	7e-132	394	668454112	AGAP002181-PA-like protein [Anopheles sinensis]
AGAP002181|AGAP002181-RC	gi|195174528|ref|XP_002028025.1|	39.02	451	252	8	9	453	17	450	3e-98	314	195174528	GL15044 [Drosophila persimilis]
AGAP002181|AGAP002181-RC	gi|198466894|ref|XP_001354173.2|	39.02	451	252	8	9	453	17	450	4e-98	314	198466894	GA19027 [Drosophila pseudoobscura pseudoobscura]
AGAP002181|AGAP002181-RC	gi|195378196|ref|XP_002047870.1|	41.04	424	236	6	35	452	26	441	8e-98	313	195378196	GJ13682 [Drosophila virilis]
AGAP002181|AGAP002181-RC	gi|195129175|ref|XP_002009034.1|	41.77	407	224	6	50	452	45	442	1e-96	309	195129175	GI11487 [Drosophila mojavensis]
AGAP002181|AGAP002181-RC	gi|195017227|ref|XP_001984560.1|	40.29	412	229	7	49	452	48	450	2e-95	306	195017227	GH14961 [Drosophila grimshawi]
AGAP002181|AGAP002181-RC	gi|195442593|ref|XP_002069037.1|	37.27	432	240	7	49	457	67	490	1e-91	298	195442593	GK12285 [Drosophila willistoni]
AGAP002181|AGAP002181-RC	gi|557767243|ref|XP_005183312.1|	38.7	447	234	8	35	453	11	445	1e-91	297	557767243	PREDICTED: uncharacterized protein LOC101894657 [Musca domestica]
AGAP002181|AGAP002181-RC	gi|194748837|ref|XP_001956848.1|	41.19	420	227	7	49	456	48	459	1e-90	295	194748837	GF10136 [Drosophila ananassae]
AGAP002181|AGAP002181-RC	gi|195588921|ref|XP_002084205.1|	39.52	415	236	6	49	456	65	471	1e-88	290	195588921	GD12950 [Drosophila simulans]
AGAP002181|AGAP002181-RC	gi|195326183|ref|XP_002029809.1|	39.33	417	234	7	49	456	50	456	1e-87	287	195326183	GM24900 [Drosophila sechellia]
AGAP002181|AGAP002181-RC	gi|24661277|ref|NP_648274.1|	39.09	417	235	7	49	456	50	456	2e-87	286	24661277	CG5644 [Drosophila melanogaster]
AGAP002181|AGAP002181-RC	gi|498966331|ref|XP_004525786.1|	40.2	408	218	8	57	450	33	428	3e-85	280	498966331	PREDICTED: uncharacterized protein LOC101449760 [Ceratitis capitata]
AGAP002181|AGAP002181-RC	gi|194865736|ref|XP_001971578.1|	38.37	417	237	7	49	453	50	458	1e-84	279	194865736	GG15046 [Drosophila erecta]
AGAP002181|AGAP002181-RC	gi|195490997|ref|XP_002093376.1|	38.28	418	240	6	49	456	50	459	2e-84	278	195490997	GE21270 [Drosophila yakuba]
AGAP002181|AGAP002181-RC	gi|668454111|gb|KFB42640.1|	67.47	166	54	0	292	457	1	166	8e-74	241	668454111	AGAP002181-PA-like protein [Anopheles sinensis]
AGAP003229|AGAP003229-RA	gi|347969499|ref|XP_312937.5|	100	331	0	0	1	331	1	331	0	649	347969499	AGAP003229-PA [Anopheles gambiae str. PEST]	new	No description, hypothetical protein
AGAP003229|AGAP003229-RA	gi|668466208|gb|KFB53221.1|	66.09	345	90	11	1	331	1	332	5e-108	330	668466208	AGAP003229-PA-like protein [Anopheles sinensis]
AGAP003229|AGAP003229-RA	gi|568249770|gb|ETN59551.1|	62.32	353	84	10	1	331	1	326	4e-100	310	568249770	hypothetical protein AND_008855 [Anopheles darlingi]
AGAP003229|AGAP003229-RA	gi|157124504|ref|XP_001654078.1|	52.87	348	116	12	1	331	1	317	2e-78	254	157124504	hypothetical protein AaeL_AAEL009879 [Aedes aegypti]
AGAP003229|AGAP003229-RA	gi|170043288|ref|XP_001849325.1|	50.42	353	111	13	1	331	1	311	1e-76	249	170043288	conserved hypothetical protein [Culex quinquefasciatus]
AGAP003229|AGAP003229-RA	gi|157124502|ref|XP_001654077.1|	52.3	348	114	13	1	331	1	313	4e-75	245	157124502	hypothetical protein AaeL_AAEL009879 [Aedes aegypti]
AGAP003229|AGAP003229-RA	gi|195111466|ref|XP_002000299.1|	37.53	365	140	16	1	328	1	314	4e-36	143	195111466	GI10151 [Drosophila mojavensis]
AGAP003229|AGAP003229-RA	gi|498956878|ref|XP_004524062.1|	38.38	357	148	14	1	329	1	313	1e-35	142	498956878	PREDICTED: uncharacterized protein C31H12.03c-like [Ceratitis capitata]
AGAP003229|AGAP003229-RA	gi|195389426|ref|XP_002053378.1|	38.04	368	136	15	1	329	1	315	2e-35	141	195389426	GJ23370 [Drosophila virilis]
AGAP003229|AGAP003229-RA	gi|195453465|ref|XP_002073800.1|	35.85	371	133	11	1	328	1	309	3e-34	138	195453465	GK12950 [Drosophila willistoni]
AGAP003229|AGAP003229-RA	gi|332020285|gb|EGI60716.1|	36.61	295	110	11	4	290	11	236	3e-33	134	332020285	SAP domain-containing ribonucleoprotein [Acromyrmex echinatior]
AGAP003229|AGAP003229-RA	gi|322802713|gb|EFZ22930.1|	37.76	294	108	13	4	290	11	236	1e-31	129	322802713	hypothetical protein SINV_01996 [Solenopsis invicta]
AGAP003229|AGAP003229-RA	gi|198454026|ref|XP_001359438.2|	38.35	352	152	11	1	330	1	309	2e-31	130	198454026	GA20851 [Drosophila pseudoobscura pseudoobscura]
AGAP003229|AGAP003229-RA	gi|195152722|ref|XP_002017285.1|	38.35	352	152	11	1	330	1	309	5e-31	129	195152722	GL21611 [Drosophila persimilis]
AGAP003229|AGAP003229-RA	gi|194746655|ref|XP_001955792.1|	39.42	345	142	13	9	328	1	303	1e-30	128	194746655	GF18934 [Drosophila ananassae]
AGAP003229|AGAP003229-RA	gi|307182305|gb|EFN69606.1|	35.28	326	131	12	4	318	11	267	2e-30	130	307182305	Nuclear protein Hcc-1 [Camponotus floridanus]
AGAP003229|AGAP003229-RA	gi|195038147|ref|XP_001990522.1|	36.46	362	158	12	1	328	1	324	2e-30	128	195038147	GH18199 [Drosophila grimshawi]
AGAP003229|AGAP003229-RA	gi|572309545|ref|XP_006620560.1|	36.68	289	111	10	4	290	11	229	2e-30	125	572309545	PREDICTED: SAP domain-containing ribonucleoprotein-like isoform X2 [Apis dorsata]
AGAP003229|AGAP003229-RA	gi|572309543|ref|XP_006620559.1|	36.68	289	112	10	4	290	11	230	4e-30	125	572309543	PREDICTED: SAP domain-containing ribonucleoprotein-like isoform X1 [Apis dorsata]
AGAP003229|AGAP003229-RA	gi|350412100|ref|XP_003489541.1|	36.68	289	112	10	4	290	11	230	5e-30	125	350412100	PREDICTED: SAP domain-containing ribonucleoprotein-like [Bombus impatiens]
AGAP003038|AGAP003038-RA	gi|347969114|ref|XP_311838.5|	100	696	0	0	1	696	1	696	0	1439	347969114	AGAP003038-PA [Anopheles gambiae str. PEST]	new	organic cation transporter (anopheles darlingi and aedes aegypti)
AGAP003038|AGAP003038-RA	gi|568253692|gb|ETN62770.1|	77.9	543	96	6	160	696	38	562	0	825	568253692	organic cation transporter [Anopheles darlingi]
AGAP003038|AGAP003038-RA	gi|157106176|ref|XP_001649202.1|	62.3	687	176	11	2	638	1	654	0	798	157106176	organic cation transporter [Aedes aegypti]
AGAP003038|AGAP003038-RA	gi|557774326|ref|XP_005186812.1|	52.35	554	220	8	111	627	150	696	0	544	557774326	PREDICTED: organic cation transporter-like protein-like [Musca domestica]
AGAP003038|AGAP003038-RA	gi|557774326|ref|XP_005186812.1|	63.64	44	16	0	116	159	83	126	7e-09	68.9	557774326	PREDICTED: organic cation transporter-like protein-like [Musca domestica]
AGAP003038|AGAP003038-RA	gi|170070798|ref|XP_001869716.1|	77.94	340	71	1	299	638	30	365	1e-180	531	170070798	organic cation transporter [Culex quinquefasciatus]
AGAP003038|AGAP003038-RA	gi|161078341|ref|NP_001097813.1|	51.87	536	225	8	116	627	78	604	2e-180	540	161078341	CG8925, isoform B [Drosophila melanogaster]
AGAP003038|AGAP003038-RA	gi|498928093|ref|XP_004518310.1|	50.81	553	218	6	116	627	78	617	4e-177	531	498928093	PREDICTED: organic cation transporter protein-like [Ceratitis capitata]
AGAP003038|AGAP003038-RA	gi|195036080|ref|XP_001989499.1|	50.09	539	235	8	116	627	76	607	1e-175	527	195036080	GH18769 [Drosophila grimshawi]
AGAP003038|AGAP003038-RA	gi|195389366|ref|XP_002053348.1|	50.64	545	235	7	110	627	71	608	4e-170	513	195389366	GJ23388 [Drosophila virilis]
AGAP003038|AGAP003038-RA	gi|195452118|ref|XP_002073220.1|	47.54	589	224	8	116	627	76	656	6e-167	506	195452118	GK13266 [Drosophila willistoni]
AGAP003038|AGAP003038-RA	gi|194746283|ref|XP_001955610.1|	45.99	624	236	14	97	627	55	670	6e-167	507	194746283	GF16159 [Drosophila ananassae]
AGAP003038|AGAP003038-RA	gi|195570450|ref|XP_002103220.1|	48.92	554	245	8	103	627	124	668	4e-165	502	195570450	GD19078 [Drosophila simulans]
AGAP003038|AGAP003038-RA	gi|24647367|ref|NP_650526.1|	48.74	554	246	9	103	627	124	668	2e-164	501	24647367	CG8925, isoform A [Drosophila melanogaster]
AGAP003038|AGAP003038-RA	gi|195328521|ref|XP_002030963.1|	48.74	554	246	8	103	627	124	668	3e-164	500	195328521	GM24289 [Drosophila sechellia]
AGAP003038|AGAP003038-RA	gi|194901222|ref|XP_001980151.1|	48.38	556	245	8	103	627	127	671	3e-164	500	194901222	GG16984 [Drosophila erecta]
AGAP003038|AGAP003038-RA	gi|195501062|ref|XP_002097641.1|	48.2	556	248	8	103	627	124	670	1e-163	499	195501062	GE24374 [Drosophila yakuba]
AGAP003038|AGAP003038-RA	gi|390179266|ref|XP_003736849.1|	50.66	531	229	10	120	627	29	549	3e-158	480	390179266	GA26233, isoform B [Drosophila pseudoobscura pseudoobscura]
AGAP003038|AGAP003038-RA	gi|195157114|ref|XP_002019441.1|	50.66	531	229	10	120	627	148	668	2e-157	482	195157114	GL12226 [Drosophila persimilis]
AGAP003038|AGAP003038-RA	gi|198454755|ref|XP_002137940.1|	50.66	531	229	10	120	627	125	645	9e-157	480	198454755	GA26233, isoform A [Drosophila pseudoobscura pseudoobscura]
AGAP002928|AGAP002928-RA	gi|347968878|ref|XP_563189.2|	100	267	0	0	1	267	1	267	0	548	347968878	AGAP002928-PA [Anopheles gambiae str. PEST]	new	No description, hypothetical protein
AGAP002928|AGAP002928-RA	gi|668447552|gb|KFB37328.1|	53.74	214	77	5	55	267	69	261	2e-61	206	668447552	AGAP002928-PA-like protein [Anopheles sinensis]
AGAP002928|AGAP002928-RA	gi|568255426|gb|ETN64203.1|	53.12	192	68	6	45	224	44	225	1e-43	160	568255426	hypothetical protein AND_004078 [Anopheles darlingi]
AGAP002053|AGAP002053-RA	gi|347967088|ref|XP_320994.4|	100	153	0	0	1	153	1	153	3e-109	319	347967088	AGAP002053-PA [Anopheles gambiae str. PEST]	new	No description, hypothetical protein
AGAP002053|AGAP002053-RA	gi|668446997|gb|KFB36914.1|	75	136	34	0	1	136	1	136	7e-70	218	668446997	AGAP002053-PA-like protein [Anopheles sinensis]
AGAP002053|AGAP002053-RA	gi|568248848|gb|ETN58680.1|	66.45	155	50	2	1	153	1	155	2e-68	215	568248848	hypothetical protein AND_009742 [Anopheles darlingi]
AGAP002053|AGAP002053-RA	gi|157116173|ref|XP_001652779.1|	55.28	161	64	4	1	153	1	161	7e-49	166	157116173	hypothetical protein AaeL_AAEL007493 [Aedes aegypti]
AGAP002456|AGAP002456-RA	gi|118782765|ref|XP_312489.3|	100	950	0	0	1	950	1	950	0	1890	118782765	AGAP002456-PA [Anopheles gambiae str. PEST]	new	Sarcalumenin (aedes, culex)
AGAP002456|AGAP002456-RA	gi|347967898|ref|XP_003436130.1|	93.5	1015	1	2	1	950	1	1015	0	1858	347967898	AGAP002456-PB [Anopheles gambiae str. PEST]
AGAP002456|AGAP002456-RA	gi|668465719|gb|KFB52814.1|	63.48	1024	289	16	1	950	1	1013	0	1154	668465719	AGAP002456-PB-like protein [Anopheles sinensis]
AGAP002456|AGAP002456-RA	gi|568250772|gb|ETN60412.1|	61.17	989	274	16	64	950	1688	2668	0	990	568250772	hypothetical protein AND_007962 [Anopheles darlingi]
AGAP002456|AGAP002456-RA	gi|157133381|ref|XP_001656230.1|	85.16	512	62	3	443	950	285	786	0	930	157133381	sarcalumenin [Aedes aegypti]
AGAP002456|AGAP002456-RA	gi|157133381|ref|XP_001656230.1|	70.83	48	13	1	1	47	1	48	1e-10	75.9	157133381	sarcalumenin [Aedes aegypti]
AGAP002456|AGAP002456-RA	gi|170055005|ref|XP_001863387.1|	88.84	457	51	0	494	950	502	958	0	913	170055005	sarcalumenin [Culex quinquefasciatus]
AGAP002456|AGAP002456-RA	gi|512927424|ref|XP_004931331.1|	51.82	932	319	18	2	930	4	808	0	845	512927424	PREDICTED: LOW QUALITY PROTEIN: sarcalumenin-like [Bombyx mori]
AGAP002456|AGAP002456-RA	gi|607364867|gb|EZA59069.1|	52.64	946	320	20	27	941	34	882	0	834	607364867	Sarcalumenin [Cerapachys biroi]
AGAP002456|AGAP002456-RA	gi|91075960|ref|XP_969014.1|	52.93	922	309	22	21	932	25	831	0	825	91075960	PREDICTED: sarcalumenin [Tribolium castaneum]
AGAP002456|AGAP002456-RA	gi|183979210|dbj|BAG30721.1|	56.97	818	297	12	155	930	50	854	0	821	183979210	sarcalumenin [Papilio xuthus]
AGAP002456|AGAP002456-RA	gi|662194501|ref|XP_008470202.1|	61.93	675	202	13	296	931	106	764	0	817	662194501	PREDICTED: sarcalumenin [Diaphorina citri]
AGAP002456|AGAP002456-RA	gi|665795878|ref|XP_008545705.1|	57.46	757	272	9	224	941	136	881	0	814	665795878	PREDICTED: sarcalumenin isoform X2 [Microplitis demolitor]
AGAP002456|AGAP002456-RA	gi|156542468|ref|XP_001599369.1|	55.29	841	302	13	150	931	22	847	0	813	156542468	PREDICTED: sarcalumenin isoform X2 [Nasonia vitripennis]
AGAP002456|AGAP002456-RA	gi|644995400|ref|XP_008208823.1|	55.23	842	302	13	150	931	22	848	0	813	644995400	PREDICTED: sarcalumenin isoform X1 [Nasonia vitripennis]
AGAP002456|AGAP002456-RA	gi|307179443|gb|EFN67767.1|	70.68	532	130	4	400	931	445	950	0	812	307179443	Sarcalumenin [Camponotus floridanus]
AGAP002456|AGAP002456-RA	gi|498999874|ref|XP_004534206.1|	79.53	464	95	0	487	950	607	1070	0	816	498999874	PREDICTED: sarcalumenin-like isoform X1 [Ceratitis capitata]
AGAP002456|AGAP002456-RA	gi|498999874|ref|XP_004534206.1|	35.96	114	59	4	1	105	1	109	0.0001	56.6	498999874	PREDICTED: sarcalumenin-like isoform X1 [Ceratitis capitata]
AGAP002456|AGAP002456-RA	gi|357604468|gb|EHJ64201.1|	62.41	705	228	7	234	930	263	938	0	808	357604468	sarcalumenin [Danaus plexippus]
AGAP002456|AGAP002456-RA	gi|665795876|ref|XP_008545704.1|	56.06	776	272	10	224	941	136	900	0	802	665795876	PREDICTED: sarcalumenin isoform X1 [Microplitis demolitor]
AGAP002181|AGAP002181-RB	gi|347967321|ref|XP_308006.5|	100	460	0	0	1	460	1	460	0	956	347967321	AGAP002181-PA [Anopheles gambiae str. PEST]	new	No description, hypothetical protein
AGAP002181|AGAP002181-RB	gi|568248101|gb|ETN57991.1|	72.06	433	111	5	29	457	25	451	0	638	568248101	hypothetical protein AND_010426 [Anopheles darlingi]
AGAP002181|AGAP002181-RB	gi|170041903|ref|XP_001848686.1|	56.62	408	169	4	49	455	37	437	2e-152	452	170041903	conserved hypothetical protein [Culex quinquefasciatus]
AGAP002181|AGAP002181-RB	gi|157125070|ref|XP_001660606.1|	55.45	404	172	4	50	452	1	397	1e-148	441	157125070	hypothetical protein AaeL_AAEL010062 [Aedes aegypti]
AGAP002181|AGAP002181-RB	gi|668454112|gb|KFB42641.1|	74.21	252	61	3	9	257	1	251	7e-132	394	668454112	AGAP002181-PA-like protein [Anopheles sinensis]
AGAP002181|AGAP002181-RB	gi|195174528|ref|XP_002028025.1|	39.02	451	252	8	9	453	17	450	3e-98	314	195174528	GL15044 [Drosophila persimilis]
AGAP002181|AGAP002181-RB	gi|198466894|ref|XP_001354173.2|	39.02	451	252	8	9	453	17	450	4e-98	314	198466894	GA19027 [Drosophila pseudoobscura pseudoobscura]
AGAP002181|AGAP002181-RB	gi|195378196|ref|XP_002047870.1|	41.04	424	236	6	35	452	26	441	8e-98	313	195378196	GJ13682 [Drosophila virilis]
AGAP002181|AGAP002181-RB	gi|195129175|ref|XP_002009034.1|	41.77	407	224	6	50	452	45	442	1e-96	309	195129175	GI11487 [Drosophila mojavensis]
AGAP002181|AGAP002181-RB	gi|195017227|ref|XP_001984560.1|	40.29	412	229	7	49	452	48	450	2e-95	306	195017227	GH14961 [Drosophila grimshawi]
AGAP002181|AGAP002181-RB	gi|195442593|ref|XP_002069037.1|	37.27	432	240	7	49	457	67	490	1e-91	298	195442593	GK12285 [Drosophila willistoni]
AGAP002181|AGAP002181-RB	gi|557767243|ref|XP_005183312.1|	38.7	447	234	8	35	453	11	445	1e-91	297	557767243	PREDICTED: uncharacterized protein LOC101894657 [Musca domestica]
AGAP002181|AGAP002181-RB	gi|194748837|ref|XP_001956848.1|	41.19	420	227	7	49	456	48	459	1e-90	295	194748837	GF10136 [Drosophila ananassae]
AGAP002181|AGAP002181-RB	gi|195588921|ref|XP_002084205.1|	39.52	415	236	6	49	456	65	471	1e-88	290	195588921	GD12950 [Drosophila simulans]
AGAP002181|AGAP002181-RB	gi|195326183|ref|XP_002029809.1|	39.33	417	234	7	49	456	50	456	1e-87	287	195326183	GM24900 [Drosophila sechellia]
AGAP002181|AGAP002181-RB	gi|24661277|ref|NP_648274.1|	39.09	417	235	7	49	456	50	456	2e-87	286	24661277	CG5644 [Drosophila melanogaster]
AGAP002181|AGAP002181-RB	gi|498966331|ref|XP_004525786.1|	40.2	408	218	8	57	450	33	428	3e-85	280	498966331	PREDICTED: uncharacterized protein LOC101449760 [Ceratitis capitata]
AGAP002181|AGAP002181-RB	gi|194865736|ref|XP_001971578.1|	38.37	417	237	7	49	453	50	458	1e-84	279	194865736	GG15046 [Drosophila erecta]
AGAP002181|AGAP002181-RB	gi|195490997|ref|XP_002093376.1|	38.28	418	240	6	49	456	50	459	2e-84	278	195490997	GE21270 [Drosophila yakuba]
AGAP002181|AGAP002181-RB	gi|668454111|gb|KFB42640.1|	67.47	166	54	0	292	457	1	166	8e-74	241	668454111	AGAP002181-PA-like protein [Anopheles sinensis]
AGAP003043|AGAP003043-RB	gi|347969129|ref|XP_311831.5|	100	939	0	0	1	939	1	939	0	1913	347969129	AGAP003043-PA [Anopheles gambiae str. PEST]	new	Lamin (anopheles darlingi)
AGAP003043|AGAP003043-RB	gi|568253701|gb|ETN62779.1|	68.19	965	236	19	1	937	49	970	0	1105	568253701	lamin [Anopheles darlingi]
AGAP003043|AGAP003043-RB	gi|170057778|ref|XP_001864633.1|	52.62	688	268	16	1	673	1	645	9e-180	548	170057778	lamin [Culex quinquefasciatus]
AGAP003043|AGAP003043-RB	gi|157106200|ref|XP_001649214.1|	54.36	528	184	13	6	529	3	477	1e-142	446	157106200	fast myosin heavy chain HCIII, putative [Aedes aegypti]
AGAP003043|AGAP003043-RB	gi|157106198|ref|XP_001649213.1|	48.49	398	143	8	543	937	1	339	4e-82	280	157106198	lamin, putative [Aedes aegypti]
AGAP003043|AGAP003043-RB	gi|195038553|ref|XP_001990721.1|	28.2	734	451	18	1	690	1	702	4e-39	167	195038553	GH19521 [Drosophila grimshawi]
AGAP003043|AGAP003043-RB	gi|194742114|ref|XP_001953551.1|	30.79	721	414	19	1	690	1	667	5e-37	160	194742114	GF17176 [Drosophila ananassae]
AGAP003043|AGAP003043-RB	gi|194900376|ref|XP_001979733.1|	30.38	823	410	27	176	939	158	876	4e-36	157	194900376	GG16761 [Drosophila erecta]
AGAP003043|AGAP003043-RB	gi|21358555|ref|NP_650645.1|	28.74	995	532	29	1	939	1	874	3e-35	154	21358555	aluminum tubes, isoform G [Drosophila melanogaster]
AGAP003043|AGAP003043-RB	gi|557757587|ref|XP_005178525.1|	30.37	675	348	21	1	665	2	564	2e-32	145	557757587	PREDICTED: putative leucine-rich repeat-containing protein DDB_G0290503 isoform X3 [Musca domestica]
AGAP003043|AGAP003043-RB	gi|557757581|ref|XP_005178522.1|	30.37	675	348	21	1	665	2	564	2e-32	145	557757581	PREDICTED: putative leucine-rich repeat-containing protein DDB_G0290503 isoform X1 [Musca domestica]
AGAP003043|AGAP003043-RB	gi|557757589|ref|XP_005178526.1|	30.22	675	349	21	1	665	2	564	3e-32	145	557757589	PREDICTED: putative leucine-rich repeat-containing protein DDB_G0290503 isoform X4 [Musca domestica]
AGAP003043|AGAP003043-RB	gi|307170839|gb|EFN62950.1|	33.41	437	215	15	178	590	122	506	3e-32	145	307170839	Laminin-like protein epi-1 [Camponotus floridanus]
AGAP003043|AGAP003043-RB	gi|607367439|gb|EZA61586.1|	31.78	428	231	14	178	590	124	505	2e-28	133	607367439	Kinectin [Cerapachys biroi]
AGAP003043|AGAP003043-RB	gi|307215030|gb|EFN89857.1|	33.41	434	219	14	178	590	187	571	1e-26	127	307215030	Kinectin [Harpegnathos saltator]
AGAP003043|AGAP003043-RB	gi|512898981|ref|XP_004924531.1|	24.91	791	403	25	1	691	1	700	6e-26	125	512898981	PREDICTED: ribosome-binding protein 1-like isoform X4 [Bombyx mori]
AGAP003043|AGAP003043-RB	gi|645033183|ref|XP_008214914.1|	29.11	560	284	20	178	667	119	635	6e-26	125	645033183	PREDICTED: ribosome-binding protein 1 isoform X1 [Nasonia vitripennis]
AGAP003043|AGAP003043-RB	gi|512898969|ref|XP_004924528.1|	24.91	791	403	25	1	691	1	700	6e-26	125	512898969	PREDICTED: ribosome-binding protein 1-like isoform X1 [Bombyx mori]
AGAP003043|AGAP003043-RB	gi|345498399|ref|XP_003428222.1|	29.11	560	284	20	178	667	119	635	7e-26	125	345498399	PREDICTED: ribosome-binding protein 1 isoform X2 [Nasonia vitripennis]
AGAP003043|AGAP003043-RB	gi|340727453|ref|XP_003402058.1|	28.55	578	286	19	178	677	609	1137	7e-26	125	340727453	PREDICTED: hypothetical protein LOC100645895 [Bombus terrestris]
AGAP002274|AGAP002274-RB	gi|347967527|ref|XP_003436080.1|	100	2799	0	0	1	2799	1	2799	0	5697	347967527	AGAP002274-PB [Anopheles gambiae str. PEST]	new	Ankyrin 2 (anopheles darlingi)
AGAP002274|AGAP002274-RB	gi|347967529|ref|XP_307906.5|	99.52	2077	5	1	723	2799	21	2092	0	4151	347967529	AGAP002274-PA [Anopheles gambiae str. PEST]
AGAP002274|AGAP002274-RB	gi|568255232|gb|ETN64057.1|	63.52	2078	523	56	738	2678	18	1997	0	2171	568255232	Ankyrin 2 [Anopheles darlingi]
AGAP002274|AGAP002274-RB	gi|668458989|gb|KFB46829.1|	68.58	1445	296	34	738	2139	3	1332	0	1657	668458989	AGAP002274-PA-like protein [Anopheles sinensis]
AGAP002274|AGAP002274-RB	gi|170064579|ref|XP_001867583.1|	59.8	1622	443	47	1089	2668	235	1689	0	1623	170064579	conserved hypothetical protein [Culex quinquefasciatus]
AGAP002274|AGAP002274-RB	gi|170064579|ref|XP_001867583.1|	60.55	218	67	5	738	955	20	218	8e-56	226	170064579	conserved hypothetical protein [Culex quinquefasciatus]
AGAP002274|AGAP002274-RB	gi|157129740|ref|XP_001661742.1|	58.84	1652	449	52	1089	2677	254	1737	0	1597	157129740	hypothetical protein AaeL_AAEL011573 [Aedes aegypti]
AGAP002274|AGAP002274-RB	gi|157129740|ref|XP_001661742.1|	59.73	221	74	4	743	957	20	231	3e-58	234	157129740	hypothetical protein AaeL_AAEL011573 [Aedes aegypti]
AGAP002274|AGAP002274-RB	gi|668458988|gb|KFB46828.1|	66.1	764	216	18	1	738	75	821	0	907	668458988	AGAP002274-PB-like protein [Anopheles sinensis]
AGAP002274|AGAP002274-RB	gi|568251252|gb|ETN60821.1|	64.6	757	224	24	1	731	705	1443	0	905	568251252	hypothetical protein AND_007545 [Anopheles darlingi]
AGAP002274|AGAP002274-RB	gi|668458990|gb|KFB46830.1|	68.92	547	132	15	2160	2695	1	520	0	631	668458990	AGAP002274-PA-like protein [Anopheles sinensis]
AGAP002274|AGAP002274-RB	gi|157129742|ref|XP_001661743.1|	50.66	752	290	33	1	724	1	699	2e-180	584	157129742	hypothetical protein AaeL_AAEL011574 [Aedes aegypti]
AGAP002274|AGAP002274-RB	gi|170064577|ref|XP_001867582.1|	47.91	741	317	26	1	723	1	690	9e-155	511	170064577	conserved hypothetical protein [Culex quinquefasciatus]
AGAP002274|AGAP002274-RB	gi|498986292|ref|XP_004530818.1|	39.03	1130	440	47	1435	2510	2190	3124	4e-134	484	498986292	PREDICTED: serine-rich adhesin for platelets-like isoform X2 [Ceratitis capitata]
AGAP002274|AGAP002274-RB	gi|498986288|ref|XP_004530817.1|	38.34	1145	458	47	1420	2510	2361	3311	2e-132	478	498986288	PREDICTED: serine-rich adhesin for platelets-like isoform X1 [Ceratitis capitata]
AGAP002274|AGAP002274-RB	gi|498986288|ref|XP_004530817.1|	46.07	89	32	3	747	824	1485	1568	1e-06	65.1	498986288	PREDICTED: serine-rich adhesin for platelets-like isoform X1 [Ceratitis capitata]
AGAP002274|AGAP002274-RB	gi|498986288|ref|XP_004530817.1|	35.07	134	71	5	830	955	1639	1764	5e-06	62.8	498986288	PREDICTED: serine-rich adhesin for platelets-like isoform X1 [Ceratitis capitata]
AGAP002274|AGAP002274-RB	gi|194751223|ref|XP_001957926.1|	41.08	930	383	37	1424	2316	823	1624	4e-130	466	194751223	GF23771 [Drosophila ananassae]
AGAP002274|AGAP002274-RB	gi|195019888|ref|XP_001985076.1|	41.84	944	374	44	1424	2318	2107	2924	7e-130	470	195019888	GH16857 [Drosophila grimshawi]
AGAP002274|AGAP002274-RB	gi|195019888|ref|XP_001985076.1|	37.97	237	125	9	747	972	1317	1542	9e-18	101	195019888	GH16857 [Drosophila grimshawi]
AGAP002093|AGAP002093-RA	gi|158301226|ref|XP_320946.3|	100	647	0	0	1	647	1	647	0	1317	158301226	AGAP002093-PA [Anopheles gambiae str. PEST]	new	cation/proton antiporter (anopheles darlingi) Very good coverage
AGAP002093|AGAP002093-RA	gi|116266549|gb|ABJ91581.1|	99.23	647	5	0	1	647	1	647	0	1306	116266549	cation proton antiporter [Anopheles gambiae]
AGAP002093|AGAP002093-RA	gi|568254652|gb|ETN63586.1|	95.65	643	25	1	5	647	42	681	0	1224	568254652	Na[+]/H[+] hydrogen antiporter 1 [Anopheles darlingi]
AGAP002093|AGAP002093-RA	gi|668466154|gb|KFB53167.1|	96.12	619	21	1	1	619	64	679	0	1221	668466154	AGAP002093-PA-like protein [Anopheles sinensis]
AGAP002093|AGAP002093-RA	gi|668466154|gb|KFB53167.1|	95.16	62	3	0	250	311	1	62	1e-26	125	668466154	AGAP002093-PA-like protein [Anopheles sinensis]
AGAP002093|AGAP002093-RA	gi|157128382|ref|XP_001661430.1|	80.29	624	108	8	31	647	4	619	0	949	157128382	hypothetical protein AaeL_AAEL011109 [Aedes aegypti]
AGAP002093|AGAP002093-RA	gi|195438200|ref|XP_002067025.1|	64.7	660	208	9	1	641	26	679	0	812	195438200	GK24783 [Drosophila willistoni]
AGAP002093|AGAP002093-RA	gi|557776169|ref|XP_005187728.1|	68.14	634	181	8	18	638	56	681	0	811	557776169	PREDICTED: mitochondrial sodium/hydrogen exchanger 9B2 isoform X1 [Musca domestica]
AGAP002093|AGAP002093-RA	gi|557776171|ref|XP_005187729.1|	68.14	634	181	8	18	638	44	669	0	811	557776171	PREDICTED: mitochondrial sodium/hydrogen exchanger 9B2 isoform X3 [Musca domestica]
AGAP002093|AGAP002093-RA	gi|194760280|ref|XP_001962369.1|	64.45	661	209	10	1	641	42	696	0	806	194760280	GF14475 [Drosophila ananassae]
AGAP002093|AGAP002093-RA	gi|195156441|ref|XP_002019108.1|	64.22	654	191	8	18	638	76	719	0	804	195156441	GL25608 [Drosophila persimilis]
AGAP002093|AGAP002093-RA	gi|198471907|ref|XP_001355766.2|	64.22	654	191	8	18	638	76	719	0	804	198471907	GA10571 [Drosophila pseudoobscura pseudoobscura]
AGAP002093|AGAP002093-RA	gi|194862706|ref|XP_001970082.1|	64.42	652	190	9	17	641	65	701	0	791	194862706	GG23576 [Drosophila erecta]
AGAP002093|AGAP002093-RA	gi|195338769|ref|XP_002035996.1|	61.87	674	204	10	1	638	42	698	0	788	195338769	GM13782 [Drosophila sechellia]
AGAP002093|AGAP002093-RA	gi|195471649|ref|XP_002088115.1|	62.76	666	217	10	1	641	42	701	0	787	195471649	GE18398 [Drosophila yakuba]
AGAP002093|AGAP002093-RA	gi|45550940|ref|NP_723224.2|	61.93	675	202	11	1	638	49	705	0	786	45550940	Na[+]/H[+] hydrogen antiporter 1, isoform A [Drosophila melanogaster]
AGAP002093|AGAP002093-RA	gi|20129297|ref|NP_609080.1|	61.87	674	204	10	1	638	42	698	0	785	20129297	Na[+]/H[+] hydrogen antiporter 1, isoform B [Drosophila melanogaster]
AGAP002093|AGAP002093-RA	gi|326633301|gb|ADZ99418.1|	61.63	675	204	11	1	638	49	705	0	784	326633301	RE57869p [Drosophila melanogaster]
AGAP002093|AGAP002093-RA	gi|498934405|ref|XP_004519867.1|	62.04	656	209	9	14	638	97	743	0	776	498934405	PREDICTED: mitochondrial sodium/hydrogen exchanger 9B2-like isoform X3 [Ceratitis capitata]
AGAP002093|AGAP002093-RA	gi|498934401|ref|XP_004519865.1|	62.04	656	209	9	14	638	109	755	0	777	498934401	PREDICTED: mitochondrial sodium/hydrogen exchanger 9B2-like isoform X1 [Ceratitis capitata]
AGAP001989|AGAP001989-RA	gi|118793773|ref|XP_001238423.1|	100	257	0	0	1	257	1	257	0	530	118793773	AGAP001989-PA [Anopheles gambiae str. PEST]	new	No description, hypothetical protein
AGAP001989|AGAP001989-RA	gi|668447653|gb|KFB37429.1|	48.99	247	119	1	7	253	16	255	4e-79	250	668447653	AGAP001989-PA-like protein [Anopheles sinensis]
AGAP001989|AGAP001989-RA	gi|29501532|gb|AAO74843.1|	48.24	255	125	4	1	252	1	251	9e-73	238	29501532	hyp37.3 putative secreted salivary gland protein [Anopheles stephensi]
AGAP001989|AGAP001989-RA	gi|29501532|gb|AAO74843.1|	48.39	93	38	4	42	124	242	334	3e-11	71.6	29501532	hyp37.3 putative secreted salivary gland protein [Anopheles stephensi]
AGAP001989|AGAP001989-RA	gi|568254462|gb|ETN63424.1|	56.07	214	91	2	24	235	213	425	2e-66	231	568254462	hypothetical protein AND_004853 [Anopheles darlingi]
AGAP001989|AGAP001989-RA	gi|568254462|gb|ETN63424.1|	31.34	201	119	7	28	214	609	804	2e-16	89	568254462	hypothetical protein AND_004853 [Anopheles darlingi]
AGAP001989|AGAP001989-RA	gi|568254462|gb|ETN63424.1|	34.62	104	61	2	75	176	427	525	0.0002	52	568254462	hypothetical protein AND_004853 [Anopheles darlingi]
AGAP001989|AGAP001989-RA	gi|62546221|gb|AAX86002.1|	39.13	253	133	5	1	250	1	235	6e-48	171	62546221	hyp37.7-like precursor [Anopheles gambiae]
AGAP001989|AGAP001989-RA	gi|347966944|ref|XP_001238425.2|	39.13	253	133	5	1	250	15	249	1e-47	171	347966944	AGAP001988-PA [Anopheles gambiae str. PEST]
AGAP001989|AGAP001989-RA	gi|505401925|ref|WP_015589027.1|	36.12	227	140	1	12	238	262	483	6e-42	160	505401925	hypothetical protein [Wolbachia endosymbiont of Drosophila simulans]
AGAP001989|AGAP001989-RA	gi|170068632|ref|XP_001868942.1|	39.44	142	80	3	61	202	53	188	2e-20	97.4	170068632	hyp37.3 putative secreted salivary gland protein [Culex quinquefasciatus]
AGAP001989|AGAP001989-RA	gi|158300657|ref|XP_001689271.1|	29.89	184	128	1	56	238	43	226	4e-19	92.8	158300657	AGAP012011-PA [Anopheles gambiae str. PEST]
AGAP001989|AGAP001989-RA	gi|668459236|gb|KFB47044.1|	43.33	90	51	0	56	145	39	128	2e-16	83.6	668459236	hypothetical protein ZHAS_00015063 [Anopheles sinensis]
AGAP001989|AGAP001989-RA	gi|170052919|ref|XP_001862439.1|	29.1	189	132	2	53	241	108	294	7e-16	84.3	170052919	conserved hypothetical protein [Culex quinquefasciatus]
AGAP001989|AGAP001989-RA	gi|170043788|ref|XP_001849555.1|	36.45	107	58	4	14	114	18	120	2e-08	60.8	170043788	hyp37.3 putative secreted salivary gland protein [Culex quinquefasciatus]
AGAP003474|AGAP003474-RA	gi|58382212|ref|XP_311762.2|	100	56	0	0	1	56	1	56	3e-30	110	58382212	AGAP003474-PA [Anopheles gambiae str. PEST]	new	No description, hypothetical protein
AGAP003474|AGAP003474-RA	gi|18389907|gb|AAL68790.1|AF457560_1	98.21	56	1	0	1	56	1	56	2e-29	109	18389907	hypothetical protein 13 [Anopheles gambiae]
AGAP002705|AGAP002705-RA	gi|347968393|ref|XP_312223.5|	100	660	0	0	1	660	1	660	0	1379	347968393	AGAP002705-PA [Anopheles gambiae str. PEST]	new	contains a zinc finger domain
AGAP002705|AGAP002705-RA	gi|478263098|gb|ENN81491.1|	38.01	321	186	3	347	657	569	886	6e-66	244	478263098	hypothetical protein YQE_02020, partial [Dendroctonus ponderosae]
AGAP002705|AGAP002705-RA	gi|478263098|gb|ENN81491.1|	32.37	139	89	1	463	601	179	312	7e-11	75.9	478263098	hypothetical protein YQE_02020, partial [Dendroctonus ponderosae]
AGAP002705|AGAP002705-RA	gi|478263098|gb|ENN81491.1|	26.27	236	156	7	256	485	89	312	4e-09	69.7	478263098	hypothetical protein YQE_02020, partial [Dendroctonus ponderosae]
AGAP002705|AGAP002705-RA	gi|478263098|gb|ENN81491.1|	27.87	183	93	3	488	631	533	715	5e-09	69.7	478263098	hypothetical protein YQE_02020, partial [Dendroctonus ponderosae]
AGAP002705|AGAP002705-RA	gi|478263098|gb|ENN81491.1|	33.88	121	78	2	496	615	180	299	6e-08	66.2	478263098	hypothetical protein YQE_02020, partial [Dendroctonus ponderosae]
AGAP002705|AGAP002705-RA	gi|478263098|gb|ENN81491.1|	27.35	117	81	1	348	464	207	319	6e-07	63.2	478263098	hypothetical protein YQE_02020, partial [Dendroctonus ponderosae]
AGAP002705|AGAP002705-RA	gi|478263098|gb|ENN81491.1|	23.56	174	96	3	375	548	179	315	0.0003	54.3	478263098	hypothetical protein YQE_02020, partial [Dendroctonus ponderosae]
AGAP002705|AGAP002705-RA	gi|642923549|ref|XP_008193554.1|	39.38	320	180	4	349	659	494	808	4e-65	240	642923549	PREDICTED: zinc finger and SCAN domain-containing protein 2-like isoform X2 [Tribolium castaneum]
AGAP002705|AGAP002705-RA	gi|642923549|ref|XP_008193554.1|	29.29	239	131	4	338	575	574	775	4e-18	98.6	642923549	PREDICTED: zinc finger and SCAN domain-containing protein 2-like isoform X2 [Tribolium castaneum]
AGAP002705|AGAP002705-RA	gi|642923549|ref|XP_008193554.1|	30.86	175	109	3	465	631	466	636	5e-13	82.4	642923549	PREDICTED: zinc finger and SCAN domain-containing protein 2-like isoform X2 [Tribolium castaneum]
AGAP002705|AGAP002705-RA	gi|642923549|ref|XP_008193554.1|	27.97	143	98	1	463	605	147	284	4e-10	73.2	642923549	PREDICTED: zinc finger and SCAN domain-containing protein 2-like isoform X2 [Tribolium castaneum]
AGAP002705|AGAP002705-RA	gi|642923549|ref|XP_008193554.1|	28.1	153	103	3	428	578	138	285	3e-08	67	642923549	PREDICTED: zinc finger and SCAN domain-containing protein 2-like isoform X2 [Tribolium castaneum]
AGAP002705|AGAP002705-RA	gi|642923549|ref|XP_008193554.1|	35.62	73	47	0	349	421	204	276	1e-07	65.1	642923549	PREDICTED: zinc finger and SCAN domain-containing protein 2-like isoform X2 [Tribolium castaneum]
AGAP002705|AGAP002705-RA	gi|642923549|ref|XP_008193554.1|	29.09	110	74	1	348	457	175	280	2e-07	64.7	642923549	PREDICTED: zinc finger and SCAN domain-containing protein 2-like isoform X2 [Tribolium castaneum]
AGAP002705|AGAP002705-RA	gi|642923549|ref|XP_008193554.1|	31.58	114	73	2	348	461	669	777	1e-06	62	642923549	PREDICTED: zinc finger and SCAN domain-containing protein 2-like isoform X2 [Tribolium castaneum]
AGAP002705|AGAP002705-RA	gi|642923549|ref|XP_008193554.1|	24.43	221	138	7	272	492	94	285	2e-06	61.6	642923549	PREDICTED: zinc finger and SCAN domain-containing protein 2-like isoform X2 [Tribolium castaneum]
AGAP002705|AGAP002705-RA	gi|642923547|ref|XP_008193553.1|	39.13	322	180	4	349	659	494	810	7e-65	240	642923547	PREDICTED: zinc finger and SCAN domain-containing protein 2-like isoform X1 [Tribolium castaneum]
AGAP002705|AGAP002705-RA	gi|642923547|ref|XP_008193553.1|	29.26	229	124	4	348	575	586	777	2e-17	96.3	642923547	PREDICTED: zinc finger and SCAN domain-containing protein 2-like isoform X1 [Tribolium castaneum]
AGAP002705|AGAP002705-RA	gi|642923547|ref|XP_008193553.1|	30.51	177	109	3	465	631	466	638	8e-13	81.6	642923547	PREDICTED: zinc finger and SCAN domain-containing protein 2-like isoform X1 [Tribolium castaneum]
AGAP001890|AGAP001890-RA	gi|118793957|ref|XP_001238440.1|	100	41	0	0	1	41	1	41	2e-17	77.4	118793957	AGAP001890-PA [Anopheles gambiae str. PEST]	new	loosely metallothionein-2 (housefly)
AGAP001890|AGAP001890-RA	gi|557758088|ref|XP_005178773.1|	56.1	41	18	0	1	41	1	41	0.0002	43.5	557758088	PREDICTED: metallothionein-2-like [Musca domestica]
AGAP002643|AGAP002643-RA	gi|58382948|ref|XP_312285.2|	100	155	0	0	1	155	1	155	2e-106	312	58382948	AGAP002643-PA [Anopheles gambiae str. PEST]	new	No description, hypothetical protein
AGAP002643|AGAP002643-RA	gi|126680237|gb|ABO26412.1|	99.35	155	1	0	1	155	1	155	3e-106	312	126680237	unknown [Anopheles gambiae]
AGAP002643|AGAP002643-RA	gi|126680233|gb|ABO26410.1|	99.35	155	1	0	1	155	1	155	7e-106	311	126680233	unknown [Anopheles gambiae]
AGAP002643|AGAP002643-RA	gi|126680251|gb|ABO26419.1|	99.35	155	1	0	1	155	1	155	1e-105	310	126680251	unknown [Anopheles gambiae]
AGAP002643|AGAP002643-RA	gi|126680223|gb|ABO26405.1|	98.71	155	2	0	1	155	1	155	1e-105	310	126680223	unknown [Anopheles gambiae]
AGAP002643|AGAP002643-RA	gi|126680241|gb|ABO26414.1|	99.35	155	1	0	1	155	1	155	1e-105	310	126680241	unknown [Anopheles gambiae]
AGAP002643|AGAP002643-RA	gi|126680235|gb|ABO26411.1|	99.35	155	1	0	1	155	1	155	2e-105	310	126680235	unknown [Anopheles gambiae]
AGAP002643|AGAP002643-RA	gi|126680231|gb|ABO26409.1|	98.06	155	3	0	1	155	1	155	4e-105	309	126680231	unknown [Anopheles gambiae]
AGAP002643|AGAP002643-RA	gi|126680225|gb|ABO26406.1|	97.42	155	4	0	1	155	1	155	1e-104	308	126680225	unknown [Anopheles gambiae]
AGAP002643|AGAP002643-RA	gi|126680239|gb|ABO26413.1|	97.42	155	4	0	1	155	1	155	2e-104	307	126680239	unknown [Anopheles gambiae]
AGAP002643|AGAP002643-RA	gi|126680255|gb|ABO26421.1|	98.71	155	2	0	1	155	1	155	4e-104	306	126680255	unknown [Anopheles gambiae]
AGAP002643|AGAP002643-RA	gi|126680221|gb|ABO26404.1|	97.42	155	4	0	1	155	1	155	6e-104	306	126680221	unknown [Anopheles gambiae]
AGAP002643|AGAP002643-RA	gi|126680249|gb|ABO26418.1|	98.06	155	3	0	1	155	1	155	9e-104	305	126680249	unknown [Anopheles gambiae]
AGAP002643|AGAP002643-RA	gi|126680229|gb|ABO26408.1|	96.77	155	5	0	1	155	1	155	2e-103	304	126680229	unknown [Anopheles gambiae]
AGAP002643|AGAP002643-RA	gi|568252894|gb|ETN62138.1|	55.56	135	58	1	5	137	32	166	1e-48	166	568252894	hypothetical protein AND_006177 [Anopheles darlingi]
AGAP002643|AGAP002643-RA	gi|668458103|gb|KFB46053.1|	49.03	155	76	3	1	155	1	152	2e-45	157	668458103	hypothetical protein ZHAS_00014028 [Anopheles sinensis]
AGAP002643|AGAP002643-RA	gi|668458104|gb|KFB46054.1|	46.62	148	77	2	8	155	6	151	2e-38	139	668458104	hypothetical protein ZHAS_00014029 [Anopheles sinensis]
AGAP002643|AGAP002643-RA	gi|568255306|gb|ETN64111.1|	29.51	122	76	4	23	140	95	210	2e-10	68.9	568255306	hypothetical protein AND_004154 [Anopheles darlingi]
AGAP002643|AGAP002643-RA	gi|156402883|ref|XP_001639819.1|	26.53	147	77	6	10	154	7	124	0.0005	46.2	156402883	predicted protein [Nematostella vectensis]
AGAP002399|AGAP002399-RA	gi|347967785|ref|XP_312553.5|	100	356	0	0	1	356	1	356	0	598	347967785	AGAP002399-PA [Anopheles gambiae str. PEST]	new	No description, hypothetical protein
AGAP002399|AGAP002399-RA	gi|568248730|gb|ETN58567.1|	79.27	82	17	0	1	82	11	92	2e-34	140	568248730	hypothetical protein AND_009860 [Anopheles darlingi]
AGAP002399|AGAP002399-RA	gi|170045307|ref|XP_001850256.1|	68.42	95	30	0	4	98	287	381	2e-30	131	170045307	conserved hypothetical protein [Culex quinquefasciatus]
AGAP002399|AGAP002399-RA	gi|157107709|ref|XP_001649902.1|	54.59	185	53	10	81	239	1542	1721	2e-09	69.3	157107709	phd finger protein [Aedes aegypti]
AGAP002399|AGAP002399-RA	gi|345565296|gb|EGX48247.1|	38.76	178	74	5	83	248	2459	2613	5e-07	62	345565296	hypothetical protein AOL_s00080g372 [Arthrobotrys oligospora ATCC 24927]
AGAP002399|AGAP002399-RA	gi|345565296|gb|EGX48247.1|	38.5	200	83	7	84	244	2358	2556	0.0002	53.9	345565296	hypothetical protein AOL_s00080g372 [Arthrobotrys oligospora ATCC 24927]
AGAP002399|AGAP002399-RA	gi|340055750|emb|CCC50071.1|	53.33	180	67	6	69	244	699	865	2e-06	59.7	340055750	putative kinetoplast-associated protein, fragment [Trypanosoma vivax Y486]
AGAP002399|AGAP002399-RA	gi|71651879|ref|XP_814607.1|	63	100	32	3	150	244	787	886	2e-06	59.3	71651879	hypothetical protein [Trypanosoma cruzi strain CL Brener]
AGAP002399|AGAP002399-RA	gi|71651879|ref|XP_814607.1|	64.29	98	30	3	152	244	992	1089	4e-06	58.9	71651879	hypothetical protein [Trypanosoma cruzi strain CL Brener]
AGAP002399|AGAP002399-RA	gi|71651879|ref|XP_814607.1|	63.54	96	30	3	150	240	946	1041	1e-05	57.4	71651879	hypothetical protein [Trypanosoma cruzi strain CL Brener]
AGAP002399|AGAP002399-RA	gi|71651879|ref|XP_814607.1|	63	100	32	3	151	245	1000	1099	1e-05	57.4	71651879	hypothetical protein [Trypanosoma cruzi strain CL Brener]
AGAP002399|AGAP002399-RA	gi|71651879|ref|XP_814607.1|	61.96	92	30	2	150	236	646	737	6e-05	55.1	71651879	hypothetical protein [Trypanosoma cruzi strain CL Brener]
AGAP002399|AGAP002399-RA	gi|71651879|ref|XP_814607.1|	52.12	165	52	6	151	311	956	1097	0.0001	54.3	71651879	hypothetical protein [Trypanosoma cruzi strain CL Brener]
AGAP002399|AGAP002399-RA	gi|71651879|ref|XP_814607.1|	73.85	65	15	2	182	244	531	595	0.0009	51.2	71651879	hypothetical protein [Trypanosoma cruzi strain CL Brener]
AGAP002399|AGAP002399-RA	gi|330925394|ref|XP_003301038.1|	54.41	136	47	6	56	184	301	428	5e-06	58.5	330925394	hypothetical protein PTT_12437 [Pyrenophora teres f. teres 0-1]
AGAP002399|AGAP002399-RA	gi|72388472|ref|XP_844660.1|	67	100	27	4	151	244	801	900	6e-06	58.2	72388472	hypothetical protein [Trypanosoma brucei brucei TREU927]
AGAP002399|AGAP002399-RA	gi|72388472|ref|XP_844660.1|	66	100	28	3	151	244	465	564	6e-06	58.2	72388472	hypothetical protein [Trypanosoma brucei brucei TREU927]
AGAP002399|AGAP002399-RA	gi|72388472|ref|XP_844660.1|	66	100	28	3	151	244	738	837	1e-05	57.4	72388472	hypothetical protein [Trypanosoma brucei brucei TREU927]
AGAP002399|AGAP002399-RA	gi|72388472|ref|XP_844660.1|	66.33	98	29	3	151	244	431	528	2e-05	56.6	72388472	hypothetical protein [Trypanosoma brucei brucei TREU927]
AGAP002399|AGAP002399-RA	gi|72388472|ref|XP_844660.1|	60.53	114	38	3	138	244	697	810	2e-05	56.6	72388472	hypothetical protein [Trypanosoma brucei brucei TREU927]
AGAP002629|AGAP002629-RA	gi|347968228|ref|XP_563520.4|	100	749	0	0	1	749	1	749	0	1456	347968228	AGAP002629-PA [Anopheles gambiae str. PEST]	new	No description, hypothetical protein
AGAP002629|AGAP002629-RA	gi|668467088|gb|KFB54009.1|	47.89	804	276	23	1	748	1	717	4e-170	518	668467088	hypothetical protein ZHAS_00022263 [Anopheles sinensis]
AGAP002629|AGAP002629-RA	gi|403182394|gb|EJY57353.1|	39.37	851	375	30	1	748	1	813	8e-117	383	403182394	AAEL017334-PA [Aedes aegypti]
AGAP002629|AGAP002629-RA	gi|170046852|ref|XP_001850961.1|	38.82	796	372	26	1	748	1	729	1e-113	372	170046852	conserved hypothetical protein [Culex quinquefasciatus]
AGAP002629|AGAP002629-RA	gi|568256282|gb|ETN64844.1|	63.81	315	90	7	448	749	279	582	2e-112	364	568256282	hypothetical protein AND_003402 [Anopheles darlingi]
AGAP002629|AGAP002629-RA	gi|568256282|gb|ETN64844.1|	69.17	120	35	2	1	120	1	118	6e-33	144	568256282	hypothetical protein AND_003402 [Anopheles darlingi]
AGAP002629|AGAP002629-RA	gi|157169479|ref|XP_001657859.1|	50.89	112	52	2	525	633	134	245	2e-25	116	157169479	hypothetical protein AaeL_AAEL001042 [Aedes aegypti]
AGAP002629|AGAP002629-RA	gi|157169479|ref|XP_001657859.1|	43.1	58	33	0	22	79	20	77	0.0002	53.1	157169479	hypothetical protein AaeL_AAEL001042 [Aedes aegypti]
AGAP002629|AGAP002629-RA	gi|157169477|ref|XP_001657858.1|	42.76	145	72	5	494	634	84	221	6e-24	112	157169477	hypothetical protein AaeL_AAEL001028 [Aedes aegypti]
AGAP002629|AGAP002629-RA	gi|157169477|ref|XP_001657858.1|	38.57	70	43	0	22	91	8	77	7e-05	54.7	157169477	hypothetical protein AaeL_AAEL001028 [Aedes aegypti]
AGAP002629|AGAP002629-RA	gi|157169475|ref|XP_001657857.1|	29.66	290	183	6	363	632	67	355	3e-23	112	157169475	hypothetical protein AaeL_AAEL001021 [Aedes aegypti]
AGAP002629|AGAP002629-RA	gi|157169475|ref|XP_001657857.1|	38.03	71	44	0	11	81	11	81	8e-08	65.1	157169475	hypothetical protein AaeL_AAEL001021 [Aedes aegypti]
AGAP002629|AGAP002629-RA	gi|499004678|ref|XP_004535392.1|	30.94	265	153	10	508	743	384	647	2e-21	109	499004678	PREDICTED: uncharacterized protein LOC101461053 [Ceratitis capitata]
AGAP002629|AGAP002629-RA	gi|194770403|ref|XP_001967283.1|	31.6	212	123	6	436	632	107	311	7e-14	84	194770403	GF15943 [Drosophila ananassae]
AGAP002629|AGAP002629-RA	gi|198469379|ref|XP_001355004.2|	29.09	361	192	14	346	695	110	417	4e-13	82	198469379	GA20650 [Drosophila pseudoobscura pseudoobscura]
AGAP002629|AGAP002629-RA	gi|157137465|ref|XP_001664001.1|	28.2	266	118	13	509	740	515	741	2e-11	77.8	157137465	hypothetical protein AaeL_AAEL013812 [Aedes aegypti]
AGAP002629|AGAP002629-RA	gi|157137465|ref|XP_001664001.1|	24.21	413	214	13	370	740	313	668	6e-06	60.1	157137465	hypothetical protein AaeL_AAEL013812 [Aedes aegypti]
AGAP002629|AGAP002629-RA	gi|195393916|ref|XP_002055598.1|	32.17	143	92	4	525	663	248	389	3e-11	76.3	195393916	GJ19446 [Drosophila virilis]
AGAP002629|AGAP002629-RA	gi|195134434|ref|XP_002011642.1|	34.86	109	67	4	527	632	325	432	9e-10	71.6	195134434	GI10981 [Drosophila mojavensis]
AGAP002629|AGAP002629-RA	gi|195567675|ref|XP_002107384.1|	29.01	293	174	9	412	695	178	445	3e-08	67	195567675	GD17434 [Drosophila simulans]
AGAP002131|AGAP002131-RA	gi|158301168|ref|XP_001689302.1|	100	381	0	0	1	381	1	381	0	775	158301168	AGAP002131-PA [Anopheles gambiae str. PEST]	new	No description, hypothetical protein
AGAP002131|AGAP002131-RA	gi|668448388|gb|KFB38056.1|	51.8	361	157	7	11	361	11	364	3e-102	319	668448388	hypothetical protein ZHAS_00005345 [Anopheles sinensis]
AGAP002131|AGAP002131-RA	gi|170034735|ref|XP_001845228.1|	33.13	329	193	9	34	360	23	326	2e-40	156	170034735	conserved hypothetical protein [Culex quinquefasciatus]
AGAP002131|AGAP002131-RA	gi|403182774|gb|EJY57622.1|	33.23	331	192	8	35	360	27	333	2e-39	153	403182774	AAEL017275-PA [Aedes aegypti]
AGAP002131|AGAP002131-RA	gi|383863487|ref|XP_003707212.1|	24.2	376	236	11	2	356	34	381	1e-07	63.2	383863487	PREDICTED: uncharacterized protein LOC100882716 [Megachile rotundata]
AGAP002131|AGAP002131-RA	gi|260783286|ref|XP_002586707.1|	24.74	291	179	9	89	350	327	606	2e-07	62.4	260783286	hypothetical protein BRAFLDRAFT_77467 [Branchiostoma floridae]
AGAP002131|AGAP002131-RA	gi|585664817|ref|XP_002731216.2|	23.29	365	232	13	29	361	266	614	9e-07	60.8	585664817	PREDICTED: programmed cell death protein 7-like [Saccoglossus kowalevskii]
AGAP002131|AGAP002131-RA	gi|573881394|ref|XP_006628893.1|	23.7	346	219	7	33	348	244	574	1e-06	60.1	573881394	PREDICTED: programmed cell death protein 7-like [Lepisosteus oculatus]
AGAP002131|AGAP002131-RA	gi|91091980|ref|XP_969170.1|	22.6	323	202	11	65	359	62	364	2e-06	58.9	91091980	PREDICTED: IQ domain-containing protein G [Tribolium castaneum]
AGAP002131|AGAP002131-RA	gi|350416810|ref|XP_003491114.1|	26.47	340	209	12	33	356	64	378	3e-06	58.5	350416810	PREDICTED: hypothetical protein LOC100746895 [Bombus impatiens]
AGAP002131|AGAP002131-RA	gi|340727994|ref|XP_003402318.1|	26.47	340	209	11	33	356	64	378	5e-06	58.2	340727994	PREDICTED: hypothetical protein LOC100648920 [Bombus terrestris]
AGAP002131|AGAP002131-RA	gi|307213546|gb|EFN88955.1|	26.3	346	202	13	33	356	53	367	7e-06	57.4	307213546	Programmed cell death protein 7 [Harpegnathos saltator]
AGAP002131|AGAP002131-RA	gi|658841560|ref|XP_008403178.1|	27.42	310	187	9	66	348	195	493	1e-05	57.4	658841560	PREDICTED: programmed cell death protein 7 [Poecilia reticulata]
AGAP002131|AGAP002131-RA	gi|572269273|ref|XP_006612658.1|	24.33	337	222	9	32	356	62	377	1e-05	56.6	572269273	PREDICTED: structural maintenance of chromosomes protein 2-like [Apis dorsata]
AGAP002131|AGAP002131-RA	gi|546677591|gb|ERL88396.1|	22.77	325	211	10	62	361	69	378	1e-05	56.6	546677591	hypothetical protein D910_05782 [Dendroctonus ponderosae]
AGAP002131|AGAP002131-RA	gi|478256423|gb|ENN76610.1|	22.77	325	211	10	62	361	190	499	2e-05	56.6	478256423	hypothetical protein YQE_06868, partial [Dendroctonus ponderosae]
AGAP002131|AGAP002131-RA	gi|195390427|ref|XP_002053870.1|	28.93	121	65	5	240	360	151	250	2e-05	55.1	195390427	GJ23105 [Drosophila virilis]
AGAP002131|AGAP002131-RA	gi|607366706|gb|EZA60863.1|	24.17	360	219	17	20	356	50	378	5e-05	55.1	607366706	Programmed cell death protein [Cerapachys biroi]
AGAP002131|AGAP002131-RA	gi|405966972|gb|EKC32192.1|	21.3	324	193	9	60	357	86	373	6e-05	54.3	405966972	Programmed cell death protein 7 [Crassostrea gigas]
AGAP002131|AGAP002131-RA	gi|332022846|gb|EGI63119.1|	24.57	350	211	13	20	356	37	346	6e-05	54.3	332022846	Programmed cell death protein 7 [Acromyrmex echinatior]
AGAP001678|AGAP001678-RA	gi|347966368|ref|XP_321415.5|	100	1496	0	0	1	1496	1	1496	0	3097	347966368	AGAP001678-PA [Anopheles gambiae str. PEST]	new	tensin (Anopheles gambiae)
AGAP001678|AGAP001678-RA	gi|347966366|ref|XP_003435899.1|	98.6	1496	0	1	1	1496	1	1475	0	3043	347966366	AGAP001678-PB [Anopheles gambiae str. PEST]
AGAP001678|AGAP001678-RA	gi|68697234|emb|CAJ14145.1|	94.66	1497	76	2	1	1496	1	1494	0	2893	68697234	tensin [Anopheles gambiae]
AGAP001678|AGAP001678-RA	gi|668448314|gb|KFB38000.1|	77.71	1530	246	25	1	1496	1	1469	0	2135	668448314	tensin [Anopheles sinensis]
AGAP001678|AGAP001678-RA	gi|157132584|ref|XP_001656082.1|	81.38	521	70	5	982	1496	32	531	0	840	157132584	tensin [Aedes aegypti]
AGAP001678|AGAP001678-RA	gi|568250479|gb|ETN60152.1|	83.04	460	30	4	1085	1496	39	498	0	738	568250479	tensin [Anopheles darlingi]
AGAP001678|AGAP001678-RA	gi|170038885|ref|XP_001847278.1|	83.28	341	47	3	1165	1496	6	345	0	583	170038885	tensin [Culex quinquefasciatus]
AGAP001678|AGAP001678-RA	gi|499011653|ref|XP_004537101.1|	55.06	385	142	5	1109	1483	564	927	2e-122	417	499011653	PREDICTED: tensin-1-like [Ceratitis capitata]
AGAP001678|AGAP001678-RA	gi|642924656|ref|XP_008194383.1|	43.61	587	232	14	986	1493	833	1399	5e-120	421	642924656	PREDICTED: tensin isoform X9 [Tribolium castaneum]
AGAP001678|AGAP001678-RA	gi|642924656|ref|XP_008194383.1|	32.45	416	197	13	56	436	208	574	4e-48	199	642924656	PREDICTED: tensin isoform X9 [Tribolium castaneum]
AGAP001678|AGAP001678-RA	gi|242007688|ref|XP_002424660.1|	55.36	401	153	8	1098	1492	806	1186	3e-118	412	242007688	tens, putative [Pediculus humanus corporis]
AGAP001678|AGAP001678-RA	gi|242007688|ref|XP_002424660.1|	31.69	426	205	13	56	441	3	382	2e-48	199	242007688	tens, putative [Pediculus humanus corporis]
AGAP001678|AGAP001678-RA	gi|242007688|ref|XP_002424660.1|	30.69	202	106	8	816	1011	450	623	0.0005	55.1	242007688	tens, putative [Pediculus humanus corporis]
AGAP001678|AGAP001678-RA	gi|557757964|ref|XP_005178711.1|	54.22	391	144	7	1105	1489	687	1048	3e-117	406	557757964	PREDICTED: tensin-like, partial [Musca domestica]
AGAP001678|AGAP001678-RA	gi|642924648|ref|XP_008194379.1|	42.64	605	242	16	986	1493	833	1429	2e-116	411	642924648	PREDICTED: tensin isoform X5 [Tribolium castaneum]
AGAP001678|AGAP001678-RA	gi|642924648|ref|XP_008194379.1|	32.39	423	202	13	49	436	201	574	3e-48	199	642924648	PREDICTED: tensin isoform X5 [Tribolium castaneum]
AGAP001678|AGAP001678-RA	gi|642924644|ref|XP_008194377.1|	41.76	625	239	17	986	1493	833	1449	4e-115	408	642924644	PREDICTED: tensin isoform X3 [Tribolium castaneum]
AGAP001678|AGAP001678-RA	gi|642924644|ref|XP_008194377.1|	32.45	416	197	13	56	436	208	574	3e-48	199	642924644	PREDICTED: tensin isoform X3 [Tribolium castaneum]
AGAP001678|AGAP001678-RA	gi|195395308|ref|XP_002056278.1|	53.06	392	126	5	1102	1492	402	736	3e-113	386	195395308	GJ10315 [Drosophila virilis]
AGAP001678|AGAP001678-RA	gi|195111484|ref|XP_002000308.1|	53.77	385	120	6	1109	1492	407	734	4e-113	386	195111484	GI22597 [Drosophila mojavensis]
AGAP002363|AGAP002363-RA	gi|347967712|ref|XP_312592.4|	100	319	0	0	1	319	1	319	0	659	347967712	AGAP002363-PA [Anopheles gambiae str. PEST]	new	some sort of transmembrane protein, thioredoxin domain (Anopheles and Copitolermes formosanus)
AGAP002363|AGAP002363-RA	gi|668448615|gb|KFB38196.1|	84.95	319	47	1	1	319	1	318	0	560	668448615	AGAP002363-PA-like protein [Anopheles sinensis]
AGAP002363|AGAP002363-RA	gi|568259104|gb|ETN67102.1|	77.5	320	70	2	1	319	1	319	0	529	568259104	transmembrane protein [Anopheles darlingi]
AGAP002363|AGAP002363-RA	gi|157124839|ref|XP_001660548.1|	70.47	298	88	0	22	319	25	322	1e-159	461	157124839	transmembrane protein, putative [Aedes aegypti]
AGAP002363|AGAP002363-RA	gi|170035415|ref|XP_001845565.1|	56.27	295	87	1	9	303	12	264	3e-114	343	170035415	transmembrane protein [Culex quinquefasciatus]
AGAP002363|AGAP002363-RA	gi|646716732|gb|KDR19858.1|	46.84	316	152	2	4	319	10	309	1e-102	315	646716732	hypothetical protein L798_05106 [Zootermopsis nevadensis]
AGAP002363|AGAP002363-RA	gi|506969311|gb|AGM32999.1|	54.55	264	120	0	4	267	10	273	4e-102	313	506969311	thioredoxin domain-containing protein, partial [Coptotermes formosanus]
AGAP002363|AGAP002363-RA	gi|156554552|ref|XP_001605564.1|	51.38	290	130	3	1	289	1	280	6e-101	310	156554552	PREDICTED: uncharacterized protein LOC100121961 [Nasonia vitripennis]
AGAP002363|AGAP002363-RA	gi|572298395|ref|XP_006615349.1|	51.89	264	126	1	1	264	1	263	2e-99	306	572298395	PREDICTED: thioredoxin domain-containing protein-like [Apis dorsata]
AGAP002363|AGAP002363-RA	gi|380015000|ref|XP_003691500.1|	51.89	264	126	1	1	264	1	263	2e-99	306	380015000	PREDICTED: protein disulfide-isomerase A4-like [Apis florea]
AGAP002363|AGAP002363-RA	gi|48096617|ref|XP_394728.1|	51.89	264	126	1	1	264	1	263	8e-99	305	48096617	PREDICTED: thioredoxin domain-containing protein-like [Apis mellifera]
AGAP002363|AGAP002363-RA	gi|478252558|gb|ENN72971.1|	49.13	289	137	1	9	297	7	285	2e-98	304	478252558	hypothetical protein YQE_10402, partial [Dendroctonus ponderosae]
AGAP002363|AGAP002363-RA	gi|332373838|gb|AEE62060.1|	49.13	289	137	1	9	297	7	285	2e-98	304	332373838	unknown [Dendroctonus ponderosae]
AGAP002363|AGAP002363-RA	gi|189234460|ref|XP_968338.2|	48.32	298	136	2	22	319	24	303	2e-98	304	189234460	PREDICTED: thioredoxin domain-containing protein [Tribolium castaneum]
AGAP002363|AGAP002363-RA	gi|357611286|gb|EHJ67403.1|	46.89	305	154	3	3	307	4	300	7e-96	298	357611286	hypothetical protein KGM_21296 [Danaus plexippus]
AGAP002363|AGAP002363-RA	gi|501291243|dbj|BAN20328.1|	52.09	263	124	2	1	263	2	262	2e-94	294	501291243	transmembrane protein, putative [Riptortus pedestris]
AGAP002363|AGAP002363-RA	gi|307204055|gb|EFN82954.1|	46.08	306	145	3	12	313	7	296	2e-92	289	307204055	DnaJ-like protein subfamily C member 10 [Harpegnathos saltator]
AGAP002363|AGAP002363-RA	gi|307173770|gb|EFN64557.1|	49.23	260	128	1	9	264	2	261	2e-90	283	307173770	hypothetical protein EAG_14475 [Camponotus floridanus]
AGAP002363|AGAP002363-RA	gi|383856269|ref|XP_003703632.1|	49.22	256	128	1	9	264	24	277	3e-90	283	383856269	PREDICTED: protein disulfide-isomerase A4-like [Megachile rotundata]
AGAP002363|AGAP002363-RA	gi|512896970|ref|XP_004924038.1|	48.75	281	144	0	19	299	19	299	7e-90	283	512896970	PREDICTED: thioredoxin domain-containing protein-like isoform X1 [Bombyx mori]
AGAP002654|AGAP002654-RA	gi|347968300|ref|XP_563491.3|	100	715	0	0	1	715	1	715	0	1490	347968300	AGAP002654-PA [Anopheles gambiae str. PEST]	new	No description, hypothetical protein
AGAP002654|AGAP002654-RA	gi|347968298|ref|XP_003436203.1|	100	649	0	0	1	649	1	649	0	1382	347968298	AGAP002654-PB [Anopheles gambiae str. PEST]
AGAP002654|AGAP002654-RA	gi|668458067|gb|KFB46017.1|	79.17	648	128	4	1	644	1	645	0	1029	668458067	AGAP002654-PB-like protein [Anopheles sinensis]
AGAP002654|AGAP002654-RA	gi|568250076|gb|ETN59820.1|	78.52	633	128	5	18	648	18	644	0	999	568250076	hypothetical protein AND_008573 [Anopheles darlingi]
AGAP002654|AGAP002654-RA	gi|157107059|ref|XP_001649605.1|	53.71	620	256	12	1	614	1	595	0	660	157107059	hypothetical protein AaeL_AAEL004699 [Aedes aegypti]
AGAP002654|AGAP002654-RA	gi|170034304|ref|XP_001845014.1|	54.77	639	249	14	15	646	5	610	0	669	170034304	conserved hypothetical protein [Culex quinquefasciatus]
AGAP002654|AGAP002654-RA	gi|157107061|ref|XP_001649606.1|	52.87	645	269	14	1	635	1	620	0	666	157107061	hypothetical protein AaeL_AAEL004699 [Aedes aegypti]
AGAP002654|AGAP002654-RA	gi|157131864|ref|XP_001662346.1|	42.77	629	317	10	27	650	5	595	8e-169	510	157131864	hypothetical protein AaeL_AAEL012243 [Aedes aegypti]
AGAP002654|AGAP002654-RA	gi|157131862|ref|XP_001662345.1|	42.74	627	318	10	27	638	5	605	3e-167	511	157131862	hypothetical protein AaeL_AAEL012243 [Aedes aegypti]
AGAP002654|AGAP002654-RA	gi|170034316|ref|XP_001845020.1|	42.19	621	308	9	35	646	3	581	2e-164	501	170034316	conserved hypothetical protein [Culex quinquefasciatus]
AGAP002654|AGAP002654-RA	gi|668458065|gb|KFB46015.1|	40.95	652	341	14	21	658	2	623	6e-156	483	668458065	AGAP002655-PA-like protein [Anopheles sinensis]
AGAP002654|AGAP002654-RA	gi|118782448|ref|XP_312269.3|	40.76	628	333	11	35	649	11	612	5e-155	480	118782448	AGAP002655-PA [Anopheles gambiae str. PEST]
AGAP002654|AGAP002654-RA	gi|568250074|gb|ETN59818.1|	38.38	667	334	13	21	646	2	632	4e-147	461	568250074	hypothetical protein AND_008574 [Anopheles darlingi]
AGAP002654|AGAP002654-RA	gi|317106694|dbj|BAJ53195.1|	25.57	348	207	13	39	343	30	368	4e-09	69.7	317106694	JHL03K20.4 [Jatropha curcas]
AGAP002654|AGAP002654-RA	gi|313229163|emb|CBY23748.1|	24.57	350	210	14	39	343	3	343	3e-08	67	313229163	unnamed protein product [Oikopleura dioica]
AGAP002654|AGAP002654-RA	gi|685314587|ref|XP_009147891.1|	26.88	346	207	14	39	344	32	371	3e-08	67	685314587	PREDICTED: polyadenylate-binding protein 8 [Brassica rapa]
AGAP002654|AGAP002654-RA	gi|674877917|emb|CDY54068.1|	26.88	346	207	14	39	344	30	369	5e-08	66.2	674877917	BnaCnng26160D [Brassica napus]
AGAP002654|AGAP002654-RA	gi|313219101|emb|CBY43303.1|	24.29	350	211	14	39	343	3	343	7e-08	65.9	313219101	unnamed protein product [Oikopleura dioica]
AGAP002654|AGAP002654-RA	gi|156360993|ref|XP_001625306.1|	22.44	352	215	13	39	343	14	354	8e-08	65.5	156360993	predicted protein [Nematostella vectensis]
AGAP002654|AGAP002654-RA	gi|604343852|gb|EYU42686.1|	24.2	343	209	10	40	344	21	350	1e-07	65.1	604343852	hypothetical protein MIMGU_mgv1a023047mg [Erythranthe guttata]
AGAP001949|AGAP001949-RA	gi|347966854|ref|XP_321113.3|	100	1752	0	0	1	1752	1	1752	0	3621	347966854	AGAP001949-PA [Anopheles gambiae str. PEST]	new	No description, hypothetical protein
AGAP001949|AGAP001949-RA	gi|668451734|gb|KFB40790.1|	45.42	1823	873	37	1	1752	1	1772	0	1365	668451734	AGAP001949-PA-like protein [Anopheles sinensis]
AGAP001949|AGAP001949-RA	gi|568253159|gb|ETN62354.1|	37	1881	952	57	7	1752	6	1788	0	972	568253159	hypothetical protein AND_005941 [Anopheles darlingi]
AGAP001949|AGAP001949-RA	gi|170030037|ref|XP_001842897.1|	27.98	604	309	32	1053	1620	5	518	2e-26	126	170030037	conserved hypothetical protein [Culex quinquefasciatus]
AGAP001949|AGAP001949-RA	gi|157136031|ref|XP_001656736.1|	26.79	601	309	28	1053	1620	1	503	4e-21	110	157136031	hypothetical protein AaeL_AAEL003361 [Aedes aegypti]
AGAP002572|AGAP002572-RA	gi|347968103|ref|XP_001237459.2|	100	174	0	0	1	174	1	174	6e-128	368	347968103	AGAP002572-PA [Anopheles gambiae str. PEST]	new	No description, hypothetical protein
AGAP002572|AGAP002572-RA	gi|668465746|gb|KFB52832.1|	45.77	201	74	8	1	174	1	193	7e-40	145	668465746	AGAP002572-PA-like protein [Anopheles sinensis]
AGAP002572|AGAP002572-RA	gi|170038167|ref|XP_001846924.1|	47.22	144	64	4	33	170	59	196	2e-29	117	170038167	conserved hypothetical protein [Culex quinquefasciatus]
AGAP002572|AGAP002572-RA	gi|157105038|ref|XP_001648688.1|	52.94	102	45	2	75	173	86	187	1e-24	105	157105038	hypothetical protein AaeL_AAEL004220 [Aedes aegypti]
AGAP002789|AGAP002789-RA	gi|118782219|ref|XP_001237430.1|	100	89	0	0	1	89	1	89	3e-56	179	118782219	AGAP002789-PA [Anopheles gambiae str. PEST]	new	No description, hypothetical protein
AGAP003878|AGAP003878-RA	gi|347970824|ref|XP_559671.4|	100	569	0	0	1	569	1	569	0	1167	347970824	AGAP003878-PA [Anopheles gambiae str. PEST]	new	Leucine-rich repeat-transmembrane protein (Anopheles darlingi, Aedes aegypti, culex quinq)
AGAP003878|AGAP003878-RA	gi|568249038|gb|ETN58857.1|	50.69	576	265	7	7	569	6	575	1e-178	529	568249038	hypothetical protein AND_009569 [Anopheles darlingi]
AGAP003878|AGAP003878-RA	gi|157116927|ref|XP_001658654.1|	39.93	576	322	7	9	569	9	575	4e-123	386	157116927	leucine-rich transmembrane protein [Aedes aegypti]
AGAP003878|AGAP003878-RA	gi|170043121|ref|XP_001849248.1|	40.04	557	309	9	29	569	1	548	1e-120	379	170043121	leucine-rich repeat-containing protein 15 [Culex quinquefasciatus]
AGAP003878|AGAP003878-RA	gi|668458292|gb|KFB46219.1|	27.3	359	232	5	77	406	89	447	4e-31	137	668458292	hypothetical protein ZHAS_00014225 [Anopheles sinensis]
AGAP003878|AGAP003878-RA	gi|568257282|gb|ETN65606.1|	27.53	356	222	5	77	397	79	433	1e-30	136	568257282	hypothetical protein AND_002622 [Anopheles darlingi]
AGAP003878|AGAP003878-RA	gi|157119386|ref|XP_001659390.1|	29.86	355	216	9	77	400	98	450	4e-28	129	157119386	hypothetical protein AaeL_AAEL008658 [Aedes aegypti]
AGAP003878|AGAP003878-RA	gi|564242846|ref|XP_006278212.1|	29.67	364	225	11	58	406	731	1078	1e-26	125	564242846	PREDICTED: uncharacterized protein LOC102564703 [Alligator mississippiensis]
AGAP003878|AGAP003878-RA	gi|564242846|ref|XP_006278212.1|	27.73	357	221	9	23	363	16	351	1e-06	61.6	564242846	PREDICTED: uncharacterized protein LOC102564703 [Alligator mississippiensis]
AGAP003878|AGAP003878-RA	gi|564242846|ref|XP_006278212.1|	31.91	141	95	1	77	216	262	402	2e-06	61.6	564242846	PREDICTED: uncharacterized protein LOC102564703 [Alligator mississippiensis]
AGAP003878|AGAP003878-RA	gi|564242846|ref|XP_006278212.1|	28.63	262	139	8	101	329	190	436	7e-06	59.3	564242846	PREDICTED: uncharacterized protein LOC102564703 [Alligator mississippiensis]
AGAP003878|AGAP003878-RA	gi|564242846|ref|XP_006278212.1|	29.5	139	97	1	77	214	286	424	0.0004	53.9	564242846	PREDICTED: uncharacterized protein LOC102564703 [Alligator mississippiensis]
AGAP003878|AGAP003878-RA	gi|157123950|ref|XP_001653989.1|	29.52	315	187	6	92	395	882	1172	1e-26	124	157123950	leucine-rich transmembrane protein, putative [Aedes aegypti]
AGAP003878|AGAP003878-RA	gi|157123950|ref|XP_001653989.1|	28.23	333	193	9	80	367	339	670	2e-17	96.7	157123950	leucine-rich transmembrane protein, putative [Aedes aegypti]
AGAP003878|AGAP003878-RA	gi|157123950|ref|XP_001653989.1|	27.62	344	226	9	63	386	228	568	7e-15	88.2	157123950	leucine-rich transmembrane protein, putative [Aedes aegypti]
AGAP003878|AGAP003878-RA	gi|157123950|ref|XP_001653989.1|	27.03	333	202	9	77	392	674	982	3e-13	82.8	157123950	leucine-rich transmembrane protein, putative [Aedes aegypti]
AGAP003878|AGAP003878-RA	gi|157123950|ref|XP_001653989.1|	25.98	408	247	11	1	361	2	401	2e-12	80.5	157123950	leucine-rich transmembrane protein, putative [Aedes aegypti]
AGAP003878|AGAP003878-RA	gi|157123950|ref|XP_001653989.1|	23.76	383	201	10	75	366	552	934	2e-06	60.8	157123950	leucine-rich transmembrane protein, putative [Aedes aegypti]
AGAP003878|AGAP003878-RA	gi|513199486|ref|XP_422710.4|	30.74	309	192	8	75	363	108	414	2e-26	123	513199486	PREDICTED: carboxypeptidase N subunit 2 [Gallus gallus]
AGAP003878|AGAP003878-RA	gi|513199486|ref|XP_422710.4|	35	200	121	3	77	267	230	429	3e-17	95.1	513199486	PREDICTED: carboxypeptidase N subunit 2 [Gallus gallus]
AGAP004830|AGAP004830-RB	gi|158293091|ref|XP_001231008.2|	100	461	0	0	1	461	1	461	0	940	158293091	AGAP004830-PB [Anopheles gambiae str. PEST]	new	No description, hypothetical protein
AGAP004830|AGAP004830-RB	gi|158293089|ref|XP_001688568.1|	90.75	508	0	1	1	461	1	508	0	921	158293089	AGAP004830-PA [Anopheles gambiae str. PEST]
AGAP004830|AGAP004830-RB	gi|668459091|gb|KFB46913.1|	58.73	521	148	14	1	461	1	514	3e-179	524	668459091	AGAP004830-PA-like protein [Anopheles sinensis]
AGAP004830|AGAP004830-RB	gi|157119185|ref|XP_001653290.1|	50.52	386	152	7	106	461	196	572	3e-106	339	157119185	hypothetical protein AaeL_AAEL008562 [Aedes aegypti]
AGAP004830|AGAP004830-RB	gi|170040604|ref|XP_001848084.1|	46.24	426	163	9	84	461	118	525	4e-91	298	170040604	conserved hypothetical protein [Culex quinquefasciatus]
AGAP004830|AGAP004830-RB	gi|194752780|ref|XP_001958697.1|	32.31	390	217	13	94	461	202	566	2e-39	159	194752780	GF12437 [Drosophila ananassae]
AGAP004830|AGAP004830-RB	gi|499006008|ref|XP_004535718.1|	30.4	398	194	14	117	461	165	532	1e-33	142	499006008	PREDICTED: FK506-binding protein 5-like [Ceratitis capitata]
AGAP004830|AGAP004830-RB	gi|195483554|ref|XP_002090333.1|	30.69	391	232	12	93	461	220	593	5e-33	140	195483554	GE13051 [Drosophila yakuba]
AGAP004830|AGAP004830-RB	gi|19922010|ref|NP_610639.1|	30.46	394	227	13	93	461	216	587	5e-33	140	19922010	CG12391 [Drosophila melanogaster]
AGAP004830|AGAP004830-RB	gi|195333299|ref|XP_002033329.1|	31.57	396	221	14	93	461	213	585	2e-32	139	195333299	GM20473 [Drosophila sechellia]
AGAP004830|AGAP004830-RB	gi|195582326|ref|XP_002080979.1|	31.57	396	221	14	93	461	215	587	2e-32	139	195582326	GD25942 [Drosophila simulans]
AGAP004830|AGAP004830-RB	gi|194884107|ref|XP_001976137.1|	29.9	398	227	13	93	461	221	595	1e-31	136	194884107	GG22698 [Drosophila erecta]
AGAP004830|AGAP004830-RB	gi|198461438|ref|XP_001362013.2|	32.38	383	223	13	93	461	192	552	3e-30	132	198461438	GA11604 [Drosophila pseudoobscura pseudoobscura]
AGAP004830|AGAP004830-RB	gi|195171208|ref|XP_002026399.1|	32.38	383	223	13	93	461	191	551	3e-30	132	195171208	GL20643 [Drosophila persimilis]
AGAP004830|AGAP004830-RB	gi|195426924|ref|XP_002061534.1|	29.02	417	226	13	93	461	166	560	5e-24	114	195426924	GK20658 [Drosophila willistoni]
AGAP004830|AGAP004830-RB	gi|195026691|ref|XP_001986313.1|	30.4	125	85	1	93	215	233	357	3e-11	75.5	195026691	GH20590 [Drosophila grimshawi]
AGAP004830|AGAP004830-RB	gi|512910697|ref|XP_004927234.1|	26.15	283	177	10	117	381	5	273	3e-10	70.9	512910697	PREDICTED: zinc finger protein 658-like isoform X1 [Bombyx mori]
AGAP004830|AGAP004830-RB	gi|157118987|ref|XP_001659281.1|	26.39	269	143	9	118	383	8	224	5e-10	70.9	157118987	zinc finger protein [Aedes aegypti]
AGAP004830|AGAP004830-RB	gi|568256531|gb|ETN65035.1|	23.77	265	128	6	118	381	8	199	6e-10	70.9	568256531	zinc finger protein [Anopheles darlingi]
AGAP004830|AGAP004830-RB	gi|557754657|ref|XP_005177071.1|	31.48	162	85	5	326	461	555	716	6e-10	71.2	557754657	PREDICTED: homeotic protein spalt-major [Musca domestica]
AGAP003914|AGAP003914-RB	gi|347970897|ref|XP_003436658.1|	100	1378	0	0	1	1378	1	1378	0	2804	347970897	AGAP003914-PB [Anopheles gambiae str. PEST]	new	pumilio (anopheles darlingi)
AGAP003914|AGAP003914-RB	gi|347970899|ref|XP_318367.5|	99.76	820	2	0	559	1378	50	869	0	1659	347970899	AGAP003914-PA [Anopheles gambiae str. PEST]
AGAP003914|AGAP003914-RB	gi|668444932|gb|KFB35437.1|	92.99	699	36	6	552	1246	4	693	0	1264	668444932	AGAP003914-PB-like protein [Anopheles sinensis]
AGAP003914|AGAP003914-RB	gi|568255680|gb|ETN64406.1|	80.05	867	118	11	557	1378	16	872	0	1234	568255680	pumilio [Anopheles darlingi]
AGAP003914|AGAP003914-RB	gi|499011868|ref|XP_004537153.1|	57.19	1329	374	43	163	1378	264	1510	0	1190	499011868	PREDICTED: maternal protein pumilio-like isoform X5 [Ceratitis capitata]
AGAP003914|AGAP003914-RB	gi|499011868|ref|XP_004537153.1|	47.37	95	28	6	1	77	1	91	2e-06	62.8	499011868	PREDICTED: maternal protein pumilio-like isoform X5 [Ceratitis capitata]
AGAP003914|AGAP003914-RB	gi|499011864|ref|XP_004537152.1|	56.59	1343	374	44	163	1378	264	1524	0	1179	499011864	PREDICTED: maternal protein pumilio-like isoform X4 [Ceratitis capitata]
AGAP003914|AGAP003914-RB	gi|499011864|ref|XP_004537152.1|	47.37	95	28	6	1	77	1	91	2e-06	62.8	499011864	PREDICTED: maternal protein pumilio-like isoform X4 [Ceratitis capitata]
AGAP003914|AGAP003914-RB	gi|499011860|ref|XP_004537151.1|	56.51	1345	374	44	163	1378	264	1526	0	1179	499011860	PREDICTED: maternal protein pumilio-like isoform X3 [Ceratitis capitata]
AGAP003914|AGAP003914-RB	gi|499011860|ref|XP_004537151.1|	47.37	95	28	6	1	77	1	91	2e-06	62.8	499011860	PREDICTED: maternal protein pumilio-like isoform X3 [Ceratitis capitata]
AGAP003914|AGAP003914-RB	gi|499011852|ref|XP_004537149.1|	55.92	1359	374	44	163	1378	264	1540	0	1175	499011852	PREDICTED: maternal protein pumilio-like isoform X1 [Ceratitis capitata]
AGAP003914|AGAP003914-RB	gi|499011852|ref|XP_004537149.1|	47.37	95	28	6	1	77	1	91	2e-06	62.8	499011852	PREDICTED: maternal protein pumilio-like isoform X1 [Ceratitis capitata]
AGAP003914|AGAP003914-RB	gi|170063110|ref|XP_001866961.1|	75.29	870	112	21	562	1378	33	852	0	1155	170063110	pumilio [Culex quinquefasciatus]
AGAP003914|AGAP003914-RB	gi|390179095|ref|XP_003736802.1|	59.22	1172	356	33	178	1252	275	1421	0	1075	390179095	GA30209, isoform A [Drosophila pseudoobscura pseudoobscura]
AGAP003914|AGAP003914-RB	gi|390179097|ref|XP_003736803.1|	61.85	1080	307	29	256	1252	25	1082	0	1064	390179097	GA30209, isoform B [Drosophila pseudoobscura pseudoobscura]
AGAP003914|AGAP003914-RB	gi|195111827|ref|XP_002000478.1|	61.89	816	237	14	615	1378	78	871	0	882	195111827	GI22503 [Drosophila mojavensis]
AGAP003914|AGAP003914-RB	gi|195055380|ref|XP_001994597.1|	62.05	809	215	13	615	1378	44	805	0	873	195055380	GH15257 [Drosophila grimshawi]
AGAP003914|AGAP003914-RB	gi|195396057|ref|XP_002056649.1|	62.16	806	230	15	615	1378	40	812	0	852	195396057	GJ10105 [Drosophila virilis]
AGAP003914|AGAP003914-RB	gi|195452258|ref|XP_002073278.1|	67.81	702	164	12	615	1266	93	782	0	850	195452258	GK14049 [Drosophila willistoni]
AGAP003914|AGAP003914-RB	gi|195499330|ref|XP_002096903.1|	69.27	703	151	15	615	1264	155	845	0	851	195499330	GE24797 [Drosophila yakuba]
AGAP006103|AGAP006103-RA	gi|158295345|ref|XP_001688785.1|	100	145	0	0	1	145	1	145	3e-103	303	158295345	AGAP006103-PA [Anopheles gambiae str. PEST]	new	No description, hypothetical protein
AGAP006103|AGAP006103-RA	gi|158295343|ref|XP_001688784.1|	99.3	143	1	0	3	145	64	206	3e-101	301	158295343	AGAP006103-PB [Anopheles gambiae str. PEST]
AGAP006103|AGAP006103-RA	gi|158295341|ref|XP_316161.4|	99.3	143	1	0	3	145	4	146	4e-101	298	158295341	AGAP006103-PC [Anopheles gambiae str. PEST]
AGAP006103|AGAP006103-RA	gi|568255513|gb|ETN64274.1|	80.56	144	28	0	2	145	70	213	3e-85	260	568255513	hypothetical protein AND_003982 [Anopheles darlingi]
AGAP006103|AGAP006103-RA	gi|170052249|ref|XP_001862136.1|	72.41	145	40	0	1	145	1	145	5e-77	237	170052249	conserved hypothetical protein [Culex quinquefasciatus]
AGAP006103|AGAP006103-RA	gi|157109285|ref|XP_001650604.1|	67.59	145	47	0	1	145	53	197	8e-74	230	157109285	hypothetical protein AaeL_AAEL005259 [Aedes aegypti]
AGAP006103|AGAP006103-RA	gi|157109281|ref|XP_001650602.1|	68.79	141	44	0	5	145	33	173	2e-73	229	157109281	hypothetical protein AaeL_AAEL005259 [Aedes aegypti]
AGAP006103|AGAP006103-RA	gi|157109283|ref|XP_001650603.1|	67.59	145	47	0	1	145	63	207	2e-73	230	157109283	hypothetical protein AaeL_AAEL005259 [Aedes aegypti]
AGAP006103|AGAP006103-RA	gi|156552049|ref|XP_001603900.1|	61.43	140	54	0	6	145	6	145	4e-55	181	156552049	PREDICTED: natterin-3-like [Nasonia vitripennis]
AGAP006103|AGAP006103-RA	gi|350417049|ref|XP_003491231.1|	60.71	140	55	0	6	145	6	145	2e-54	179	350417049	PREDICTED: hypothetical protein LOC100741350 [Bombus impatiens]
AGAP006103|AGAP006103-RA	gi|340713116|ref|XP_003395094.1|	60.71	140	55	0	6	145	6	145	3e-54	179	340713116	PREDICTED: hypothetical protein LOC100643481 [Bombus terrestris]
AGAP006103|AGAP006103-RA	gi|322791066|gb|EFZ15666.1|	64.89	131	46	0	15	145	13	143	3e-54	179	322791066	hypothetical protein SINV_12721 [Solenopsis invicta]
AGAP006103|AGAP006103-RA	gi|322791066|gb|EFZ15666.1|	38.81	67	40	1	5	71	75	140	2e-06	53.1	322791066	hypothetical protein SINV_12721 [Solenopsis invicta]
AGAP006103|AGAP006103-RA	gi|322791066|gb|EFZ15666.1|	40	70	41	1	75	143	1	70	2e-05	50.4	322791066	hypothetical protein SINV_12721 [Solenopsis invicta]
AGAP006103|AGAP006103-RA	gi|607363042|gb|EZA57286.1|	63.85	130	47	0	15	144	15	144	2e-53	176	607363042	Natterin-2 [Cerapachys biroi]
AGAP006103|AGAP006103-RA	gi|607363042|gb|EZA57286.1|	39.39	66	39	1	6	71	78	142	1e-05	50.8	607363042	Natterin-2 [Cerapachys biroi]
AGAP006103|AGAP006103-RA	gi|607363042|gb|EZA57286.1|	34.29	70	45	1	75	143	3	72	0.0006	46.2	607363042	Natterin-2 [Cerapachys biroi]
AGAP006103|AGAP006103-RA	gi|157109287|ref|XP_001650605.1|	56.94	144	62	0	2	145	1	144	6e-53	175	157109287	hypothetical protein AaeL_AAEL005270 [Aedes aegypti]
AGAP006103|AGAP006103-RA	gi|383855071|ref|XP_003703042.1|	61.43	140	54	0	6	145	6	145	1e-52	175	383855071	PREDICTED: natterin-3-like [Megachile rotundata]
AGAP006103|AGAP006103-RA	gi|380015519|ref|XP_003691748.1|	58.99	139	57	0	6	144	6	144	4e-52	173	380015519	PREDICTED: uncharacterized protein LOC100867799 [Apis florea]
AGAP006772|AGAP006772-RA	gi|158286867|ref|XP_308972.4|	100	705	0	0	1	705	1	705	0	1454	158286867	AGAP006772-PA [Anopheles gambiae str. PEST]	new	No description, hypothetical protein
AGAP006772|AGAP006772-RA	gi|668464239|gb|KFB51600.1|	78.88	658	115	11	63	705	689	1337	0	941	668464239	hypothetical protein ZHAS_00019672 [Anopheles sinensis]
AGAP006772|AGAP006772-RA	gi|568249454|gb|ETN59257.1|	69.48	698	136	10	11	705	23	646	0	868	568249454	hypothetical protein AND_009149 [Anopheles darlingi]
AGAP006772|AGAP006772-RA	gi|157126452|ref|XP_001654628.1|	70	380	85	5	339	702	360	726	2e-154	477	157126452	hypothetical protein AaeL_AAEL010523 [Aedes aegypti]
AGAP006772|AGAP006772-RA	gi|170050864|ref|XP_001861503.1|	65.56	363	94	7	357	702	233	581	5e-148	455	170050864	conserved hypothetical protein [Culex quinquefasciatus]
AGAP006772|AGAP006772-RA	gi|195426972|ref|XP_002061555.1|	34.1	827	381	32	6	702	1	793	3e-109	361	195426972	GK20645 [Drosophila willistoni]
AGAP006772|AGAP006772-RA	gi|499006438|ref|XP_004535824.1|	34.55	770	344	25	9	702	10	695	2e-107	353	499006438	PREDICTED: uncharacterized protein LOC101456487 [Ceratitis capitata]
AGAP006772|AGAP006772-RA	gi|194754447|ref|XP_001959506.1|	32.56	820	375	28	16	702	24	798	1e-92	317	194754447	GF12017 [Drosophila ananassae]
AGAP006772|AGAP006772-RA	gi|195475252|ref|XP_002089898.1|	32.64	818	380	29	5	702	11	777	7e-92	314	195475252	GE19336 [Drosophila yakuba]
AGAP006772|AGAP006772-RA	gi|194858080|ref|XP_001969097.1|	32.73	825	376	28	3	702	9	779	8e-92	314	194858080	GG24137 [Drosophila erecta]
AGAP006772|AGAP006772-RA	gi|24652314|ref|NP_724880.1|	33.05	814	385	27	5	702	14	783	1e-90	311	24652314	CG2269, isoform B [Drosophila melanogaster]
AGAP006772|AGAP006772-RA	gi|195333027|ref|XP_002033193.1|	32.72	816	386	25	5	702	14	784	7e-88	303	195333027	GM21183 [Drosophila sechellia]
AGAP006772|AGAP006772-RA	gi|28317242|gb|AAO39628.1|	34.3	691	322	25	103	702	84	733	4e-85	295	28317242	GH01001p, partial [Drosophila melanogaster]
AGAP006772|AGAP006772-RA	gi|20129849|ref|NP_610553.1|	33.33	693	333	23	98	702	52	703	1e-83	290	20129849	CG2269, isoform A [Drosophila melanogaster]
AGAP006772|AGAP006772-RA	gi|25012950|gb|AAN71561.1|	32.42	694	338	22	98	702	52	703	2e-82	287	25012950	RH30075p [Drosophila melanogaster]
AGAP006772|AGAP006772-RA	gi|557753579|ref|XP_005176534.1|	44.44	351	153	11	374	702	439	769	5e-78	276	557753579	PREDICTED: stress response protein nst1 [Musca domestica]
AGAP006772|AGAP006772-RA	gi|195027433|ref|XP_001986587.1|	41.01	356	151	9	374	702	465	788	3e-72	261	195027433	GH20443 [Drosophila grimshawi]
AGAP006772|AGAP006772-RA	gi|195383434|ref|XP_002050431.1|	40.35	347	165	8	374	702	469	791	3e-66	244	195383434	GJ22147 [Drosophila virilis]
AGAP006772|AGAP006772-RA	gi|195383434|ref|XP_002050431.1|	37.32	351	148	19	1	292	1	338	5e-33	145	195383434	GJ22147 [Drosophila virilis]
AGAP006772|AGAP006772-RA	gi|512923003|ref|XP_004930254.1|	28.79	535	256	17	227	693	284	761	1e-40	168	512923003	PREDICTED: uncharacterized protein LOC101743232 [Bombyx mori]
AGAP006442|AGAP006442-RA	gi|158295846|ref|XP_316478.4|	100	119	0	0	1	119	1	119	1e-79	241	158295846	AGAP006442-PA [Anopheles gambiae str. PEST]	new	No description, hypothetical protein
AGAP006442|AGAP006442-RA	gi|568248141|gb|ETN58028.1|	79.83	119	24	0	1	119	1	119	3e-65	204	568248141	hypothetical protein AND_010394 [Anopheles darlingi]
AGAP006442|AGAP006442-RA	gi|157127785|ref|XP_001661180.1|	56.3	119	51	1	1	119	1	118	3e-42	146	157127785	hypothetical protein AaeL_AAEL002263 [Aedes aegypti]
AGAP006442|AGAP006442-RA	gi|157127783|ref|XP_001661179.1|	56.3	119	50	2	1	119	1	117	2e-40	141	157127783	hypothetical protein AaeL_AAEL002263 [Aedes aegypti]
AGAP006442|AGAP006442-RA	gi|170059449|ref|XP_001865369.1|	54.17	120	52	3	1	119	1	118	9e-36	129	170059449	conserved hypothetical protein [Culex quinquefasciatus]
AGAP006442|AGAP006442-RA	gi|157361565|gb|ABV44740.1|	33.06	121	78	2	1	119	1	120	1e-09	61.6	157361565	13.6 kDa midgut protein [Phlebotomus papatasi]
AGAP006442|AGAP006442-RA	gi|668465073|gb|KFB52302.1|	34.75	118	74	3	3	119	4	119	1e-08	58.5	668465073	hypothetical protein ZHAS_00020534 [Anopheles sinensis]
AGAP006442|AGAP006442-RA	gi|170044852|ref|XP_001850045.1|	31.09	119	80	2	1	119	1	117	3e-08	57.8	170044852	conserved hypothetical protein [Culex quinquefasciatus]
AGAP006442|AGAP006442-RA	gi|125808210|ref|XP_001360670.1|	36.07	122	69	3	1	119	1	116	5e-08	57	125808210	GA12205 [Drosophila pseudoobscura pseudoobscura]
AGAP006442|AGAP006442-RA	gi|195150635|ref|XP_002016256.1|	36.07	122	69	3	1	119	1	116	5e-08	56.6	195150635	GL10591 [Drosophila persimilis]
AGAP006442|AGAP006442-RA	gi|557768220|ref|XP_005183792.1|	34.15	123	70	4	1	119	1	116	8e-08	56.2	557768220	PREDICTED: uncharacterized protein LOC101891403 [Musca domestica]
AGAP006442|AGAP006442-RA	gi|156555797|ref|XP_001599861.1|	35.48	93	57	1	27	119	27	116	8e-08	56.2	156555797	PREDICTED: probable salivary secreted peptide [Nasonia vitripennis]
AGAP006442|AGAP006442-RA	gi|383931977|gb|AFH57150.1|	35.34	116	68	2	4	119	9	117	1e-07	55.8	383931977	REPAT30 [Spodoptera exigua]
AGAP006442|AGAP006442-RA	gi|157109828|ref|XP_001650838.1|	29.41	119	82	2	1	119	1	117	1e-07	55.8	157109828	hypothetical protein AaeL_AAEL005428 [Aedes aegypti]
AGAP006442|AGAP006442-RA	gi|158301127|ref|XP_001238394.2|	35.11	94	59	2	26	119	29	120	2e-07	55.5	158301127	AGAP011630-PA [Anopheles gambiae str. PEST]
AGAP006442|AGAP006442-RA	gi|568251144|gb|ETN60721.1|	33.88	121	76	4	1	119	1	119	2e-07	55.1	568251144	hypothetical protein AND_007649 [Anopheles darlingi]
AGAP006442|AGAP006442-RA	gi|498937728|ref|XP_004520727.1|	34.65	127	66	4	1	118	1	119	3e-07	54.7	498937728	PREDICTED: probable salivary secreted peptide-like [Ceratitis capitata]
AGAP006442|AGAP006442-RA	gi|357625015|gb|EHJ75572.1|	32.52	123	73	3	1	119	1	117	4e-07	54.3	357625015	putative fatbody protein 3Rev-G1 [Danaus plexippus]
AGAP006442|AGAP006442-RA	gi|157674471|gb|ABV60331.1|	32.17	115	74	2	9	119	7	121	5e-07	53.9	157674471	11.6 kDa midgut protein [Lutzomyia longipalpis]
AGAP006442|AGAP006442-RA	gi|498937780|ref|XP_004520740.1|	36.56	93	58	1	27	119	29	120	5e-07	53.9	498937780	PREDICTED: probable salivary secreted peptide-like [Ceratitis capitata]
AGAP005195|AGAP005195-RA	gi|158292739|ref|XP_314094.4|	100	250	0	0	1	250	1	250	0	514	158292739	AGAP005195-PA [Anopheles gambiae str. PEST]	new	No description, hypothetical protein
AGAP005195|AGAP005195-RA	gi|310756236|gb|ADP20250.1|	99	200	2	0	1	200	1	200	6e-142	408	310756236	AGAP005195 [Anopheles gambiae]
AGAP005195|AGAP005195-RA	gi|310756230|gb|ADP20247.1|	98.99	199	2	0	1	199	1	199	7e-141	405	310756230	AGAP005195 [Anopheles gambiae]
AGAP005195|AGAP005195-RA	gi|310756244|gb|ADP20254.1|	98.99	199	2	0	1	199	1	199	9e-141	405	310756244	AGAP005195-like protein [Anopheles arabiensis]
AGAP005195|AGAP005195-RA	gi|310756238|gb|ADP20251.1|	98	200	4	0	1	200	1	200	1e-140	405	310756238	AGAP005195 [Anopheles gambiae]
AGAP005195|AGAP005195-RA	gi|310756232|gb|ADP20248.1|	98.99	199	2	0	1	199	1	199	1e-140	405	310756232	AGAP005195 [Anopheles gambiae]
AGAP005195|AGAP005195-RA	gi|310756242|gb|ADP20253.1|	98.49	199	3	0	1	199	1	199	4e-140	404	310756242	AGAP005195 [Anopheles gambiae]
AGAP005195|AGAP005195-RA	gi|310756250|gb|ADP20257.1|	98.49	199	3	0	1	199	1	199	1e-139	402	310756250	AGAP005195-like protein [Anopheles arabiensis]
AGAP005195|AGAP005195-RA	gi|310756240|gb|ADP20252.1|	97.99	199	4	0	1	199	1	199	4e-139	401	310756240	AGAP005195 [Anopheles gambiae]
AGAP005195|AGAP005195-RA	gi|310756234|gb|ADP20249.1|	97.99	199	4	0	1	199	1	199	5e-139	400	310756234	AGAP005195 [Anopheles gambiae]
AGAP005195|AGAP005195-RA	gi|310756256|gb|ADP20260.1|	97.99	199	4	0	1	199	1	199	1e-138	400	310756256	AGAP005195-like protein [Anopheles arabiensis]
AGAP005195|AGAP005195-RA	gi|310756246|gb|ADP20255.1|	97.99	199	4	0	1	199	1	199	1e-138	400	310756246	AGAP005195-like protein [Anopheles arabiensis]
AGAP005195|AGAP005195-RA	gi|310756208|gb|ADP20236.1|	97.49	199	5	0	1	199	1	199	1e-138	400	310756208	AGAP005195 [Anopheles gambiae]
AGAP005195|AGAP005195-RA	gi|310756258|gb|ADP20261.1|	97.99	199	4	0	1	199	1	199	1e-138	400	310756258	AGAP005195-like protein [Anopheles arabiensis]
AGAP005195|AGAP005195-RA	gi|310756272|gb|ADP20268.1|	97.49	199	5	0	1	199	1	199	5e-138	398	310756272	AGAP005195-like protein [Anopheles quadriannulatus]
AGAP005195|AGAP005195-RA	gi|310756248|gb|ADP20256.1|	97.49	199	5	0	1	199	1	199	6e-138	398	310756248	AGAP005195-like protein [Anopheles arabiensis]
AGAP005195|AGAP005195-RA	gi|310756226|gb|ADP20245.1|	97.49	199	5	0	1	199	1	199	2e-137	397	310756226	AGAP005195 [Anopheles gambiae]
AGAP005195|AGAP005195-RA	gi|310756224|gb|ADP20244.1|	96.98	199	6	0	1	199	1	199	2e-137	396	310756224	AGAP005195 [Anopheles gambiae]
AGAP005195|AGAP005195-RA	gi|310756214|gb|ADP20239.1|	97.49	199	5	0	1	199	1	199	3e-137	396	310756214	AGAP005195 [Anopheles gambiae]
AGAP005195|AGAP005195-RA	gi|310756210|gb|ADP20237.1|	96.98	199	6	0	1	199	1	199	3e-137	396	310756210	AGAP005195 [Anopheles gambiae]
AGAP003914|AGAP003914-RC	gi|347970899|ref|XP_318367.5|	100	869	0	0	1	869	1	869	0	1771	347970899	AGAP003914-PA [Anopheles gambiae str. PEST]	new	pumilio (anopheles darlingi, culex quinq)
AGAP003914|AGAP003914-RC	gi|347970897|ref|XP_003436658.1|	99.76	820	2	0	50	869	559	1378	0	1659	347970897	AGAP003914-PB [Anopheles gambiae str. PEST]
AGAP003914|AGAP003914-RC	gi|668444932|gb|KFB35437.1|	93.47	689	32	6	53	737	14	693	0	1260	668444932	AGAP003914-PB-like protein [Anopheles sinensis]
AGAP003914|AGAP003914-RC	gi|568255680|gb|ETN64406.1|	80.12	865	117	11	50	869	18	872	0	1234	568255680	pumilio [Anopheles darlingi]
AGAP003914|AGAP003914-RC	gi|170063110|ref|XP_001866961.1|	75.29	870	112	21	53	869	33	852	0	1159	170063110	pumilio [Culex quinquefasciatus]
AGAP003914|AGAP003914-RC	gi|390179099|ref|XP_002137873.2|	65.97	814	189	18	1	743	1	797	0	901	390179099	GA30209, isoform C [Drosophila pseudoobscura pseudoobscura]
AGAP003914|AGAP003914-RC	gi|195111827|ref|XP_002000478.1|	61.89	816	237	14	106	869	78	871	0	884	195111827	GI22503 [Drosophila mojavensis]
AGAP003914|AGAP003914-RC	gi|195055380|ref|XP_001994597.1|	61.76	808	219	13	106	869	44	805	0	876	195055380	GH15257 [Drosophila grimshawi]
AGAP003914|AGAP003914-RC	gi|195396057|ref|XP_002056649.1|	68.43	681	167	11	106	748	40	710	0	856	195396057	GJ10105 [Drosophila virilis]
AGAP003914|AGAP003914-RC	gi|195452258|ref|XP_002073278.1|	67.81	702	164	12	106	757	93	782	0	853	195452258	GK14049 [Drosophila willistoni]
AGAP003914|AGAP003914-RC	gi|195499330|ref|XP_002096903.1|	69.27	703	151	15	106	755	155	845	0	853	195499330	GE24797 [Drosophila yakuba]
AGAP003914|AGAP003914-RC	gi|28573153|ref|NP_788604.1|	68.95	702	152	16	107	755	157	845	0	843	28573153	pumilio, isoform E [Drosophila melanogaster]
AGAP003914|AGAP003914-RC	gi|386765393|ref|NP_001247002.1|	68.95	702	152	16	107	755	147	835	0	843	386765393	pumilio, isoform F [Drosophila melanogaster]
AGAP003914|AGAP003914-RC	gi|442618164|ref|NP_001262404.1|	68.95	702	152	16	107	755	143	831	0	842	442618164	pumilio, isoform H [Drosophila melanogaster]
AGAP003914|AGAP003914-RC	gi|195330502|ref|XP_002031942.1|	67.66	702	162	15	106	755	95	783	0	837	195330502	GM26283 [Drosophila sechellia]
AGAP003914|AGAP003914-RC	gi|390179097|ref|XP_003736803.1|	69.22	679	155	13	106	743	417	1082	0	835	390179097	GA30209, isoform B [Drosophila pseudoobscura pseudoobscura]
AGAP003914|AGAP003914-RC	gi|8394|emb|CAA44474.1|	68.52	702	155	16	107	755	755	1443	0	838	8394	pumilio [Drosophila melanogaster]
AGAP003914|AGAP003914-RC	gi|390179095|ref|XP_003736802.1|	69.22	679	155	13	106	743	756	1421	0	835	390179095	GA30209, isoform A [Drosophila pseudoobscura pseudoobscura]
AGAP003914|AGAP003914-RC	gi|270016510|gb|EFA12956.1|	59.12	795	194	22	18	752	365	1088	0	810	270016510	pumilio [Tribolium castaneum]
AGAP003914|AGAP003914-RC	gi|642939438|ref|XP_008200391.1|	65.33	672	149	20	105	752	424	1035	0	791	642939438	PREDICTED: maternal protein pumilio isoform X4 [Tribolium castaneum]
AGAP003753|AGAP003753-RB	gi|347970541|ref|XP_003436592.1|	100	1157	0	0	1	1157	1	1157	0	2377	347970541	AGAP003753-PB [Anopheles gambiae str. PEST]	new	PFTAIRE-interacting factor 1A (Anopheles darlingi, culex quinq, aedes)
AGAP003753|AGAP003753-RB	gi|347970539|ref|XP_310285.7|	100	1148	0	0	1	1148	1	1148	0	2355	347970539	AGAP003753-PA [Anopheles gambiae str. PEST]
AGAP003753|AGAP003753-RB	gi|568250595|gb|ETN60263.1|	70.18	1224	254	27	17	1148	47	1251	0	1506	568250595	PFTAIRE-interacting factor 1A [Anopheles darlingi]
AGAP003753|AGAP003753-RB	gi|170052018|ref|XP_001862031.1|	62.29	891	243	23	303	1149	5	846	0	974	170052018	PFTAIRE-interacting factor 1A [Culex quinquefasciatus]
AGAP003753|AGAP003753-RB	gi|157112582|ref|XP_001657576.1|	65.08	484	144	5	563	1046	86	544	0	573	157112582	PFTAIRE-interacting factor 1A, putative [Aedes aegypti]
AGAP003753|AGAP003753-RB	gi|157112582|ref|XP_001657576.1|	54.47	123	37	4	386	506	1	106	2e-25	122	157112582	PFTAIRE-interacting factor 1A, putative [Aedes aegypti]
AGAP003753|AGAP003753-RB	gi|557779220|ref|XP_005189237.1|	33.26	911	483	22	181	1038	237	1075	1e-92	334	557779220	PREDICTED: putative WEB family protein At1g65010, chloroplastic isoform X1 [Musca domestica]
AGAP003753|AGAP003753-RB	gi|498927280|ref|XP_004518102.1|	31.24	954	535	24	197	1071	726	1637	4e-84	313	498927280	PREDICTED: putative leucine-rich repeat-containing protein DDB_G0290503-like isoform X1 [Ceratitis capitata]
AGAP003753|AGAP003753-RB	gi|498927286|ref|XP_004518103.1|	31.24	954	535	24	197	1071	688	1599	4e-84	312	498927286	PREDICTED: putative leucine-rich repeat-containing protein DDB_G0290503-like isoform X2 [Ceratitis capitata]
AGAP003753|AGAP003753-RB	gi|78706710|ref|NP_001027158.1|	36.73	490	276	9	584	1061	341	808	9e-59	228	78706710	PFTAIRE-interacting factor 1A, isoform A [Drosophila melanogaster]
AGAP003753|AGAP003753-RB	gi|442618062|ref|NP_001163556.2|	36.73	490	276	9	584	1061	688	1155	2e-58	230	442618062	PFTAIRE-interacting factor 1A, isoform G [Drosophila melanogaster]
AGAP003753|AGAP003753-RB	gi|442618064|ref|NP_001189195.2|	36.73	490	276	9	584	1061	726	1193	4e-58	229	442618064	PFTAIRE-interacting factor 1A, isoform H [Drosophila melanogaster]
AGAP003753|AGAP003753-RB	gi|194903636|ref|XP_001980908.1|	37.82	476	263	11	600	1061	350	806	2e-56	224	194903636	GG17419 [Drosophila erecta]
AGAP003753|AGAP003753-RB	gi|195499233|ref|XP_002096862.1|	37.89	475	264	10	600	1061	346	802	5e-56	223	195499233	GE24821 [Drosophila yakuba]
AGAP003753|AGAP003753-RB	gi|194743562|ref|XP_001954269.1|	34.5	513	308	8	564	1061	300	799	2e-55	221	194743562	GF16831 [Drosophila ananassae]
AGAP003753|AGAP003753-RB	gi|195037941|ref|XP_001990419.1|	36.21	464	285	5	600	1061	352	806	5e-55	220	195037941	GH19335 [Drosophila grimshawi]
AGAP003753|AGAP003753-RB	gi|195444726|ref|XP_002070000.1|	34.67	499	277	9	584	1061	312	782	2e-54	218	195444726	GK11260 [Drosophila willistoni]
AGAP003753|AGAP003753-RB	gi|195444726|ref|XP_002070000.1|	32.99	97	65	0	209	305	108	204	0.0003	55.1	195444726	GK11260 [Drosophila willistoni]
AGAP003753|AGAP003753-RB	gi|157138992|ref|XP_001647557.1|	41.55	349	148	13	17	323	1	335	4e-51	194	157138992	hypothetical protein AaeL_AAEL015665 [Aedes aegypti]
AGAP003753|AGAP003753-RB	gi|390179407|ref|XP_003736889.1|	37.1	442	253	6	600	1038	710	1129	8e-51	207	390179407	GA30020, isoform A [Drosophila pseudoobscura pseudoobscura]
AGAP006404|AGAP006404-RA	gi|118788004|ref|XP_316437.3|	100	157	0	0	1	157	1	157	1e-107	315	118788004	AGAP006404-PA [Anopheles gambiae str. PEST]	new	No description, hypothetical protein
AGAP006404|AGAP006404-RA	gi|307214082|gb|EFN89265.1|	55.32	47	21	0	106	152	1	47	3e-07	54.7	307214082	hypothetical protein EAI_04508 [Harpegnathos saltator]
AGAP006404|AGAP006404-RA	gi|443725494|gb|ELU13066.1|	38.89	90	48	2	74	157	70	158	1e-06	56.2	443725494	hypothetical protein CAPTEDRAFT_200123 [Capitella teleta]
AGAP006404|AGAP006404-RA	gi|307169121|gb|EFN61944.1|	33.33	93	60	2	64	154	29	121	5e-05	51.6	307169121	hypothetical protein EAG_02591 [Camponotus floridanus]
AGAP006404|AGAP006404-RA	gi|158285364|ref|XP_308269.3|	42.42	66	37	1	88	152	62	127	6e-05	49.3	158285364	AGAP007602-PA [Anopheles gambiae str. PEST]
AGAP006404|AGAP006404-RA	gi|118793421|ref|XP_552603.2|	37.08	89	51	3	66	154	75	158	6e-05	50.4	118793421	AGAP011660-PA [Anopheles gambiae str. PEST]
AGAP006404|AGAP006404-RA	gi|118777065|ref|XP_307353.3|	37.08	89	51	3	66	154	75	158	7e-05	50.4	118777065	Anopheles gambiae str. PEST AGAP012490-PA [Anopheles gambiae str. PEST]
AGAP006404|AGAP006404-RA	gi|347968922|ref|XP_001688353.2|	37.31	67	39	1	90	156	4	67	0.0001	50.8	347968922	AGAP002950-PA [Anopheles gambiae str. PEST]
AGAP006404|AGAP006404-RA	gi|118780575|ref|XP_310243.3|	37.08	89	51	3	66	154	16	99	0.0002	48.5	118780575	Anopheles gambiae str. PEST AGAP012506-PA [Anopheles gambiae str. PEST]
AGAP006404|AGAP006404-RA	gi|58375189|ref|XP_306795.2|	37.93	87	49	3	66	152	75	156	0.0002	48.9	58375189	Anopheles gambiae str. PEST AGAP012538-PA [Anopheles gambiae str. PEST]
AGAP006404|AGAP006404-RA	gi|641658937|ref|XP_008180900.1|	51.06	47	22	1	111	157	10	55	0.0005	47.8	641658937	PREDICTED: uncharacterized protein LOC103308731 [Acyrthosiphon pisum]
AGAP005890|AGAP005890-RB	gi|158294941|ref|XP_001688745.1|	100	135	0	0	1	135	1	135	7e-86	258	158294941	AGAP005890-PB [Anopheles gambiae str. PEST]	new	No description, hypothetical protein
AGAP005890|AGAP005890-RB	gi|118787195|ref|XP_315916.3|	93.1	145	0	1	1	135	1	145	1e-82	251	118787195	AGAP005890-PA [Anopheles gambiae str. PEST]
AGAP005890|AGAP005890-RB	gi|668456332|gb|KFB44504.1|	70.94	117	18	5	1	104	1	114	5e-30	116	668456332	AGAP005890-PA-like protein [Anopheles sinensis]
AGAP006103|AGAP006103-RB	gi|158295343|ref|XP_001688784.1|	100	206	0	0	1	206	1	206	5e-149	424	158295343	AGAP006103-PB [Anopheles gambiae str. PEST]	new	No description, hypothetical protein
AGAP006103|AGAP006103-RB	gi|158295341|ref|XP_316161.4|	98.62	145	2	0	62	206	2	146	2e-101	301	158295341	AGAP006103-PC [Anopheles gambiae str. PEST]
AGAP006103|AGAP006103-RB	gi|158295345|ref|XP_001688785.1|	99.3	143	1	0	64	206	3	145	4e-101	301	158295345	AGAP006103-PA [Anopheles gambiae str. PEST]
AGAP006103|AGAP006103-RB	gi|568255513|gb|ETN64274.1|	70.33	209	57	1	3	206	5	213	1e-98	296	568255513	hypothetical protein AND_003982 [Anopheles darlingi]
AGAP006103|AGAP006103-RB	gi|170052249|ref|XP_001862136.1|	73.76	141	37	0	66	206	5	145	2e-76	238	170052249	conserved hypothetical protein [Culex quinquefasciatus]
AGAP006103|AGAP006103-RB	gi|157109281|ref|XP_001650602.1|	59.3	172	70	0	35	206	2	173	1e-74	234	157109281	hypothetical protein AaeL_AAEL005259 [Aedes aegypti]
AGAP006103|AGAP006103-RB	gi|157109285|ref|XP_001650604.1|	68.79	141	44	0	66	206	57	197	6e-73	231	157109285	hypothetical protein AaeL_AAEL005259 [Aedes aegypti]
AGAP006103|AGAP006103-RB	gi|157109283|ref|XP_001650603.1|	68.79	141	44	0	66	206	67	207	1e-72	230	157109283	hypothetical protein AaeL_AAEL005259 [Aedes aegypti]
AGAP006103|AGAP006103-RB	gi|156552049|ref|XP_001603900.1|	61.43	140	54	0	67	206	6	145	2e-54	182	156552049	PREDICTED: natterin-3-like [Nasonia vitripennis]
AGAP006103|AGAP006103-RB	gi|350417049|ref|XP_003491231.1|	60.71	140	55	0	67	206	6	145	1e-53	180	350417049	PREDICTED: hypothetical protein LOC100741350 [Bombus impatiens]
AGAP006103|AGAP006103-RB	gi|340713116|ref|XP_003395094.1|	60.71	140	55	0	67	206	6	145	1e-53	179	340713116	PREDICTED: hypothetical protein LOC100643481 [Bombus terrestris]
AGAP006103|AGAP006103-RB	gi|322791066|gb|EFZ15666.1|	64.89	131	46	0	76	206	13	143	2e-53	179	322791066	hypothetical protein SINV_12721 [Solenopsis invicta]
AGAP006103|AGAP006103-RB	gi|322791066|gb|EFZ15666.1|	39.39	66	39	1	67	132	76	140	7e-06	52.8	322791066	hypothetical protein SINV_12721 [Solenopsis invicta]
AGAP006103|AGAP006103-RB	gi|322791066|gb|EFZ15666.1|	40	70	41	1	136	204	1	70	0.0001	49.7	322791066	hypothetical protein SINV_12721 [Solenopsis invicta]
AGAP006103|AGAP006103-RB	gi|607363042|gb|EZA57286.1|	63.85	130	47	0	76	205	15	144	8e-53	177	607363042	Natterin-2 [Cerapachys biroi]
AGAP006103|AGAP006103-RB	gi|607363042|gb|EZA57286.1|	39.39	66	39	1	67	132	78	142	4e-05	50.8	607363042	Natterin-2 [Cerapachys biroi]
AGAP006103|AGAP006103-RB	gi|383855071|ref|XP_003703042.1|	61.43	140	54	0	67	206	6	145	3e-52	176	383855071	PREDICTED: natterin-3-like [Megachile rotundata]
AGAP006103|AGAP006103-RB	gi|157109287|ref|XP_001650605.1|	57.34	143	61	0	64	206	2	144	6e-52	175	157109287	hypothetical protein AaeL_AAEL005270 [Aedes aegypti]
AGAP006103|AGAP006103-RB	gi|307184803|gb|EFN71117.1|	63.85	130	47	0	76	205	15	144	1e-51	175	307184803	hypothetical protein EAG_06274 [Camponotus floridanus]
AGAP006103|AGAP006103-RB	gi|307184803|gb|EFN71117.1|	37.88	66	40	1	67	132	78	142	3e-05	51.2	307184803	hypothetical protein EAG_06274 [Camponotus floridanus]
AGAP005807|AGAP005807-RD	gi|158294814|ref|XP_001688732.1|	100	297	0	0	1	297	1	297	0	572	158294814	AGAP005807-PD [Anopheles gambiae str. PEST]	new	No description, hypothetical protein
AGAP005807|AGAP005807-RD	gi|158294812|ref|XP_001688731.1|	100	281	0	0	17	297	43	323	0	543	158294812	AGAP005807-PC [Anopheles gambiae str. PEST]
AGAP005807|AGAP005807-RD	gi|158294810|ref|XP_001237721.2|	98.75	160	2	0	138	297	325	484	9e-83	269	158294810	AGAP005807-PB [Anopheles gambiae str. PEST]
AGAP005807|AGAP005807-RD	gi|158294810|ref|XP_001237721.2|	97.22	36	1	0	17	52	43	78	8e-08	62.8	158294810	AGAP005807-PB [Anopheles gambiae str. PEST]
AGAP005807|AGAP005807-RD	gi|158294808|ref|XP_315826.4|	98.75	160	2	0	138	297	326	485	5e-82	267	158294808	AGAP005807-PA [Anopheles gambiae str. PEST]
AGAP005807|AGAP005807-RD	gi|158294808|ref|XP_315826.4|	86.45	155	17	2	17	171	43	193	7e-25	112	158294808	AGAP005807-PA [Anopheles gambiae str. PEST]
AGAP005807|AGAP005807-RD	gi|157116008|ref|XP_001658337.1|	82	100	18	0	198	297	242	341	2e-51	183	157116008	hypothetical protein AaeL_AAEL007408 [Aedes aegypti]
AGAP005807|AGAP005807-RD	gi|512901817|ref|XP_004925228.1|	39.75	322	142	12	17	295	42	354	2e-41	157	512901817	PREDICTED: activating signal cointegrator 1 complex subunit 2 homolog isoform X1 [Bombyx mori]
AGAP005807|AGAP005807-RD	gi|380017960|ref|XP_003692910.1|	38.19	309	150	9	7	296	31	317	1e-39	152	380017960	PREDICTED: uncharacterized protein LOC100873005 [Apis florea]
AGAP005807|AGAP005807-RD	gi|646700005|gb|KDR10360.1|	37.5	288	152	9	17	296	46	313	3e-39	150	646700005	hypothetical protein L798_15761 [Zootermopsis nevadensis]
AGAP005807|AGAP005807-RD	gi|501294359|dbj|BAN20719.1|	66.02	103	35	0	195	297	134	236	8e-38	144	501294359	conserved hypothetical protein [Riptortus pedestris]
AGAP005807|AGAP005807-RD	gi|501294359|dbj|BAN20719.1|	49.23	65	26	3	17	78	42	102	0.0007	50.1	501294359	conserved hypothetical protein [Riptortus pedestris]
AGAP005807|AGAP005807-RD	gi|383852559|ref|XP_003701794.1|	38.73	284	159	7	17	295	43	316	2e-36	143	383852559	PREDICTED: uncharacterized protein LOC100881961 [Megachile rotundata]
AGAP005807|AGAP005807-RD	gi|498986507|ref|XP_004530873.1|	65.98	97	33	0	199	295	129	225	9e-36	139	498986507	PREDICTED: activating signal cointegrator 1 complex subunit 2 homolog isoform X7 [Ceratitis capitata]
AGAP005807|AGAP005807-RD	gi|645030127|ref|XP_008210222.1|	39.09	307	140	8	15	295	5	290	9e-36	140	645030127	PREDICTED: zyxin-like isoform X2 [Nasonia vitripennis]
AGAP005807|AGAP005807-RD	gi|340729933|ref|XP_003403248.1|	36.79	299	147	8	17	295	43	319	9e-35	139	340729933	PREDICTED: hypothetical protein LOC100649678 [Bombus terrestris]
AGAP005807|AGAP005807-RD	gi|350396345|ref|XP_003484523.1|	36.79	299	147	8	17	295	43	319	1e-34	139	350396345	PREDICTED: hypothetical protein LOC100746241 [Bombus impatiens]
AGAP005807|AGAP005807-RD	gi|332028554|gb|EGI68591.1|	37.79	299	157	7	17	295	151	440	1e-34	140	332028554	hypothetical protein G5I_02690 [Acromyrmex echinatior]
AGAP005807|AGAP005807-RD	gi|498986483|ref|XP_004530867.1|	65.98	97	33	0	199	295	402	498	8e-34	138	498986483	PREDICTED: activating signal cointegrator 1 complex subunit 2 homolog isoform X1 [Ceratitis capitata]
AGAP005807|AGAP005807-RD	gi|85725116|ref|NP_001033998.1|	63.92	97	35	0	199	295	107	203	6e-33	130	85725116	CG43897, isoform I [Drosophila melanogaster]
AGAP003914|AGAP003914-RA	gi|347970899|ref|XP_318367.5|	100	869	0	0	1	869	1	869	0	1771	347970899	AGAP003914-PA [Anopheles gambiae str. PEST]	new	pumilio (anopheles darlingi, culex quinq)
AGAP003914|AGAP003914-RA	gi|347970897|ref|XP_003436658.1|	99.76	820	2	0	50	869	559	1378	0	1659	347970897	AGAP003914-PB [Anopheles gambiae str. PEST]
AGAP003914|AGAP003914-RA	gi|668444932|gb|KFB35437.1|	93.47	689	32	6	53	737	14	693	0	1260	668444932	AGAP003914-PB-like protein [Anopheles sinensis]
AGAP003914|AGAP003914-RA	gi|568255680|gb|ETN64406.1|	80.12	865	117	11	50	869	18	872	0	1234	568255680	pumilio [Anopheles darlingi]
AGAP003914|AGAP003914-RA	gi|170063110|ref|XP_001866961.1|	75.29	870	112	21	53	869	33	852	0	1159	170063110	pumilio [Culex quinquefasciatus]
AGAP003914|AGAP003914-RA	gi|390179099|ref|XP_002137873.2|	65.97	814	189	18	1	743	1	797	0	901	390179099	GA30209, isoform C [Drosophila pseudoobscura pseudoobscura]
AGAP003914|AGAP003914-RA	gi|195111827|ref|XP_002000478.1|	61.89	816	237	14	106	869	78	871	0	884	195111827	GI22503 [Drosophila mojavensis]
AGAP003914|AGAP003914-RA	gi|195055380|ref|XP_001994597.1|	61.76	808	219	13	106	869	44	805	0	876	195055380	GH15257 [Drosophila grimshawi]
AGAP003914|AGAP003914-RA	gi|195396057|ref|XP_002056649.1|	68.43	681	167	11	106	748	40	710	0	856	195396057	GJ10105 [Drosophila virilis]
AGAP003914|AGAP003914-RA	gi|195452258|ref|XP_002073278.1|	67.81	702	164	12	106	757	93	782	0	853	195452258	GK14049 [Drosophila willistoni]
AGAP003914|AGAP003914-RA	gi|195499330|ref|XP_002096903.1|	69.27	703	151	15	106	755	155	845	0	853	195499330	GE24797 [Drosophila yakuba]
AGAP003914|AGAP003914-RA	gi|28573153|ref|NP_788604.1|	68.95	702	152	16	107	755	157	845	0	843	28573153	pumilio, isoform E [Drosophila melanogaster]
AGAP003914|AGAP003914-RA	gi|386765393|ref|NP_001247002.1|	68.95	702	152	16	107	755	147	835	0	843	386765393	pumilio, isoform F [Drosophila melanogaster]
AGAP003914|AGAP003914-RA	gi|442618164|ref|NP_001262404.1|	68.95	702	152	16	107	755	143	831	0	842	442618164	pumilio, isoform H [Drosophila melanogaster]
AGAP003914|AGAP003914-RA	gi|195330502|ref|XP_002031942.1|	67.66	702	162	15	106	755	95	783	0	837	195330502	GM26283 [Drosophila sechellia]
AGAP003914|AGAP003914-RA	gi|390179097|ref|XP_003736803.1|	69.22	679	155	13	106	743	417	1082	0	835	390179097	GA30209, isoform B [Drosophila pseudoobscura pseudoobscura]
AGAP003914|AGAP003914-RA	gi|8394|emb|CAA44474.1|	68.52	702	155	16	107	755	755	1443	0	838	8394	pumilio [Drosophila melanogaster]
AGAP003914|AGAP003914-RA	gi|390179095|ref|XP_003736802.1|	69.22	679	155	13	106	743	756	1421	0	835	390179095	GA30209, isoform A [Drosophila pseudoobscura pseudoobscura]
AGAP003914|AGAP003914-RA	gi|270016510|gb|EFA12956.1|	59.12	795	194	22	18	752	365	1088	0	810	270016510	pumilio [Tribolium castaneum]
AGAP003914|AGAP003914-RA	gi|642939438|ref|XP_008200391.1|	65.33	672	149	20	105	752	424	1035	0	791	642939438	PREDICTED: maternal protein pumilio isoform X4 [Tribolium castaneum]
AGAP005106|AGAP005106-RA	gi|158292569|ref|XP_313982.4|	100	517	0	0	1	517	1	517	0	1071	158292569	AGAP005106-PA [Anopheles gambiae str. PEST]	new	No description, hypothetical protein
AGAP005106|AGAP005106-RA	gi|158292571|ref|XP_001230965.2|	43.39	537	221	12	1	514	1	477	2e-113	356	158292571	AGAP005106-PB [Anopheles gambiae str. PEST]
AGAP005106|AGAP005106-RA	gi|158296329|ref|XP_316730.3|	38.89	126	76	1	385	510	211	335	9e-21	102	158296329	AGAP006696-PA [Anopheles gambiae str. PEST]
AGAP005106|AGAP005106-RA	gi|118786528|ref|XP_556119.2|	39.86	138	79	3	379	513	135	271	4e-20	100	118786528	AGAP005475-PA [Anopheles gambiae str. PEST]
AGAP005106|AGAP005106-RA	gi|158298123|ref|XP_001689114.1|	41.41	128	74	1	383	510	230	356	6e-20	100	158298123	AGAP001067-PA [Anopheles gambiae str. PEST]
AGAP005106|AGAP005106-RA	gi|158293959|ref|XP_555946.2|	38.1	126	77	1	385	510	177	301	4e-19	97.8	158293959	AGAP005307-PA [Anopheles gambiae str. PEST]
AGAP005106|AGAP005106-RA	gi|157129278|ref|XP_001655346.1|	28.57	329	168	12	219	513	3	298	5e-19	98.2	157129278	hypothetical protein AaeL_AAEL002494 [Aedes aegypti]
AGAP005106|AGAP005106-RA	gi|157110976|ref|XP_001651337.1|	39.29	140	82	3	375	513	286	423	6e-18	97.1	157110976	hypothetical protein AaeL_AAEL005697 [Aedes aegypti]
AGAP005106|AGAP005106-RA	gi|157108856|ref|XP_001650416.1|	40	140	79	4	375	513	282	417	7e-18	96.3	157108856	hypothetical protein AaeL_AAEL005151 [Aedes aegypti]
AGAP005106|AGAP005106-RA	gi|158294237|ref|XP_315478.4|	36.76	136	75	2	383	517	142	267	1e-17	93.2	158294237	AGAP005474-PA [Anopheles gambiae str. PEST]
AGAP005106|AGAP005106-RA	gi|158294239|ref|XP_001237667.2|	35.82	134	85	1	380	512	145	278	2e-17	92.4	158294239	AGAP005478-PA [Anopheles gambiae str. PEST]
AGAP005106|AGAP005106-RA	gi|158293099|ref|XP_001688569.1|	35.83	120	76	1	389	508	226	344	2e-17	92.8	158293099	Anopheles gambiae str. PEST AGAP012450-PA [Anopheles gambiae str. PEST]
AGAP005106|AGAP005106-RA	gi|158302574|ref|XP_001687800.1|	36.36	121	76	1	388	508	225	344	3e-17	92.4	158302574	Anopheles gambiae str. PEST AGAP012715-PA [Anopheles gambiae str. PEST]
AGAP005106|AGAP005106-RA	gi|158287577|ref|XP_001688198.1|	37.12	132	78	2	383	513	261	388	5e-17	93.2	158287577	AGAP011075-PA [Anopheles gambiae str. PEST]
AGAP005106|AGAP005106-RA	gi|157123754|ref|XP_001653878.1|	38.4	125	70	2	383	504	225	345	5e-17	92.8	157123754	hypothetical protein AaeL_AAEL009610 [Aedes aegypti]
AGAP005106|AGAP005106-RA	gi|118786530|ref|XP_001237666.1|	35.88	131	80	2	383	512	136	263	4e-16	88.2	118786530	AGAP005476-PA [Anopheles gambiae str. PEST]
AGAP005106|AGAP005106-RA	gi|158302568|ref|XP_001687803.1|	35.54	121	77	1	388	508	221	340	1e-15	87.8	158302568	Anopheles gambiae str. PEST AGAP012588-PA [Anopheles gambiae str. PEST]
AGAP005106|AGAP005106-RA	gi|158302615|ref|XP_001687789.1|	38.89	108	65	1	384	491	215	321	7e-14	82	158302615	Anopheles gambiae str. PEST AGAP012552-PA [Anopheles gambiae str. PEST]
AGAP005106|AGAP005106-RA	gi|58387327|ref|XP_315479.2|	36.75	117	72	2	383	498	143	258	3e-13	79.7	58387327	AGAP005477-PA [Anopheles gambiae str. PEST]
AGAP005106|AGAP005106-RA	gi|157134246|ref|XP_001663206.1|	38.1	126	69	4	383	504	357	477	8e-13	80.5	157134246	hypothetical protein AaeL_AAEL013024 [Aedes aegypti]
AGAP006702|AGAP006702-RB	gi|158286968|ref|XP_001688156.1|	100	1257	0	0	1	1257	1	1257	0	2567	158286968	AGAP006702-PA [Anopheles gambiae str. PEST]	new	loosely Smaug protein (aedes aegypti, culex quinq)
AGAP006702|AGAP006702-RB	gi|668463706|gb|KFB51118.1|	62.82	1205	333	34	11	1178	1	1127	0	1190	668463706	AGAP006702-PA-like protein [Anopheles sinensis]
AGAP006702|AGAP006702-RB	gi|568255264|gb|ETN64080.1|	53.5	1329	421	40	1	1257	1	1204	0	1046	568255264	hypothetical protein AND_004181 [Anopheles darlingi]
AGAP006702|AGAP006702-RB	gi|157136313|ref|XP_001663699.1|	49.52	725	260	21	585	1257	263	933	2e-179	566	157136313	smaug protein [Aedes aegypti]
AGAP006702|AGAP006702-RB	gi|170037944|ref|XP_001846814.1|	46.21	725	242	20	583	1257	250	876	2e-162	519	170037944	smaug protein [Culex quinquefasciatus]
AGAP006702|AGAP006702-RB	gi|157114655|ref|XP_001652357.1|	59.86	431	131	12	585	1002	507	908	1e-148	484	157114655	smaug protein [Aedes aegypti]
AGAP006702|AGAP006702-RB	gi|157114655|ref|XP_001652357.1|	80.68	88	16	1	1	88	9	95	4e-35	155	157114655	smaug protein [Aedes aegypti]
AGAP006702|AGAP006702-RB	gi|157114655|ref|XP_001652357.1|	72.09	86	24	0	203	288	139	224	2e-31	144	157114655	smaug protein [Aedes aegypti]
AGAP006702|AGAP006702-RB	gi|195378186|ref|XP_002047865.1|	38.46	520	236	18	577	1086	420	865	3e-73	274	195378186	GJ13679 [Drosophila virilis]
AGAP006702|AGAP006702-RB	gi|195378186|ref|XP_002047865.1|	61.54	91	31	1	205	291	226	316	1e-22	115	195378186	GJ13679 [Drosophila virilis]
AGAP006702|AGAP006702-RB	gi|195378186|ref|XP_002047865.1|	58.02	81	31	2	11	88	96	176	6e-16	93.6	195378186	GJ13679 [Drosophila virilis]
AGAP006702|AGAP006702-RB	gi|194865726|ref|XP_001971573.1|	40.66	423	190	14	588	1003	423	791	3e-72	271	194865726	GG15043 [Drosophila erecta]
AGAP006702|AGAP006702-RB	gi|194865726|ref|XP_001971573.1|	57	100	35	1	205	304	199	290	1e-23	118	194865726	GG15043 [Drosophila erecta]
AGAP006702|AGAP006702-RB	gi|194865726|ref|XP_001971573.1|	56.79	81	32	2	11	88	73	153	1e-15	92.8	194865726	GG15043 [Drosophila erecta]
AGAP006702|AGAP006702-RB	gi|17737549|ref|NP_523987.1|	36.64	535	240	18	606	1086	377	866	7e-72	270	17737549	smaug, isoform A [Drosophila melanogaster]
AGAP006702|AGAP006702-RB	gi|17737549|ref|NP_523987.1|	57	100	35	1	205	304	199	290	2e-23	117	17737549	smaug, isoform A [Drosophila melanogaster]
AGAP006702|AGAP006702-RB	gi|17737549|ref|NP_523987.1|	56.79	81	32	2	11	88	73	153	1e-15	92.8	17737549	smaug, isoform A [Drosophila melanogaster]
AGAP006702|AGAP006702-RB	gi|195588931|ref|XP_002084210.1|	37.19	527	244	17	614	1086	373	866	8e-72	270	195588931	GD12947 [Drosophila simulans]
AGAP006702|AGAP006702-RB	gi|195588931|ref|XP_002084210.1|	57	100	35	1	205	304	199	290	2e-23	117	195588931	GD12947 [Drosophila simulans]
AGAP006702|AGAP006702-RB	gi|195588931|ref|XP_002084210.1|	53.19	94	35	3	4	88	60	153	3e-16	94.7	195588931	GD12947 [Drosophila simulans]
AGAP005611|AGAP005611-RA	gi|118786739|ref|XP_001237689.1|	100	133	0	0	1	133	1	133	1e-92	275	118786739	AGAP005611-PA [Anopheles gambiae str. PEST]	new	No description, hypothetical protein
AGAP005611|AGAP005611-RA	gi|568258917|gb|ETN66949.1|	38.32	107	49	4	10	100	6	111	7e-11	65.5	568258917	hypothetical protein AND_001258 [Anopheles darlingi]
AGAP005310|AGAP005310-RA	gi|158293965|ref|XP_315325.4|	100	256	0	0	1	256	1	256	0	528	158293965	AGAP005310-PA [Anopheles gambiae str. PEST]	new	chymotrypsin or serine-type endopeptidase (loosely)
AGAP005310|AGAP005310-RA	gi|668456243|gb|KFB44430.1|	71.88	256	70	1	1	254	22	277	9e-133	388	668456243	AGAP005310-PA-like protein [Anopheles sinensis]
AGAP005310|AGAP005310-RA	gi|170059589|ref|XP_001865429.1|	45.68	243	124	4	9	245	5	245	7e-66	217	170059589	chymotrypsin 1 [Culex quinquefasciatus]
AGAP005310|AGAP005310-RA	gi|157122929|ref|XP_001659961.1|	44.13	247	131	3	4	248	2	243	9e-63	208	157122929	serine-type enodpeptidase, putative [Aedes aegypti]
AGAP005310|AGAP005310-RA	gi|170059591|ref|XP_001865430.1|	44.25	174	94	3	74	245	42	214	3e-42	155	170059591	serine-type enodpeptidase [Culex quinquefasciatus]
AGAP005310|AGAP005310-RA	gi|157119762|ref|XP_001659494.1|	32.53	249	164	4	1	249	6	250	1e-38	146	157119762	serine-type enodpeptidase, putative [Aedes aegypti]
AGAP005310|AGAP005310-RA	gi|122937743|gb|ABM68587.1|	32.53	249	164	4	1	249	5	249	1e-38	146	122937743	AAEL008780-PA [Aedes aegypti]
AGAP005310|AGAP005310-RA	gi|157122947|ref|XP_001659970.1|	32.13	249	165	4	1	249	6	250	2e-37	142	157122947	serine-type enodpeptidase, putative [Aedes aegypti]
AGAP005310|AGAP005310-RA	gi|157119758|ref|XP_001659492.1|	29.27	246	171	3	5	250	4	246	1e-35	137	157119758	serine-type enodpeptidase, putative [Aedes aegypti]
AGAP005310|AGAP005310-RA	gi|194767251|ref|XP_001965732.1|	31.08	222	151	2	24	245	31	250	2e-34	135	194767251	GF22295 [Drosophila ananassae]
AGAP005310|AGAP005310-RA	gi|568259007|gb|ETN67024.1|	30.92	249	157	5	9	248	6	248	4e-34	134	568259007	chymotrypsin-2 [Anopheles darlingi]
AGAP005310|AGAP005310-RA	gi|157113794|ref|XP_001657905.1|	31.87	251	153	8	10	248	9	253	2e-33	132	157113794	serine-type enodpeptidase, putative [Aedes aegypti]
AGAP005310|AGAP005310-RA	gi|557774523|ref|XP_005186909.1|	32	225	148	4	24	246	22	243	2e-33	132	557774523	PREDICTED: serine protease SP24D-like [Musca domestica]
AGAP005310|AGAP005310-RA	gi|568255267|gb|ETN64083.1|	30.71	254	159	6	6	248	3	250	6e-33	131	568255267	chymotrypsin 1 [Anopheles darlingi]
AGAP005310|AGAP005310-RA	gi|557784363|ref|XP_005191785.1|	30.18	222	152	3	24	245	36	254	9e-33	130	557784363	PREDICTED: serine protease SP24D-like [Musca domestica]
AGAP005310|AGAP005310-RA	gi|498935335|ref|XP_004520105.1|	32.13	249	159	6	5	250	12	253	1e-32	130	498935335	PREDICTED: serine protease SP24D-like [Ceratitis capitata]
AGAP005310|AGAP005310-RA	gi|157128294|ref|XP_001661387.1|	31.23	253	161	8	3	248	18	264	2e-32	130	157128294	serine-type enodpeptidase, putative [Aedes aegypti]
AGAP005310|AGAP005310-RA	gi|157121155|ref|XP_001659851.1|	30.04	223	152	3	24	246	53	271	2e-32	130	157121155	serine-type enodpeptidase, putative [Aedes aegypti]
AGAP005310|AGAP005310-RA	gi|195567170|ref|XP_002107143.1|	30.77	221	151	2	24	244	27	245	7e-32	128	195567170	GD15730 [Drosophila simulans]
AGAP005310|AGAP005310-RA	gi|31217569|ref|XP_316450.1|	32.74	226	147	4	24	249	49	269	7e-32	129	31217569	AGAP006416-PA [Anopheles gambiae str. PEST]
AGAP006278|AGAP006278-RA	gi|158295664|ref|XP_316342.3|	100	320	0	0	1	320	1	320	0	664	158295664	AGAP006278-PA [Anopheles gambiae str. PEST]	new	D7 Protein, looselly
AGAP006278|AGAP006278-RA	gi|668463266|gb|KFB50684.1|	73.84	302	70	4	20	319	26	320	6e-161	464	668463266	AGAP006278-PA-like protein [Anopheles sinensis]
AGAP006278|AGAP006278-RA	gi|568253539|gb|ETN62653.1|	64.58	319	109	4	4	320	24	340	4e-146	427	568253539	D7 protein [Anopheles darlingi]
AGAP006278|AGAP006278-RA	gi|157119319|ref|XP_001659374.1|	57.64	288	110	6	33	314	28	309	4e-105	322	157119319	D7 protein, putative [Aedes aegypti]
AGAP006278|AGAP006278-RA	gi|159557|gb|AAA29347.1|	28.7	216	134	5	53	251	21	233	7e-25	112	159557	D7 protein [Aedes aegypti]
AGAP006278|AGAP006278-RA	gi|222447044|pdb|3DXL|A	28.7	216	134	5	53	251	3	215	9e-25	111	222447044	Chain A, Crystal Structure Of Aed7 From Aedes Aegypti
AGAP006278|AGAP006278-RA	gi|157113329|ref|XP_001657779.1|	28.24	216	135	5	53	251	21	233	8e-24	108	157113329	D7 protein, putative [Aedes aegypti]
AGAP006278|AGAP006278-RA	gi|159559|gb|AAA29348.1|	27.78	216	136	5	53	251	21	233	2e-23	107	159559	D7 protein [Aedes aegypti]
AGAP006278|AGAP006278-RA	gi|668454401|gb|KFB42864.1|	31.37	255	132	12	51	274	34	276	8e-21	100	668454401	hypothetical protein ZHAS_00010617 [Anopheles sinensis]
AGAP006278|AGAP006278-RA	gi|56417450|gb|AAV90666.1|	26.52	230	145	6	53	263	23	247	8e-20	97.1	56417450	long form D7 salivary protein D7l2 [Aedes albopictus]
AGAP006278|AGAP006278-RA	gi|56417448|gb|AAV90665.1|	28.7	230	145	6	51	262	25	253	2e-19	96.3	56417448	long form D7Bclu1 salivary protein d7l1 [Aedes albopictus]
AGAP006278|AGAP006278-RA	gi|15718081|emb|CAC70632.1|	29.88	251	141	11	51	274	22	264	1e-18	93.2	15718081	D7 protein [Anopheles stephensi]
AGAP006278|AGAP006278-RA	gi|315583502|pdb|3NGV|A	29.88	251	141	11	51	274	3	245	2e-18	92.8	315583502	Chain A, Crystal Structure Of Anst-D7l1
AGAP006278|AGAP006278-RA	gi|16225986|gb|AAL16047.1|	25	216	153	4	49	257	20	233	5e-18	91.7	16225986	long form D7clu12 salivary protein [Culex quinquefasciatus]
AGAP006278|AGAP006278-RA	gi|38350663|gb|AAR18441.1|	24.43	221	152	7	49	260	20	234	6e-18	91.7	38350663	salivary long D7 protein 3 [Culex quinquefasciatus]
AGAP006278|AGAP006278-RA	gi|158296846|ref|XP_317190.4|	26.79	280	180	9	51	316	22	290	9e-18	91.3	158296846	AGAP008279-PA [Anopheles gambiae str. PEST]
AGAP006278|AGAP006278-RA	gi|114864717|gb|ABI83760.1|	29.95	217	133	7	51	252	22	234	1e-17	90.5	114864717	long form D7 salivary protein [Anopheles funestus]
AGAP006278|AGAP006278-RA	gi|668454400|gb|KFB42863.1|	29.1	268	158	12	38	280	8	268	2e-17	89.7	668454400	long form D7 salivary protein [Anopheles sinensis]
AGAP006278|AGAP006278-RA	gi|170059553|ref|XP_001865413.1|	24.54	216	154	4	49	257	20	233	3e-17	89.4	170059553	D7 protein [Culex quinquefasciatus]
AGAP006278|AGAP006278-RA	gi|568248509|gb|ETN58354.1|	30.91	220	128	10	51	252	24	237	5e-17	88.2	568248509	hypothetical protein AND_010080 [Anopheles darlingi]
AGAP006494|AGAP006494-RA	gi|158295940|ref|XP_316528.2|	100	91	0	0	1	91	1	91	2e-56	180	158295940	AGAP006494-PA [Anopheles gambiae str. PEST]	new	No description, hypothetical protein
AGAP006494|AGAP006494-RA	gi|4127307|emb|CAA76819.1|	96.3	81	3	0	1	81	1	81	3e-47	156	4127307	hypothetical protein [Anopheles gambiae]
AGAP006494|AGAP006494-RA	gi|114864677|gb|ABI83756.1|	42.68	82	42	1	1	77	1	82	2e-14	72.8	114864677	hypothetical salivary protein 8.2 [Anopheles funestus]
AGAP006494|AGAP006494-RA	gi|27372899|gb|AAO06823.1|	43.48	92	46	3	1	87	1	91	4e-12	66.6	27372899	hypothetical salivary protein 8.2 [Anopheles stephensi]
AGAP005832|AGAP005832-RA	gi|158294858|ref|XP_001688737.1|	100	587	0	0	1	587	1	587	0	1136	158294858	AGAP005832-PA [Anopheles gambiae str. PEST]	new	aspartyl/asparaginyl beta-hydroxylase (anopheles darlingi)
AGAP005832|AGAP005832-RA	gi|158294856|ref|XP_315857.4|	100	582	0	0	1	582	1	582	0	1121	158294856	AGAP005832-PB [Anopheles gambiae str. PEST]
AGAP005832|AGAP005832-RA	gi|568249430|gb|ETN59233.1|	71.5	207	51	4	3	205	4	206	2e-57	219	568249430	aspartyl/asparaginyl beta-hydroxylase [Anopheles darlingi]
AGAP005832|AGAP005832-RA	gi|568249430|gb|ETN59233.1|	87.5	32	4	0	556	587	1059	1090	2e-07	64.7	568249430	aspartyl/asparaginyl beta-hydroxylase [Anopheles darlingi]
AGAP005832|AGAP005832-RA	gi|170030940|ref|XP_001843345.1|	77.52	129	27	1	1	129	1	127	8e-54	205	170030940	aspartyl/asparaginyl beta-hydroxylase [Culex quinquefasciatus]
AGAP005832|AGAP005832-RA	gi|195383918|ref|XP_002050672.1|	63.16	76	26	1	47	120	36	111	3e-26	124	195383918	GJ22287 [Drosophila virilis]
AGAP005832|AGAP005832-RA	gi|195121588|ref|XP_002005302.1|	62.03	79	29	1	47	124	54	132	1e-25	122	195121588	GI19152 [Drosophila mojavensis]
AGAP005832|AGAP005832-RA	gi|195029687|ref|XP_001987703.1|	67.12	73	23	1	47	118	55	127	7e-25	119	195029687	GH22068 [Drosophila grimshawi]
AGAP005832|AGAP005832-RA	gi|557763586|ref|XP_005181504.1|	61.9	63	24	0	47	109	34	96	2e-22	111	557763586	PREDICTED: DNA ligase 1 isoform X2 [Musca domestica]
AGAP005832|AGAP005832-RA	gi|557763582|ref|XP_005181502.1|	61.9	63	24	0	47	109	34	96	2e-22	111	557763582	PREDICTED: FK506-binding protein 5-like isoform X3 [Musca domestica]
AGAP005832|AGAP005832-RA	gi|557763584|ref|XP_005181503.1|	61.9	63	24	0	47	109	55	117	2e-22	111	557763584	PREDICTED: DNA ligase 1 isoform X1 [Musca domestica]
AGAP005832|AGAP005832-RA	gi|557763578|ref|XP_005181500.1|	61.9	63	24	0	47	109	55	117	2e-22	111	557763578	PREDICTED: FK506-binding protein 5-like isoform X1 [Musca domestica]
AGAP005832|AGAP005832-RA	gi|512931555|ref|XP_004932332.1|	53.47	101	41	3	37	137	27	121	3e-21	108	512931555	PREDICTED: aspartyl/asparaginyl beta-hydroxylase-like isoform X1 [Bombyx mori]
AGAP005832|AGAP005832-RA	gi|512931559|ref|XP_004932333.1|	53.47	101	41	3	37	137	27	121	5e-21	107	512931559	PREDICTED: aspartyl/asparaginyl beta-hydroxylase-like isoform X2 [Bombyx mori]
AGAP005832|AGAP005832-RA	gi|442623894|ref|NP_001261020.1|	67.21	61	19	1	57	117	45	104	3e-19	102	442623894	aspartyl beta-hydroxylase, isoform L [Drosophila melanogaster]
AGAP005832|AGAP005832-RA	gi|194882645|ref|XP_001975421.1|	67.21	61	19	1	57	117	63	122	3e-19	102	194882645	GG20567 [Drosophila erecta]
AGAP005832|AGAP005832-RA	gi|194757205|ref|XP_001960855.1|	60.94	64	25	0	57	120	63	126	7e-19	100	194757205	GF11291 [Drosophila ananassae]
AGAP005832|AGAP005832-RA	gi|645030153|ref|XP_008210233.1|	53.85	65	30	0	47	111	42	106	2e-18	99	645030153	PREDICTED: glutamic acid-rich protein-like isoform X2 [Nasonia vitripennis]
AGAP005832|AGAP005832-RA	gi|645030150|ref|XP_008210232.1|	53.85	65	30	0	47	111	42	106	2e-18	98.6	645030150	PREDICTED: glutamic acid-rich protein-like isoform X1 [Nasonia vitripennis]
AGAP005832|AGAP005832-RA	gi|383849364|ref|XP_003700315.1|	46.15	78	41	1	34	110	25	102	8e-18	96.7	383849364	PREDICTED: uncharacterized protein LOC100882460, partial [Megachile rotundata]
AGAP006609|AGAP006609-RA	gi|158296157|ref|XP_316638.4|	100	720	0	0	1	720	1	720	0	1483	158296157	AGAP006609-PA [Anopheles gambiae str. PEST]	new	organic cation transporter (drosophila) - loosely)
AGAP006609|AGAP006609-RA	gi|668461799|gb|KFB49337.1|	82.46	798	52	6	1	720	1	788	0	1301	668461799	AGAP006609-PA-like protein [Anopheles sinensis]
AGAP006609|AGAP006609-RA	gi|568250625|gb|ETN60286.1|	90.48	557	20	1	197	720	1	557	0	983	568250625	hypothetical protein AND_008086 [Anopheles darlingi]
AGAP006609|AGAP006609-RA	gi|557777596|ref|XP_005188432.1|	66.67	672	183	8	41	706	18	654	0	909	557777596	PREDICTED: solute carrier family 22 member 13-like [Musca domestica]
AGAP006609|AGAP006609-RA	gi|498968253|ref|XP_004526266.1|	66.57	664	190	5	43	706	31	662	0	886	498968253	PREDICTED: organic cation transporter protein-like [Ceratitis capitata]
AGAP006609|AGAP006609-RA	gi|307208894|gb|EFN86109.1|	65.75	657	191	9	62	705	19	654	0	861	307208894	Organic cation transporter protein [Harpegnathos saltator]
AGAP006609|AGAP006609-RA	gi|195135086|ref|XP_002011966.1|	67.23	656	185	6	53	706	30	657	0	853	195135086	GI16685 [Drosophila mojavensis]
AGAP006609|AGAP006609-RA	gi|332031071|gb|EGI70657.1|	66.46	647	194	6	73	716	30	656	0	852	332031071	Organic cation transporter protein [Acromyrmex echinatior]
AGAP006609|AGAP006609-RA	gi|345489096|ref|XP_001604048.2|	64.47	653	203	5	58	696	10	647	0	848	345489096	PREDICTED: organic cation transporter protein-like [Nasonia vitripennis]
AGAP006609|AGAP006609-RA	gi|350420244|ref|XP_003492447.1|	62.54	662	223	6	56	713	3	643	0	845	350420244	PREDICTED: organic cation transporter protein-like [Bombus impatiens]
AGAP006609|AGAP006609-RA	gi|221330907|ref|NP_648019.2|	66.62	656	185	5	57	706	34	661	0	844	221330907	CG42269 [Drosophila melanogaster]
AGAP006609|AGAP006609-RA	gi|189235365|ref|XP_967323.2|	65.13	651	199	6	57	705	5	629	0	838	189235365	PREDICTED: organic cation transporter protein [Tribolium castaneum]
AGAP006609|AGAP006609-RA	gi|383856871|ref|XP_003703930.1|	65.69	615	187	6	101	713	38	630	0	835	383856871	PREDICTED: organic cation transporter protein-like [Megachile rotundata]
AGAP006609|AGAP006609-RA	gi|307167925|gb|EFN61301.1|	68.44	621	173	6	97	714	522	1122	0	849	307167925	Ectonucleotide pyrophosphatase/phosphodiesterase family member 4 [Camponotus floridanus]
AGAP006609|AGAP006609-RA	gi|607356569|gb|EZA51081.1|	67.95	621	176	6	97	714	56	656	0	830	607356569	Organic cation transporter protein [Cerapachys biroi]
AGAP006609|AGAP006609-RA	gi|572316296|ref|XP_006623776.1|	64.78	619	195	5	97	713	40	637	0	826	572316296	PREDICTED: organic cation transporter protein-like [Apis dorsata]
AGAP006609|AGAP006609-RA	gi|380020941|ref|XP_003694334.1|	65.95	602	183	4	97	697	40	620	0	823	380020941	PREDICTED: organic cation transporter-like protein-like [Apis florea]
AGAP006609|AGAP006609-RA	gi|571577941|ref|XP_001122411.3|	65.51	606	183	4	97	697	40	624	0	817	571577941	PREDICTED: organic cation transporter protein [Apis mellifera]
AGAP006609|AGAP006609-RA	gi|242010074|ref|XP_002425801.1|	60.37	641	219	10	68	702	93	704	0	799	242010074	organic cation transporter, putative [Pediculus humanus corporis]
AGAP006609|AGAP006609-RA	gi|322785493|gb|EFZ12162.1|	70.56	557	144	3	97	653	54	590	0	795	322785493	hypothetical protein SINV_07113 [Solenopsis invicta]
AGAP004626|AGAP004626-RA	gi|158293851|ref|XP_315192.4|	100	235	0	0	1	235	1	235	3e-170	480	158293851	AGAP004626-PA [Anopheles gambiae str. PEST]	new	Actin binding protein (culex quinq, Anopheles sinensis, aedes aegypti)
AGAP004626|AGAP004626-RA	gi|170040175|ref|XP_001847884.1|	80.82	219	35	3	20	235	23	237	3e-125	367	170040175	actin binding protein [Culex quinquefasciatus]
AGAP004626|AGAP004626-RA	gi|668458400|gb|KFB46314.1|	85.02	207	30	1	1	207	1	206	2e-124	365	668458400	actin binding protein [Anopheles sinensis]
AGAP004626|AGAP004626-RA	gi|157131032|ref|XP_001655786.1|	81.9	221	36	2	18	235	17	236	1e-123	362	157131032	actin binding protein, putative [Aedes aegypti]
AGAP004626|AGAP004626-RA	gi|568259686|gb|ETN67549.1|	81.6	212	37	2	8	219	11	220	2e-122	359	568259686	actin binding protein [Anopheles darlingi]
AGAP004626|AGAP004626-RA	gi|557759558|ref|XP_005179503.1|	62.4	242	78	6	3	235	5	242	4e-98	298	557759558	PREDICTED: ER membrane protein complex subunit 7 homolog [Musca domestica]
AGAP004626|AGAP004626-RA	gi|512897788|ref|XP_004924239.1|	55.26	228	91	5	2	227	4	222	3e-84	262	512897788	PREDICTED: ER membrane protein complex subunit 7-like [Bombyx mori]
AGAP004626|AGAP004626-RA	gi|307200659|gb|EFN80762.1|	57.21	215	86	3	3	217	4	212	6e-82	256	307200659	UPF0480 protein C15orf24-like protein [Harpegnathos saltator]
AGAP004626|AGAP004626-RA	gi|607364498|gb|EZA58710.1|	59.43	212	77	5	1	210	1	205	1e-81	255	607364498	hypothetical protein X777_14879 [Cerapachys biroi]
AGAP004626|AGAP004626-RA	gi|121511892|gb|ABM55397.1|	56.46	209	87	1	5	213	6	210	2e-81	254	121511892	putative secreted salivary protein [Xenopsylla cheopis]
AGAP004626|AGAP004626-RA	gi|332020176|gb|EGI60620.1|	58.77	211	80	4	1	210	1	205	7e-81	253	332020176	UPF0480 protein C15orf24-like protein [Acromyrmex echinatior]
AGAP004626|AGAP004626-RA	gi|156547133|ref|XP_001605162.1|	58.37	209	81	3	2	210	6	208	7e-81	253	156547133	PREDICTED: ER membrane protein complex subunit 7 homolog [Nasonia vitripennis]
AGAP004626|AGAP004626-RA	gi|322799683|gb|EFZ20923.1|	58.29	211	81	4	1	210	1	205	1e-80	252	322799683	hypothetical protein SINV_02122 [Solenopsis invicta]
AGAP004626|AGAP004626-RA	gi|383860235|ref|XP_003705596.1|	56.94	209	82	4	3	210	7	208	9e-79	248	383860235	PREDICTED: UPF0480 protein C15orf24 homolog [Megachile rotundata]
AGAP004626|AGAP004626-RA	gi|195383890|ref|XP_002050658.1|	60.65	216	70	2	30	235	31	241	5e-75	239	195383890	GJ20085 [Drosophila virilis]
AGAP004626|AGAP004626-RA	gi|499006243|ref|XP_004535775.1|	56.41	234	89	3	4	235	6	228	4e-74	236	499006243	PREDICTED: ER membrane protein complex subunit 7 homolog [Ceratitis capitata]
AGAP004626|AGAP004626-RA	gi|195029663|ref|XP_001987691.1|	59.38	224	75	3	23	235	22	240	2e-73	234	195029663	GH19824 [Drosophila grimshawi]
AGAP004626|AGAP004626-RA	gi|195121610|ref|XP_002005313.1|	58.56	222	75	3	24	235	27	241	2e-72	232	195121610	GI20413 [Drosophila mojavensis]
AGAP004626|AGAP004626-RA	gi|307187757|gb|EFN72729.1|	58.85	209	80	3	2	210	3	205	6e-72	230	307187757	UPF0480 protein C15orf24-like protein [Camponotus floridanus]
AGAP004626|AGAP004626-RA	gi|195430732|ref|XP_002063402.1|	57.2	243	83	6	7	235	6	241	9e-72	230	195430732	GK21889 [Drosophila willistoni]
AGAP004588|AGAP004588-RA	gi|158293904|ref|XP_315239.4|	100	665	0	0	1	665	1	665	0	1376	158293904	AGAP004588-PA [Anopheles gambiae str. PEST]	new	nuclear interacting protein
AGAP004588|AGAP004588-RA	gi|668458339|gb|KFB46253.1|	61.38	681	236	10	1	665	1	670	0	796	668458339	AGAP004588-PA-like protein [Anopheles sinensis]
AGAP004588|AGAP004588-RA	gi|568253526|gb|ETN62643.1|	60.71	705	230	13	1	665	1	698	0	790	568253526	smad nuclear interacting protein [Anopheles darlingi]
AGAP004588|AGAP004588-RA	gi|157118856|ref|XP_001659227.1|	55.56	702	267	10	3	665	4	699	0	716	157118856	smad nuclear interacting protein [Aedes aegypti]
AGAP004588|AGAP004588-RA	gi|170045202|ref|XP_001850206.1|	54.99	682	273	11	7	665	8	678	0	694	170045202	kanadaptin [Culex quinquefasciatus]
AGAP004588|AGAP004588-RA	gi|194742331|ref|XP_001953656.1|	41.48	675	329	14	51	665	39	707	5e-151	466	194742331	GF17120 [Drosophila ananassae]
AGAP004588|AGAP004588-RA	gi|195497730|ref|XP_002096223.1|	40.67	686	315	22	59	665	49	721	4e-149	461	195497730	GE25554 [Drosophila yakuba]
AGAP004588|AGAP004588-RA	gi|195343232|ref|XP_002038202.1|	40.58	690	315	20	59	665	49	726	3e-148	459	195343232	GM17884 [Drosophila sechellia]
AGAP004588|AGAP004588-RA	gi|125774393|ref|XP_001358455.1|	40.53	681	326	19	55	665	39	710	6e-148	458	125774393	GA20531 [Drosophila pseudoobscura pseudoobscura]
AGAP004588|AGAP004588-RA	gi|195569845|ref|XP_002102919.1|	41.01	690	312	21	59	665	49	726	4e-147	457	195569845	GD19243 [Drosophila simulans]
AGAP004588|AGAP004588-RA	gi|24648030|ref|NP_650742.2|	40.17	687	322	19	59	665	49	726	6e-147	456	24648030	CG7706 [Drosophila melanogaster]
AGAP004588|AGAP004588-RA	gi|383505558|gb|AFH36358.1|	40.17	687	322	19	59	665	59	736	2e-146	455	383505558	FI19710p1 [Drosophila melanogaster]
AGAP004588|AGAP004588-RA	gi|498957631|ref|XP_004524183.1|	50.75	469	212	12	55	511	46	507	2e-146	454	498957631	PREDICTED: kanadaptin-like [Ceratitis capitata]
AGAP004588|AGAP004588-RA	gi|195145964|ref|XP_002013960.1|	40.23	681	328	21	55	665	39	710	4e-146	453	195145964	GL24426 [Drosophila persimilis]
AGAP004588|AGAP004588-RA	gi|195053946|ref|XP_001993887.1|	42.02	664	319	20	60	665	47	702	3e-145	451	195053946	GH18607 [Drosophila grimshawi]
AGAP004588|AGAP004588-RA	gi|195450903|ref|XP_002072682.1|	41.54	662	322	21	56	665	34	682	2e-144	448	195450903	GK13733 [Drosophila willistoni]
AGAP004588|AGAP004588-RA	gi|194900142|ref|XP_001979616.1|	39.68	688	320	19	59	665	49	722	7e-144	448	194900142	GG23042 [Drosophila erecta]
AGAP004588|AGAP004588-RA	gi|195399628|ref|XP_002058421.1|	48.93	466	213	11	59	511	38	491	8e-142	441	195399628	GJ14404 [Drosophila virilis]
AGAP004588|AGAP004588-RA	gi|195069823|ref|XP_001997039.1|	47.77	471	223	11	60	511	47	513	3e-138	427	195069823	GH25247 [Drosophila grimshawi]
AGAP004588|AGAP004588-RA	gi|557770207|ref|XP_005184772.1|	46.68	482	227	10	56	511	49	526	2e-135	426	557770207	PREDICTED: kanadaptin [Musca domestica]
AGAP005888|AGAP005888-RA	gi|58387930|ref|XP_315913.2|	100	93	0	0	1	93	1	93	5e-53	172	58387930	AGAP005888-PA [Anopheles gambiae str. PEST]	new	No description, hypothetical protein
AGAP005803|AGAP005803-RA	gi|347965209|ref|XP_315818.5|	100	1617	0	0	1	1617	1	1617	0	3316	347965209	AGAP005803-PA [Anopheles gambiae str. PEST]	new	No description, hypothetical protein
AGAP005803|AGAP005803-RA	gi|668460642|gb|KFB48276.1|	62.07	1764	395	51	1	1617	1	1637	0	1693	668460642	AGAP005803-PA-like protein [Anopheles sinensis]
AGAP005803|AGAP005803-RA	gi|157112981|ref|XP_001657708.1|	50.52	1336	400	44	106	1340	20	1195	0	984	157112981	hypothetical protein AaeL_AAEL000994 [Aedes aegypti]
AGAP005803|AGAP005803-RA	gi|568248945|gb|ETN58774.1|	60.64	1034	256	28	107	1048	25	999	0	977	568248945	hypothetical protein AND_009639 [Anopheles darlingi]
AGAP005803|AGAP005803-RA	gi|170028090|ref|XP_001841929.1|	45.16	1127	392	35	1	1050	43	1020	0	656	170028090	conserved hypothetical protein [Culex quinquefasciatus]
AGAP005803|AGAP005803-RA	gi|568248943|gb|ETN58772.1|	63.36	434	77	10	1089	1462	158	569	1e-131	436	568248943	hypothetical protein AND_009638 [Anopheles darlingi]
AGAP005803|AGAP005803-RA	gi|24661900|ref|NP_729543.1|	35.5	1093	493	44	485	1466	332	1323	6e-102	368	24661900	CG42268, isoform F [Drosophila melanogaster]
AGAP005803|AGAP005803-RA	gi|442631411|ref|NP_001261652.1|	37.72	896	401	35	485	1275	332	1175	2e-98	355	442631411	CG42268, isoform M [Drosophila melanogaster]
AGAP005803|AGAP005803-RA	gi|442631403|ref|NP_001261648.1|	34.87	1104	496	44	485	1466	422	1424	2e-98	358	442631403	CG42268, isoform I [Drosophila melanogaster]
AGAP005803|AGAP005803-RA	gi|195326443|ref|XP_002029938.1|	37.06	966	403	41	485	1339	332	1203	7e-98	353	195326443	GM24843 [Drosophila sechellia]
AGAP005803|AGAP005803-RA	gi|221331053|ref|NP_729544.2|	34.71	1089	502	43	485	1466	422	1408	1e-95	350	221331053	CG42268, isoform D [Drosophila melanogaster]
AGAP005803|AGAP005803-RA	gi|281365971|ref|NP_729542.4|	36.56	960	418	39	485	1339	332	1205	5e-95	345	281365971	CG42268, isoform H [Drosophila melanogaster]
AGAP005803|AGAP005803-RA	gi|15292423|gb|AAK93480.1|	36.67	960	417	40	485	1339	332	1205	1e-94	344	15292423	LP08452p [Drosophila melanogaster]
AGAP005803|AGAP005803-RA	gi|442631409|ref|NP_001261651.1|	34.69	1104	493	46	485	1466	332	1329	2e-93	342	442631409	CG42268, isoform L [Drosophila melanogaster]
AGAP005803|AGAP005803-RA	gi|170028088|ref|XP_001841928.1|	46.19	578	184	21	1059	1545	292	833	7e-93	333	170028088	conserved hypothetical protein [Culex quinquefasciatus]
AGAP005803|AGAP005803-RA	gi|170028088|ref|XP_001841928.1|	67.36	193	30	4	1092	1251	124	316	2e-52	210	170028088	conserved hypothetical protein [Culex quinquefasciatus]
AGAP005803|AGAP005803-RA	gi|195440312|ref|XP_002067986.1|	35.36	922	406	37	487	1272	385	1252	2e-91	337	195440312	GK11801 [Drosophila willistoni]
AGAP005803|AGAP005803-RA	gi|195493028|ref|XP_002094243.1|	36.25	960	426	38	485	1339	338	1216	2e-91	334	195493028	GE20304 [Drosophila yakuba]
AGAP005803|AGAP005803-RA	gi|198466064|ref|XP_001353880.2|	33.27	1112	492	48	485	1459	356	1354	8e-89	328	198466064	GA16636 [Drosophila pseudoobscura pseudoobscura]
AGAP005803|AGAP005803-RA	gi|195376571|ref|XP_002047070.1|	34.49	980	414	42	485	1348	323	1190	4e-84	314	195376571	GJ13221 [Drosophila virilis]
AGAP003649|AGAP003649-RB	gi|347970298|ref|XP_313417.5|	100	235	0	0	1	235	1	235	2e-169	479	347970298	AGAP003649-PA [Anopheles gambiae str. PEST]	new	zinc finger protein (culex quinq, aedes aegypti)
AGAP003649|AGAP003649-RB	gi|668452368|gb|KFB41321.1|	81.09	238	41	3	1	235	1	237	1e-103	311	668452368	AGAP003649-PA-like protein [Anopheles sinensis]
AGAP003649|AGAP003649-RB	gi|170032845|ref|XP_001844290.1|	67.65	238	70	3	1	235	1	234	6e-81	253	170032845	zinc finger protein [Culex quinquefasciatus]
AGAP003649|AGAP003649-RB	gi|157125547|ref|XP_001654380.1|	66.53	236	61	3	1	235	1	219	2e-71	228	157125547	zinc finger protein [Aedes aegypti]
AGAP003649|AGAP003649-RB	gi|157104258|ref|XP_001648325.1|	66.53	236	61	3	1	235	1	219	2e-71	228	157104258	zinc finger protein [Aedes aegypti]
AGAP003649|AGAP003649-RB	gi|307192024|gb|EFN75408.1|	48.09	235	87	2	1	235	1	200	1e-67	218	307192024	AN1-type zinc finger protein 5 [Harpegnathos saltator]
AGAP003649|AGAP003649-RB	gi|340729734|ref|XP_003403151.1|	48.95	237	83	4	1	235	1	201	2e-67	218	340729734	PREDICTED: AN1-type zinc finger protein 5-like isoform 1 [Bombus terrestris]
AGAP003649|AGAP003649-RB	gi|195107827|ref|XP_001998495.1|	53.19	235	74	2	1	235	1	199	3e-67	217	195107827	GI24002 [Drosophila mojavensis]
AGAP003649|AGAP003649-RB	gi|332028143|gb|EGI68194.1|	47.46	236	88	3	1	235	1	201	4e-67	217	332028143	AN1-type zinc finger protein 6 [Acromyrmex echinatior]
AGAP003649|AGAP003649-RB	gi|307185015|gb|EFN71244.1|	47.03	236	89	3	1	235	1	201	5e-67	217	307185015	AN1-type zinc finger protein 5 [Camponotus floridanus]
AGAP003649|AGAP003649-RB	gi|645015306|ref|XP_008206406.1|	49.59	244	71	6	1	235	1	201	6e-67	217	645015306	PREDICTED: AN1-type zinc finger protein 6 isoform X1 [Nasonia vitripennis]
AGAP003649|AGAP003649-RB	gi|195388652|ref|XP_002052993.1|	52.34	235	76	4	1	235	1	199	2e-66	215	195388652	GJ23634 [Drosophila virilis]
AGAP003649|AGAP003649-RB	gi|607366223|gb|EZA60394.1|	47.46	236	88	3	1	235	1	201	2e-66	215	607366223	AN1-type zinc finger protein [Cerapachys biroi]
AGAP003649|AGAP003649-RB	gi|48141927|ref|XP_393573.1|	48.95	237	83	4	1	235	1	201	3e-66	215	48141927	PREDICTED: AN1-type zinc finger protein 5-like isoformX1 [Apis mellifera]
AGAP003649|AGAP003649-RB	gi|345490399|ref|XP_001606981.2|	49.18	244	71	6	1	235	1	200	2e-65	213	345490399	PREDICTED: AN1-type zinc finger protein 5 isoform X2 [Nasonia vitripennis]
AGAP003649|AGAP003649-RB	gi|194903290|ref|XP_001980842.1|	52.77	235	75	2	1	235	1	199	2e-65	213	194903290	GG16340 [Drosophila erecta]
AGAP003649|AGAP003649-RB	gi|78706716|ref|NP_001027161.1|	52.77	235	75	2	1	235	1	199	2e-65	213	78706716	CG45050, isoform C [Drosophila melanogaster]
AGAP003649|AGAP003649-RB	gi|499009299|ref|XP_004536532.1|	51.49	235	71	3	1	235	1	192	3e-65	212	499009299	PREDICTED: AN1-type zinc finger protein 6-like isoform X2 [Ceratitis capitata]
AGAP003649|AGAP003649-RB	gi|665800430|ref|XP_008548179.1|	48.79	248	65	7	1	235	1	199	2e-63	207	665800430	PREDICTED: AN1-type zinc finger protein 6-like [Microplitis demolitor]
AGAP003649|AGAP003649-RB	gi|17221418|emb|CAD12856.1|	51.91	235	77	2	1	235	1	199	4e-63	207	17221418	hypothetical protein [Drosophila melanogaster]
AGAP006385|AGAP006385-RA	gi|158295786|ref|XP_316419.4|	100	260	0	0	1	260	1	260	0	533	158295786	AGAP006385-PA [Anopheles gambiae str. PEST]	new	protease or trypsin (late or precurser)
AGAP006385|AGAP006385-RA	gi|668461008|gb|KFB48603.1|	71.65	261	71	2	1	260	1	259	3e-129	379	668461008	hypothetical protein ZHAS_00016591 [Anopheles sinensis]
AGAP006385|AGAP006385-RA	gi|568260244|gb|ETN67997.1|	65.77	260	86	2	1	260	1	257	4e-122	360	568260244	serine protease1/2 [Anopheles darlingi]
AGAP006385|AGAP006385-RA	gi|159577|gb|AAA29356.1|	61.92	260	96	2	1	260	1	257	1e-109	328	159577	trypsin precursor [Aedes aegypti]
AGAP006385|AGAP006385-RA	gi|157135229|ref|XP_001663439.1|	61.54	260	97	2	1	260	1	257	3e-109	328	157135229	serine-type enodpeptidase, putative [Aedes aegypti]
AGAP006385|AGAP006385-RA	gi|28566192|gb|AAO43403.1|	61.54	260	97	2	1	260	1	257	3e-109	328	28566192	larval late trypsin precursor [Aedes aegypti]
AGAP006385|AGAP006385-RA	gi|9965262|gb|AAG10005.1|AF268665_1	65.81	234	79	1	27	260	3	235	2e-108	325	9965262	late trypsin [Aedes albopictus]
AGAP006385|AGAP006385-RA	gi|8980743|gb|AAF82286.1|AF266757_1	61.15	260	98	2	1	260	1	257	2e-108	325	8980743	late trypsin precursor [Aedes aegypti]
AGAP006385|AGAP006385-RA	gi|25990139|gb|AAN75002.1|	61.24	258	96	2	3	260	4	257	1e-107	323	25990139	late trypsin [Ochlerotatus triseriatus]
AGAP006385|AGAP006385-RA	gi|25990135|gb|AAN75000.1|	62.45	253	88	2	8	260	12	257	5e-107	322	25990135	late trypsin [Ochlerotatus epactius]
AGAP006385|AGAP006385-RA	gi|25245306|gb|AAN73017.1|	61.9	252	94	2	10	260	7	257	3e-106	320	25245306	late trypsin [Aedes albopictus]
AGAP006385|AGAP006385-RA	gi|25990137|gb|AAN75001.1|	59.23	260	103	2	1	260	1	257	3e-105	318	25990137	late trypsin [Aedes polynesiensis]
AGAP006385|AGAP006385-RA	gi|170037560|ref|XP_001846625.1|	60.39	255	95	4	10	260	7	259	5e-105	317	170037560	serine protease1/2 [Culex quinquefasciatus]
AGAP006385|AGAP006385-RA	gi|157135237|ref|XP_001663443.1|	58.5	253	104	1	8	260	6	257	4e-103	312	157135237	serine-type enodpeptidase, putative [Aedes aegypti]
AGAP006385|AGAP006385-RA	gi|25990134|gb|AAN74999.1|	60.26	234	91	2	27	260	25	256	5e-102	309	25990134	late trypsin-like 2 [Ochlerotatus epactius]
AGAP006385|AGAP006385-RA	gi|170037564|ref|XP_001846627.1|	53.73	255	115	3	7	260	12	264	4e-89	277	170037564	serine-type enodpeptidase [Culex quinquefasciatus]
AGAP006385|AGAP006385-RA	gi|157135239|ref|XP_001663444.1|	52.05	244	114	3	17	260	17	257	1e-86	270	157135239	serine-type enodpeptidase, putative [Aedes aegypti]
AGAP006385|AGAP006385-RA	gi|170037570|ref|XP_001846630.1|	51.75	257	120	4	5	260	3	256	4e-85	266	170037570	chymotrypsin BII [Culex quinquefasciatus]
AGAP006385|AGAP006385-RA	gi|4096341|gb|AAD09355.1|	68.12	160	51	0	56	215	1	160	1e-74	236	4096341	late trypsin precursor, partial [Aedes aegypti]
AGAP006385|AGAP006385-RA	gi|194751279|ref|XP_001957954.1|	43.7	238	127	4	27	260	34	268	2e-62	209	194751279	GF10666 [Drosophila ananassae]
AGAP005807|AGAP005807-RC	gi|158294812|ref|XP_001688731.1|	100	323	0	0	1	323	1	323	0	630	158294812	AGAP005807-PC [Anopheles gambiae str. PEST]	new	No description, hypothetical protein
AGAP005807|AGAP005807-RC	gi|158294814|ref|XP_001688732.1|	100	281	0	0	43	323	17	297	0	543	158294814	AGAP005807-PD [Anopheles gambiae str. PEST]
AGAP005807|AGAP005807-RC	gi|158294810|ref|XP_001237721.2|	98.75	160	2	0	164	323	325	484	2e-82	269	158294810	AGAP005807-PB [Anopheles gambiae str. PEST]
AGAP005807|AGAP005807-RC	gi|158294810|ref|XP_001237721.2|	98.72	78	1	0	1	78	1	78	5e-37	148	158294810	AGAP005807-PB [Anopheles gambiae str. PEST]
AGAP005807|AGAP005807-RC	gi|158294808|ref|XP_315826.4|	98.75	160	2	0	164	323	326	485	8e-82	267	158294808	AGAP005807-PA [Anopheles gambiae str. PEST]
AGAP005807|AGAP005807-RC	gi|158294808|ref|XP_315826.4|	89.34	197	17	2	1	197	1	193	2e-55	198	158294808	AGAP005807-PA [Anopheles gambiae str. PEST]
AGAP005807|AGAP005807-RC	gi|512901817|ref|XP_004925228.1|	42.74	358	153	12	7	321	6	354	1e-62	214	512901817	PREDICTED: activating signal cointegrator 1 complex subunit 2 homolog isoform X1 [Bombyx mori]
AGAP005807|AGAP005807-RC	gi|380017960|ref|XP_003692910.1|	42.23	341	154	10	1	322	1	317	6e-60	206	380017960	PREDICTED: uncharacterized protein LOC100873005 [Apis florea]
AGAP005807|AGAP005807-RC	gi|383852559|ref|XP_003701794.1|	41.72	326	175	7	1	321	1	316	1e-56	197	383852559	PREDICTED: uncharacterized protein LOC100881961 [Megachile rotundata]
AGAP005807|AGAP005807-RC	gi|646700005|gb|KDR10360.1|	39.94	323	166	9	8	322	11	313	9e-56	195	646700005	hypothetical protein L798_15761 [Zootermopsis nevadensis]
AGAP005807|AGAP005807-RC	gi|332028554|gb|EGI68591.1|	41.64	341	168	8	1	321	111	440	1e-55	198	332028554	hypothetical protein G5I_02690 [Acromyrmex echinatior]
AGAP005807|AGAP005807-RC	gi|340729933|ref|XP_003403248.1|	40.47	341	161	8	1	321	1	319	2e-55	194	340729933	PREDICTED: hypothetical protein LOC100649678 [Bombus terrestris]
AGAP005807|AGAP005807-RC	gi|350396345|ref|XP_003484523.1|	40.47	341	161	8	1	321	1	319	2e-55	194	350396345	PREDICTED: hypothetical protein LOC100746241 [Bombus impatiens]
AGAP005807|AGAP005807-RC	gi|645030125|ref|XP_008210221.1|	42.82	341	148	8	7	321	6	325	3e-55	194	645030125	PREDICTED: zyxin-like isoform X1 [Nasonia vitripennis]
AGAP005807|AGAP005807-RC	gi|157116008|ref|XP_001658337.1|	82	100	18	0	224	323	242	341	4e-51	183	157116008	hypothetical protein AaeL_AAEL007408 [Aedes aegypti]
AGAP005807|AGAP005807-RC	gi|512901837|ref|XP_004925230.1|	39.77	342	153	13	7	304	6	338	7e-46	169	512901837	PREDICTED: activating signal cointegrator 1 complex subunit 2 homolog isoform X3 [Bombyx mori]
AGAP005807|AGAP005807-RC	gi|501294359|dbj|BAN20719.1|	66.02	103	35	0	221	323	134	236	9e-38	145	501294359	conserved hypothetical protein [Riptortus pedestris]
AGAP005807|AGAP005807-RC	gi|501294359|dbj|BAN20719.1|	52.38	105	43	3	3	104	2	102	4e-21	100	501294359	conserved hypothetical protein [Riptortus pedestris]
AGAP005807|AGAP005807-RC	gi|498986507|ref|XP_004530873.1|	65.98	97	33	0	225	321	129	225	2e-35	139	498986507	PREDICTED: activating signal cointegrator 1 complex subunit 2 homolog isoform X7 [Ceratitis capitata]
AGAP005807|AGAP005807-RC	gi|645030127|ref|XP_008210222.1|	39.02	305	139	8	43	321	7	290	2e-34	137	645030127	PREDICTED: zyxin-like isoform X2 [Nasonia vitripennis]
AGAP005369|AGAP005369-RA	gi|158294066|ref|XP_001237649.2|	100	1193	0	0	1	1193	1	1193	0	2163	158294066	AGAP005369-PA [Anopheles gambiae str. PEST]	new	No description, hypothetical protein
AGAP005369|AGAP005369-RA	gi|158294068|ref|XP_001237650.2|	88.93	298	27	2	1	292	1	298	2e-69	251	158294068	AGAP005369-PB [Anopheles gambiae str. PEST]
AGAP005369|AGAP005369-RA	gi|403183331|gb|EJY58019.1|	54.61	141	49	4	1054	1191	482	610	3e-36	156	403183331	AAEL017075-PA [Aedes aegypti]
AGAP005369|AGAP005369-RA	gi|403183331|gb|EJY58019.1|	46.96	115	52	2	1	115	1	106	5e-16	93.2	403183331	AAEL017075-PA [Aedes aegypti]
AGAP005369|AGAP005369-RA	gi|556096178|gb|ESO84830.1|	72.97	74	20	0	1120	1193	922	995	3e-28	133	556096178	hypothetical protein LOTGIDRAFT_236060 [Lottia gigantea]
AGAP005369|AGAP005369-RA	gi|442634081|ref|NP_001189158.2|	46	150	61	4	1042	1191	555	684	6e-28	131	442634081	Nopp140, isoform F [Drosophila melanogaster]
AGAP005369|AGAP005369-RA	gi|668461159|gb|KFB48754.1|	74.03	77	20	0	1115	1191	1578	1654	8e-28	132	668461159	hypothetical protein ZHAS_00016760 [Anopheles sinensis]
AGAP005369|AGAP005369-RA	gi|668461159|gb|KFB48754.1|	60.83	120	42	2	1	117	1076	1193	3e-21	111	668461159	hypothetical protein ZHAS_00016760 [Anopheles sinensis]
AGAP005369|AGAP005369-RA	gi|24668401|ref|NP_730693.1|	45.33	150	63	4	1042	1191	555	685	9e-28	130	24668401	Nopp140, isoform B [Drosophila melanogaster]
AGAP005369|AGAP005369-RA	gi|698395688|ref|XP_009807495.1|	68.49	73	23	0	1120	1192	522	594	2e-27	128	698395688	PREDICTED: nucleolar and coiled-body phosphoprotein 1, partial [Gavia stellata]
AGAP005369|AGAP005369-RA	gi|678173716|gb|KFV41712.1|	68.49	73	23	0	1120	1192	491	563	4e-27	127	678173716	Nucleolar and coiled-body phosphoprotein 1, partial [Gavia stellata]
AGAP005369|AGAP005369-RA	gi|642924407|ref|XP_008194283.1|	45.74	129	36	1	1064	1192	554	648	8e-27	127	642924407	PREDICTED: nucleolar and coiled-body phosphoprotein 1 isoform X3 [Tribolium castaneum]
AGAP005369|AGAP005369-RA	gi|677536010|gb|KFQ97981.1|	67.12	73	24	0	1120	1192	497	569	1e-26	126	677536010	Nucleolar and coiled-body phosphoprotein 1, partial [Opisthocomus hoazin]
AGAP005369|AGAP005369-RA	gi|89886147|ref|NP_001034819.1|	63.75	80	26	1	1115	1191	835	914	1e-26	128	89886147	nucleolar and coiled-body phosphoprotein 1 [Xenopus (Silurana) tropicalis]
AGAP005369|AGAP005369-RA	gi|512839686|ref|XP_002936537.2|	28.04	806	436	28	303	968	2488	3289	2e-26	128	512839686	PREDICTED: mucin-5AC-like [Xenopus (Silurana) tropicalis]
AGAP005369|AGAP005369-RA	gi|512839686|ref|XP_002936537.2|	28.16	806	435	29	303	968	2372	3173	3e-25	124	512839686	PREDICTED: mucin-5AC-like [Xenopus (Silurana) tropicalis]
AGAP005369|AGAP005369-RA	gi|512839686|ref|XP_002936537.2|	28.34	741	404	26	303	920	2720	3456	2e-23	119	512839686	PREDICTED: mucin-5AC-like [Xenopus (Silurana) tropicalis]
AGAP005369|AGAP005369-RA	gi|512839686|ref|XP_002936537.2|	27.31	769	432	25	303	957	2952	3707	2e-20	108	512839686	PREDICTED: mucin-5AC-like [Xenopus (Silurana) tropicalis]
AGAP005369|AGAP005369-RA	gi|512839686|ref|XP_002936537.2|	26.92	691	386	24	303	883	3068	3749	4e-18	101	512839686	PREDICTED: mucin-5AC-like [Xenopus (Silurana) tropicalis]
AGAP005369|AGAP005369-RA	gi|512839686|ref|XP_002936537.2|	25.46	754	438	26	321	956	2008	2755	1e-10	76.3	512839686	PREDICTED: mucin-5AC-like [Xenopus (Silurana) tropicalis]
AGAP004016|AGAP004016-RA	gi|347971082|ref|XP_318473.5|	100	354	0	0	1	354	1	354	0	728	347971082	AGAP004016-PA [Anopheles gambiae str. PEST]	new	No description, hypothetical protein
AGAP004016|AGAP004016-RA	gi|668453489|gb|KFB42175.1|	40.36	332	183	7	30	348	12	341	2e-64	219	668453489	AGAP004016-PA-like protein [Anopheles sinensis]
AGAP004016|AGAP004016-RA	gi|568248992|gb|ETN58811.1|	34.17	360	194	11	1	349	1	328	5e-45	168	568248992	hypothetical protein AND_009584 [Anopheles darlingi]
AGAP004016|AGAP004016-RA	gi|347971080|ref|XP_001689126.2|	30.45	335	204	8	35	351	23	346	2e-28	123	347971080	AGAP004017-PA [Anopheles gambiae str. PEST]
AGAP004016|AGAP004016-RA	gi|668453488|gb|KFB42174.1|	33.76	234	149	5	33	263	348	578	2e-28	126	668453488	AGAP004017-PA-like protein [Anopheles sinensis]
AGAP004016|AGAP004016-RA	gi|668453488|gb|KFB42174.1|	32.34	235	148	5	35	263	13	242	2e-23	111	668453488	AGAP004017-PA-like protein [Anopheles sinensis]
AGAP004016|AGAP004016-RA	gi|157133328|ref|XP_001662836.1|	30.86	269	169	5	29	291	12	269	7e-26	115	157133328	hypothetical protein AaeL_AAEL012722 [Aedes aegypti]
AGAP004016|AGAP004016-RA	gi|157133322|ref|XP_001662833.1|	34.8	204	130	2	87	290	36	236	9e-25	111	157133322	hypothetical protein AaeL_AAEL012724 [Aedes aegypti]
AGAP004016|AGAP004016-RA	gi|347971078|ref|XP_003436688.1|	29.47	319	213	5	34	344	20	334	2e-22	105	347971078	AGAP013186-PA [Anopheles gambiae str. PEST]
AGAP004016|AGAP004016-RA	gi|668453487|gb|KFB42173.1|	34.13	208	131	4	86	291	11	214	4e-22	103	668453487	AGAP013186-PA-like protein [Anopheles sinensis]
AGAP004016|AGAP004016-RA	gi|568248993|gb|ETN58812.1|	28.78	278	188	4	35	306	29	302	5e-22	104	568248993	hypothetical protein AND_009586 [Anopheles darlingi]
AGAP004016|AGAP004016-RA	gi|668464610|gb|KFB51927.1|	35.1	208	127	6	87	291	12	214	9e-22	102	668464610	AGAP013186-PA-like protein [Anopheles sinensis]
AGAP004016|AGAP004016-RA	gi|157133326|ref|XP_001662835.1|	31.16	276	179	5	36	308	22	289	1e-21	103	157133326	hypothetical protein AaeL_AAEL012726 [Aedes aegypti]
AGAP004016|AGAP004016-RA	gi|157133324|ref|XP_001662834.1|	34.07	226	142	3	82	305	1	221	4e-20	97.8	157133324	hypothetical protein AaeL_AAEL012721 [Aedes aegypti]
AGAP004016|AGAP004016-RA	gi|170061051|ref|XP_001866070.1|	29.84	258	164	7	34	284	19	266	1e-19	97.1	170061051	conserved hypothetical protein [Culex quinquefasciatus]
AGAP004016|AGAP004016-RA	gi|157118680|ref|XP_001653208.1|	29.13	230	160	3	36	265	25	251	1e-18	94.4	157118680	hypothetical protein AaeL_AAEL008365 [Aedes aegypti]
AGAP004016|AGAP004016-RA	gi|568248994|gb|ETN58813.1|	28.28	290	161	7	11	291	13	264	2e-18	94	568248994	hypothetical protein AND_009585 [Anopheles darlingi]
AGAP004016|AGAP004016-RA	gi|170053115|ref|XP_001862526.1|	27.44	277	195	4	36	309	15	288	2e-18	95.9	170053115	conserved hypothetical protein [Culex quinquefasciatus]
AGAP004016|AGAP004016-RA	gi|170053115|ref|XP_001862526.1|	26.92	234	156	5	36	263	330	554	3e-12	77	170053115	conserved hypothetical protein [Culex quinquefasciatus]
AGAP004016|AGAP004016-RA	gi|170053112|ref|XP_001862525.1|	30.59	255	165	5	36	287	23	268	2e-17	90.9	170053112	conserved hypothetical protein [Culex quinquefasciatus]
AGAP006434|AGAP006434-RA	gi|118788060|ref|XP_316470.3|	100	519	0	0	1	519	1	519	0	1080	118788060	AGAP006434-PA [Anopheles gambiae str. PEST]	new	No description, hypothetical protein
AGAP006434|AGAP006434-RA	gi|668445466|gb|KFB35793.1|	39.15	401	183	10	50	421	70	438	6e-69	243	668445466	hypothetical protein ZHAS_00002711 [Anopheles sinensis]
AGAP006434|AGAP006434-RA	gi|668445466|gb|KFB35793.1|	63.79	174	59	2	272	444	48	218	6e-65	233	668445466	hypothetical protein ZHAS_00002711 [Anopheles sinensis]
AGAP006434|AGAP006434-RA	gi|668445466|gb|KFB35793.1|	40.52	306	113	10	257	496	128	430	2e-53	201	668445466	hypothetical protein ZHAS_00002711 [Anopheles sinensis]
AGAP006434|AGAP006434-RA	gi|668445466|gb|KFB35793.1|	40.52	153	76	4	367	506	50	200	8e-24	114	668445466	hypothetical protein ZHAS_00002711 [Anopheles sinensis]
AGAP006434|AGAP006434-RA	gi|668445466|gb|KFB35793.1|	57.78	45	19	0	470	514	575	619	3e-09	69.3	668445466	hypothetical protein ZHAS_00002711 [Anopheles sinensis]
AGAP006434|AGAP006434-RA	gi|568249815|gb|ETN59594.1|	52.11	190	79	4	255	432	95	284	5e-53	193	568249815	hypothetical protein AND_008813 [Anopheles darlingi]
AGAP006434|AGAP006434-RA	gi|568249815|gb|ETN59594.1|	33.11	296	161	7	244	515	2	284	2e-36	147	568249815	hypothetical protein AND_008813 [Anopheles darlingi]
AGAP006434|AGAP006434-RA	gi|568249815|gb|ETN59594.1|	58.67	75	31	0	268	342	213	287	5e-20	100	568249815	hypothetical protein AND_008813 [Anopheles darlingi]
AGAP006434|AGAP006434-RA	gi|568249815|gb|ETN59594.1|	45.65	92	46	2	6	94	7	97	2e-15	86.7	568249815	hypothetical protein AND_008813 [Anopheles darlingi]
AGAP006434|AGAP006434-RA	gi|568249815|gb|ETN59594.1|	42.86	63	34	1	34	94	221	283	0.0001	54.3	568249815	hypothetical protein AND_008813 [Anopheles darlingi]
AGAP006434|AGAP006434-RA	gi|668445467|gb|KFB35794.1|	53.79	132	61	0	211	342	58	189	8e-36	142	668445467	AGAP006434-PA-like protein [Anopheles sinensis]
AGAP006434|AGAP006434-RA	gi|668445467|gb|KFB35794.1|	40.62	160	90	2	278	432	27	186	1e-30	127	668445467	AGAP006434-PA-like protein [Anopheles sinensis]
AGAP006434|AGAP006434-RA	gi|668445467|gb|KFB35794.1|	29.7	165	99	2	367	515	23	186	3e-15	84.7	668445467	AGAP006434-PA-like protein [Anopheles sinensis]
AGAP006434|AGAP006434-RA	gi|668445467|gb|KFB35794.1|	34.45	119	56	4	1	106	1	110	1e-08	64.3	668445467	AGAP006434-PA-like protein [Anopheles sinensis]
AGAP006434|AGAP006434-RA	gi|270297196|ref|NP_001161929.1|	23.56	505	340	13	40	516	759	1245	2e-32	142	270297196	peritrophic matrix protein 14 precursor [Tribolium castaneum]
AGAP006434|AGAP006434-RA	gi|270297196|ref|NP_001161929.1|	22.76	492	319	12	40	507	844	1298	5e-28	128	270297196	peritrophic matrix protein 14 precursor [Tribolium castaneum]
AGAP006434|AGAP006434-RA	gi|270297196|ref|NP_001161929.1|	32.73	220	140	4	293	507	593	809	8e-26	122	270297196	peritrophic matrix protein 14 precursor [Tribolium castaneum]
AGAP006434|AGAP006434-RA	gi|270297196|ref|NP_001161929.1|	31.49	235	142	7	280	507	672	894	2e-25	120	270297196	peritrophic matrix protein 14 precursor [Tribolium castaneum]
AGAP006434|AGAP006434-RA	gi|270297196|ref|NP_001161929.1|	30.08	266	156	7	262	507	4	259	3e-22	111	270297196	peritrophic matrix protein 14 precursor [Tribolium castaneum]
AGAP005869|AGAP005869-RA	gi|118787167|ref|XP_001237729.1|	100	218	0	0	1	218	1	218	9e-154	437	118787167	AGAP005869-PA [Anopheles gambiae str. PEST]	new	No description, hypothetical protein
AGAP005869|AGAP005869-RA	gi|668465854|gb|KFB52928.1|	67.12	219	59	4	6	218	14	225	2e-90	277	668465854	AGAP005869-PA-like protein [Anopheles sinensis]
AGAP005869|AGAP005869-RA	gi|568252432|gb|ETN61759.1|	51.06	235	97	5	1	218	1	234	2e-64	211	568252432	hypothetical protein AND_006577 [Anopheles darlingi]
AGAP005869|AGAP005869-RA	gi|157137077|ref|XP_001663876.1|	49.24	132	62	3	89	217	7	136	5e-32	124	157137077	hypothetical protein AaeL_AAEL003551 [Aedes aegypti]
AGAP005869|AGAP005869-RA	gi|170063614|ref|XP_001867178.1|	46.81	141	68	4	85	218	11	151	3e-29	117	170063614	conserved hypothetical protein [Culex quinquefasciatus]
AGAP005869|AGAP005869-RA	gi|498966103|ref|XP_004525729.1|	42.41	158	75	5	71	218	157	308	4e-25	110	498966103	PREDICTED: uncharacterized protein LOC101454677 [Ceratitis capitata]
AGAP005869|AGAP005869-RA	gi|557759066|ref|XP_005179259.1|	34.63	205	93	6	49	218	51	249	3e-20	95.9	557759066	PREDICTED: uncharacterized protein LOC101888001 [Musca domestica]
AGAP005869|AGAP005869-RA	gi|170067550|ref|XP_001868525.1|	44.26	122	61	4	91	205	8	129	5e-19	90.1	170067550	conserved hypothetical protein [Culex quinquefasciatus]
AGAP005869|AGAP005869-RA	gi|195377976|ref|XP_002047763.1|	29.13	230	126	8	16	218	5	224	3e-14	78.2	195377976	GJ11744 [Drosophila virilis]
AGAP005869|AGAP005869-RA	gi|642927265|ref|XP_008195199.1|	35.1	151	80	4	81	217	37	183	2e-13	75.5	642927265	PREDICTED: uncharacterized protein LOC103313525 [Tribolium castaneum]
AGAP005869|AGAP005869-RA	gi|195021116|ref|XP_001985332.1|	31.44	229	120	9	19	218	4	224	1e-12	73.2	195021116	GH14563 [Drosophila grimshawi]
AGAP005869|AGAP005869-RA	gi|195129421|ref|XP_002009154.1|	31.91	235	103	10	20	218	4	217	3e-12	72.4	195129421	GI13889 [Drosophila mojavensis]
AGAP005869|AGAP005869-RA	gi|194748677|ref|XP_001956771.1|	31.69	183	70	7	69	218	58	218	7e-12	70.9	194748677	GF10097 [Drosophila ananassae]
AGAP005869|AGAP005869-RA	gi|198465496|ref|XP_001353655.2|	31.97	244	109	8	5	218	7	223	2e-11	69.7	198465496	GA13406 [Drosophila pseudoobscura pseudoobscura]
AGAP005869|AGAP005869-RA	gi|195175062|ref|XP_002028282.1|	31.97	244	109	8	5	218	7	223	3e-11	69.3	195175062	GL17074 [Drosophila persimilis]
AGAP005869|AGAP005869-RA	gi|194866257|ref|XP_001971834.1|	29	200	70	6	69	218	51	228	7e-10	65.5	194866257	GG15190 [Drosophila erecta]
AGAP005869|AGAP005869-RA	gi|195441126|ref|XP_002068378.1|	34.62	182	67	8	75	217	72	240	9e-10	65.5	195441126	GK25156 [Drosophila willistoni]
AGAP005869|AGAP005869-RA	gi|646702048|gb|KDR11484.1|	31.68	161	91	5	74	216	27	186	6e-09	62.4	646702048	hypothetical protein L798_14552 [Zootermopsis nevadensis]
AGAP005869|AGAP005869-RA	gi|512900915|ref|XP_004925006.1|	31.11	135	82	3	91	217	22	153	9e-09	61.2	512900915	PREDICTED: uncharacterized protein LOC101742051 [Bombyx mori]
AGAP005869|AGAP005869-RA	gi|478254305|gb|ENN74559.1|	26.49	185	103	5	64	216	24	207	5e-08	60.1	478254305	hypothetical protein YQE_08881, partial [Dendroctonus ponderosae]
AGAP004883|AGAP004883-RA	gi|158292991|ref|XP_001688554.1|	100	180	0	0	1	180	1	180	2e-128	370	158292991	AGAP004883-PA [Anopheles gambiae str. PEST]	new	No description, hypothetical protein
AGAP004883|AGAP004883-RA	gi|668454164|gb|KFB42680.1|	48.74	199	64	4	8	178	2	190	1e-47	164	668454164	AGAP004883-PA-like protein [Anopheles sinensis]
AGAP004883|AGAP004883-RA	gi|668454165|gb|KFB42681.1|	52.9	138	59	2	23	154	18	155	5e-37	140	668454165	AGAP004883-PA-like protein [Anopheles sinensis]
AGAP004883|AGAP004883-RA	gi|170055230|ref|XP_001863490.1|	36	125	78	2	18	141	24	147	1e-17	86.3	170055230	conserved hypothetical protein [Culex quinquefasciatus]
AGAP004883|AGAP004883-RA	gi|157109372|ref|XP_001650640.1|	32.79	122	80	2	26	146	25	145	5e-16	81.3	157109372	hypothetical protein AaeL_AAEL015114 [Aedes aegypti]
AGAP004883|AGAP004883-RA	gi|157136944|ref|XP_001663873.1|	33.61	122	79	2	26	146	25	145	2e-15	79.7	157136944	hypothetical protein AaeL_AAEL013696 [Aedes aegypti]
AGAP004883|AGAP004883-RA	gi|157124402|ref|XP_001660460.1|	31.15	122	76	2	13	130	8	125	2e-11	68.6	157124402	hypothetical protein AaeL_AAEL009836 [Aedes aegypti]
AGAP004883|AGAP004883-RA	gi|157124410|ref|XP_001660464.1|	28.23	124	81	4	10	128	3	123	2e-08	59.7	157124410	hypothetical protein AaeL_AAEL009844 [Aedes aegypti]
AGAP004883|AGAP004883-RA	gi|157124404|ref|XP_001660461.1|	27.52	109	78	1	27	134	30	138	6e-07	57.8	157124404	hypothetical protein AaeL_AAEL009837 [Aedes aegypti]
AGAP004883|AGAP004883-RA	gi|157124404|ref|XP_001660461.1|	33.33	102	61	4	26	124	252	349	1e-06	57	157124404	hypothetical protein AaeL_AAEL009837 [Aedes aegypti]
AGAP004883|AGAP004883-RA	gi|403183079|gb|EJY57839.1|	34.17	120	71	5	16	131	14	129	3e-06	55.8	403183079	AAEL017022-PA [Aedes aegypti]
AGAP004883|AGAP004883-RA	gi|668445083|gb|KFB35536.1|	29.71	138	85	4	12	145	48	177	4e-05	51.6	668445083	AGAP013105-PA-like protein [Anopheles sinensis]
AGAP004883|AGAP004883-RA	gi|568248004|gb|ETN57900.1|	26.77	127	78	4	9	131	1	116	0.0005	47.8	568248004	hypothetical protein AND_010525 [Anopheles darlingi]
AGAP006756|AGAP006756-RA	gi|158286891|ref|XP_001688147.1|	100	1004	0	0	1	1004	1	1004	0	2054	158286891	AGAP006756-PA [Anopheles gambiae str. PEST]	new	loosely microtubule associated protein
AGAP006756|AGAP006756-RA	gi|668463606|gb|KFB51018.1|	58.79	1109	331	30	1	1004	1	1088	0	1112	668463606	hypothetical protein ZHAS_00019065 [Anopheles sinensis]
AGAP006756|AGAP006756-RA	gi|568257173|gb|ETN65512.1|	58.87	1094	321	36	1	1004	1	1055	0	1092	568257173	microtubule-associated protein futsch [Anopheles darlingi]
AGAP006756|AGAP006756-RA	gi|157129099|ref|XP_001661607.1|	41.05	994	442	39	51	1004	44	933	0	572	157129099	hypothetical protein AaeL_AAEL011350 [Aedes aegypti]
AGAP003740|AGAP003740-RA	gi|347970516|ref|XP_001688279.2|	100	733	0	0	1	733	1	733	0	1520	347970516	AGAP003740-PA [Anopheles gambiae str. PEST]	new	No description, hypothetical protein
AGAP003740|AGAP003740-RA	gi|668455093|gb|KFB43435.1|	55.78	778	243	31	1	716	1	739	0	705	668455093	AGAP003740-PA-like protein [Anopheles sinensis]
AGAP003740|AGAP003740-RA	gi|568251001|gb|ETN60601.1|	49.68	793	287	26	1	721	1	753	0	628	568251001	hypothetical protein AND_007769 [Anopheles darlingi]
AGAP003740|AGAP003740-RA	gi|170053951|ref|XP_001862907.1|	42.6	770	326	26	1	723	1	701	9e-147	457	170053951	conserved hypothetical protein [Culex quinquefasciatus]
AGAP003740|AGAP003740-RA	gi|157116970|ref|XP_001652912.1|	40.21	771	323	28	1	713	1	691	3e-131	417	157116970	hypothetical protein AaeL_AAEL007813 [Aedes aegypti]
AGAP003740|AGAP003740-RA	gi|195131837|ref|XP_002010352.1|	25.43	822	406	36	7	715	1	728	3e-25	121	195131837	GI15874 [Drosophila mojavensis]
AGAP003740|AGAP003740-RA	gi|195393896|ref|XP_002055588.1|	25.82	821	408	41	2	714	23	750	2e-24	119	195393896	GJ18701 [Drosophila virilis]
AGAP003740|AGAP003740-RA	gi|499004475|ref|XP_004535341.1|	28.54	417	205	20	1	362	1	379	3e-24	118	499004475	PREDICTED: mitosis initiation protein fs(1)Ya-like [Ceratitis capitata]
AGAP003740|AGAP003740-RA	gi|557784233|ref|XP_005191720.1|	24.85	829	422	40	1	717	1	740	2e-23	115	557784233	PREDICTED: mitosis initiation protein fs(1)Ya-like [Musca domestica]
AGAP003740|AGAP003740-RA	gi|195447112|ref|XP_002071069.1|	23.64	829	400	34	4	715	14	726	4e-21	108	195447112	GK25598 [Drosophila willistoni]
AGAP003740|AGAP003740-RA	gi|195039558|ref|XP_001990903.1|	28.26	414	200	21	5	359	7	382	2e-17	97.1	195039558	GH12381 [Drosophila grimshawi]
AGAP003740|AGAP003740-RA	gi|195477499|ref|XP_002100224.1|	22.9	821	402	35	4	714	12	711	2e-17	97.1	195477499	GE16278 [Drosophila yakuba]
AGAP003740|AGAP003740-RA	gi|194887501|ref|XP_001976747.1|	28.25	400	200	17	4	359	12	368	5e-17	95.5	194887501	GG18625 [Drosophila erecta]
AGAP003740|AGAP003740-RA	gi|195165633|ref|XP_002023643.1|	26.7	412	186	15	6	359	6	359	1e-15	90.1	195165633	GL19916 [Drosophila persimilis]
AGAP003740|AGAP003740-RA	gi|198468198|ref|XP_001354644.2|	26.11	406	196	15	6	359	6	359	5e-15	89	198468198	GA15438 [Drosophila pseudoobscura pseudoobscura]
AGAP003740|AGAP003740-RA	gi|194766644|ref|XP_001965434.1|	25.13	382	171	12	1	312	9	345	6e-11	75.9	194766644	GF22453 [Drosophila ananassae]
AGAP003740|AGAP003740-RA	gi|195362011|ref|XP_002045527.1|	24.26	540	274	25	166	632	43	520	1e-09	71.6	195362011	GM16933 [Drosophila sechellia]
AGAP003740|AGAP003740-RA	gi|195554156|ref|XP_002076851.1|	23.66	617	316	28	166	714	368	897	1e-09	72	195554156	GD24737 [Drosophila simulans]
AGAP003740|AGAP003740-RA	gi|3255950|emb|CAA16819.1|	31.72	227	98	11	166	362	161	360	6e-09	69.3	3255950	EG:95B7.4 [Drosophila melanogaster]
AGAP003740|AGAP003740-RA	gi|3255950|emb|CAA16819.1|	33.33	102	39	3	4	80	12	109	9e-06	59.3	3255950	EG:95B7.4 [Drosophila melanogaster]
AGAP006785|AGAP006785-RA	gi|118778928|ref|XP_565412.2|	100	399	0	0	1	399	1	399	0	823	118778928	AGAP006785-PA [Anopheles gambiae str. PEST]	new	No description, hypothetical protein
AGAP006785|AGAP006785-RA	gi|170035013|ref|XP_001845366.1|	44.39	401	182	7	25	388	35	431	4e-91	299	170035013	BTB/POZ domain-containing protein 9 [Culex quinquefasciatus]
AGAP006785|AGAP006785-RA	gi|403183373|gb|EJY58046.1|	44.14	401	183	7	25	388	308	704	1e-89	301	403183373	AAEL017239-PA [Aedes aegypti]
AGAP006785|AGAP006785-RA	gi|158296325|ref|XP_316728.3|	44.09	372	200	6	19	384	1	370	2e-88	285	158296325	AGAP006690-PA [Anopheles gambiae str. PEST]
AGAP006785|AGAP006785-RA	gi|668463696|gb|KFB51108.1|	44.58	397	184	6	25	385	26	422	6e-88	290	668463696	AGAP006714-PA-like protein [Anopheles sinensis]
AGAP006785|AGAP006785-RA	gi|568253775|gb|ETN62841.1|	45.97	385	170	6	20	369	30	411	1e-87	289	568253775	BTB/POZ domain-containing protein 9 [Anopheles darlingi]
AGAP006785|AGAP006785-RA	gi|158286953|ref|XP_309029.4|	45.72	409	176	9	16	385	11	412	4e-86	285	158286953	AGAP006714-PA [Anopheles gambiae str. PEST]
AGAP006785|AGAP006785-RA	gi|158296323|ref|XP_316727.4|	42.74	365	199	6	25	384	7	366	5e-85	275	158296323	AGAP006689-PA [Anopheles gambiae str. PEST]
AGAP006785|AGAP006785-RA	gi|557781142|ref|XP_005190191.1|	42.33	378	185	5	25	372	20	394	1e-83	280	557781142	PREDICTED: BTB/POZ domain-containing protein 9 [Musca domestica]
AGAP006785|AGAP006785-RA	gi|158293515|ref|XP_314856.3|	42.09	373	203	6	26	386	5	376	2e-83	271	158293515	AGAP008739-PA [Anopheles gambiae str. PEST]
AGAP006785|AGAP006785-RA	gi|499014276|ref|XP_004537745.1|	40.63	379	190	5	25	372	18	392	2e-80	270	499014276	PREDICTED: BTB/POZ domain-containing protein 9-like isoform X1 [Ceratitis capitata]
AGAP006785|AGAP006785-RA	gi|499014280|ref|XP_004537746.1|	41.69	367	179	5	37	372	1	363	3e-80	269	499014280	PREDICTED: BTB/POZ domain-containing protein 9-like isoform X2 [Ceratitis capitata]
AGAP006785|AGAP006785-RA	gi|195398857|ref|XP_002058037.1|	40.67	386	194	6	17	372	25	405	5e-79	269	195398857	GJ15860 [Drosophila virilis]
AGAP006785|AGAP006785-RA	gi|195438659|ref|XP_002067250.1|	41.53	378	188	5	25	372	41	415	8e-79	269	195438659	GK16320 [Drosophila willistoni]
AGAP006785|AGAP006785-RA	gi|194889998|ref|XP_001977209.1|	42.7	363	175	5	37	369	51	410	9e-79	269	194889998	GG18368 [Drosophila erecta]
AGAP006785|AGAP006785-RA	gi|195481980|ref|XP_002101859.1|	42.7	363	175	5	37	369	51	410	2e-78	268	195481980	GE17855 [Drosophila yakuba]
AGAP006785|AGAP006785-RA	gi|18859799|ref|NP_572649.1|	42.35	366	178	5	37	372	36	398	2e-77	265	18859799	BTB (POZ) domain containing 9 ortholog, isoform A [Drosophila melanogaster]
AGAP006785|AGAP006785-RA	gi|195132526|ref|XP_002010694.1|	39.7	398	202	6	2	369	20	409	4e-77	264	195132526	GI21681 [Drosophila mojavensis]
AGAP006785|AGAP006785-RA	gi|194762720|ref|XP_001963482.1|	40.21	378	193	5	25	372	40	414	2e-76	262	194762720	GF20424 [Drosophila ananassae]
AGAP006785|AGAP006785-RA	gi|195350742|ref|XP_002041897.1|	49.45	273	131	4	37	308	36	302	3e-76	250	195350742	GM11431 [Drosophila sechellia]
AGAP005291|AGAP005291-RA	gi|158287017|ref|XP_001237175.2|	100	1923	0	0	1	1923	1	1923	0	3932	158287017	AGAP005291-PA [Anopheles gambiae str. PEST]	new	No description, hypothetical protein
AGAP005291|AGAP005291-RA	gi|158287019|ref|XP_309080.4|	100	707	0	0	1217	1923	327	1033	0	1329	158287019	AGAP005291-PB [Anopheles gambiae str. PEST]
AGAP005291|AGAP005291-RA	gi|158287019|ref|XP_309080.4|	100	291	0	0	806	1096	1	291	3e-154	515	158287019	AGAP005291-PB [Anopheles gambiae str. PEST]
AGAP005291|AGAP005291-RA	gi|568253725|gb|ETN62802.1|	60.01	1378	428	35	577	1883	661	1986	0	1314	568253725	hypothetical protein AND_005482 [Anopheles darlingi]
AGAP005291|AGAP005291-RA	gi|568253725|gb|ETN62802.1|	41.12	411	147	16	45	387	27	410	6e-32	147	568253725	hypothetical protein AND_005482 [Anopheles darlingi]
AGAP005291|AGAP005291-RA	gi|668454191|gb|KFB42707.1|	66.91	955	252	15	785	1705	681	1605	0	1150	668454191	hypothetical protein ZHAS_00010446 [Anopheles sinensis]
AGAP005291|AGAP005291-RA	gi|668454191|gb|KFB42707.1|	48.8	332	119	15	43	358	7	303	3e-40	174	668454191	hypothetical protein ZHAS_00010446 [Anopheles sinensis]
AGAP005291|AGAP005291-RA	gi|157120615|ref|XP_001659688.1|	48.9	1458	455	40	401	1831	258	1452	0	1096	157120615	lupus la ribonucleoprotein [Aedes aegypti]
AGAP005291|AGAP005291-RA	gi|157104681|ref|XP_001648521.1|	52.22	812	231	17	854	1659	1	661	0	723	157104681	lupus la ribonucleoprotein [Aedes aegypti]
AGAP005291|AGAP005291-RA	gi|170029771|ref|XP_001842765.1|	66.55	595	120	12	1271	1829	1142	1693	0	709	170029771	lupus la ribonucleoprotein [Culex quinquefasciatus]
AGAP005291|AGAP005291-RA	gi|170029771|ref|XP_001842765.1|	38.02	668	200	29	565	1176	551	1060	3e-64	253	170029771	lupus la ribonucleoprotein [Culex quinquefasciatus]
[truncated: 3,338 more rows]

## Sheet: Final output
AGAP000023	AGAP000023|AGAP000023-RA	No description
AGAP000062	AGAP000062|AGAP000062-RA	No description					#N/A
AGAP000065	AGAP000065|AGAP000065-RA	No description					#N/A
AGAP000129	AGAP000129|AGAP000129-RA	protease of some sort					#N/A
AGAP000151	AGAP000151|AGAP000151-RA	No description					#N/A
AGAP000152	AGAP000152|AGAP000152-RA	No description					#N/A
AGAP000296	AGAP000296|AGAP000296-RA	No description					#N/A
AGAP000297	AGAP000297|AGAP000297-RA	No description					#N/A
AGAP000323	AGAP000323|AGAP000323-RA	No description					#N/A
AGAP000403	AGAP000403|AGAP000403-RA	rasputin (culex)					#N/A
AGAP000550	AGAP000550|AGAP000550-RA	No description					#N/A
AGAP000570	AGAP000570|AGAP000570-RA	salivary or midgut protein					#N/A
AGAP000586	AGAP000586|AGAP000586-RA	No description					#N/A
AGAP000603	AGAP000603|AGAP000603-RA	No description					#N/A
AGAP000604	AGAP000604|AGAP000604-RA	No description					#N/A
AGAP000605	AGAP000605|AGAP000605-RA	No description					#N/A
AGAP000609	AGAP000609|AGAP000609-RA	Loosely salivary protein related					#N/A
AGAP000611	AGAP000611|AGAP000611-RA	Salivary protein					#N/A
AGAP000612	AGAP000612|AGAP000612-RA	salivary gland protein					#N/A
AGAP000630	AGAP000630|AGAP000630-RA	similar to kinase-activating death domain protein or Rab3 GDP-GTP exchange factor					#N/A
AGAP000743	AGAP000743|AGAP000743-RB	No description					#N/A
AGAP000755	AGAP000755|AGAP000755-RA	No description					#N/A
AGAP000837	AGAP000837|AGAP000837-RA	No description					#N/A
AGAP000906	AGAP000906|AGAP000906-RA	No description					#N/A
AGAP001107	AGAP001107|AGAP001107-RA	No description					#N/A
AGAP001111	AGAP001111|AGAP001111-RA	glucosidase-like, loosely					#N/A
AGAP001182	AGAP001182|AGAP001182-RA	Salivary protein					#N/A
AGAP001192	AGAP001192|AGAP001192-RA	mucin					#N/A
AGAP001193	AGAP001193|AGAP001193-RA	No description					#N/A
AGAP001194	AGAP001194|AGAP001194-RA	Microtubule-associated protein					#N/A
AGAP001352	AGAP001352|AGAP001352-RA	No description					#N/A
AGAP001374	AGAP001374|AGAP001374-RA	TRIO Salivary gland protein					#N/A
AGAP001496	AGAP001496|AGAP001496-RA	No description					#N/A
AGAP001525	AGAP001525|AGAP001525-RA	Zinc finger domain, nothing else					#N/A
AGAP001582	AGAP001582|AGAP001582-RA	No description					#N/A
AGAP001610	AGAP001610|AGAP001610-RA	No description					#N/A
AGAP001643	AGAP001643|AGAP001643-RA	No description					#N/A
AGAP001678	AGAP001678|AGAP001678-RA	tensin (Anopheles gambiae)					#N/A
AGAP001739	AGAP001739|AGAP001739-RA	No description					#N/A
AGAP001819	AGAP001819|AGAP001819-RA	No description					#N/A
AGAP001890	AGAP001890|AGAP001890-RA	loosely metallothionein-2 (housefly)					#N/A
AGAP001949	AGAP001949|AGAP001949-RA	No description					#N/A
AGAP001989	AGAP001989|AGAP001989-RA	No description					#N/A
AGAP002053	AGAP002053|AGAP002053-RA	No description					#N/A
AGAP002093	AGAP002093|AGAP002093-RA	cation/proton antiporter (anopheles darlingi) Very good coverage					#N/A
AGAP002102	AGAP002102|AGAP002102-RA	Alpha amylase or glucosidase or maltase					#N/A
AGAP002131	AGAP002131|AGAP002131-RA	No description					#N/A
AGAP002134	AGAP002134|AGAP002134-RA	No description					#N/A
AGAP002159	AGAP002159|AGAP002159-RA	juntophilin (aedes)					#N/A
AGAP002181	AGAP002181|AGAP002181-RA	No description					#N/A
AGAP002274	AGAP002274|AGAP002274-RB	Ankyrin 2 (anopheles darlingi)					#N/A
AGAP002363	AGAP002363|AGAP002363-RA	some sort of transmembrane protein, thioredoxin domain (Anopheles and Copitolermes formosanus)					#N/A
AGAP002399	AGAP002399|AGAP002399-RA	No description					#N/A
AGAP002408	AGAP002408|AGAP002408-RA	No description					#N/A
AGAP002456	AGAP002456|AGAP002456-RA	Sarcalumenin (aedes, culex)					#N/A
AGAP002572	AGAP002572|AGAP002572-RA	No description					#N/A
AGAP002604	AGAP002604|AGAP002604-RA	No description					#N/A
AGAP002629	AGAP002629|AGAP002629-RA	No description					#N/A
AGAP002632	AGAP002632|AGAP002632-RA	No description					#N/A
AGAP002643	AGAP002643|AGAP002643-RA	No description					#N/A
AGAP002654	AGAP002654|AGAP002654-RA	No description					#N/A
AGAP002705	AGAP002705|AGAP002705-RA	contains a zinc finger domain					#N/A
AGAP002789	AGAP002789|AGAP002789-RA	No description					#N/A
AGAP002913	AGAP002913|AGAP002913-RA	No description					#N/A
AGAP002928	AGAP002928|AGAP002928-RA	No description					#N/A
AGAP003038	AGAP003038|AGAP003038-RA	organic cation transporter (anopheles darlingi and aedes aegypti)					#N/A
AGAP003043	AGAP003043|AGAP003043-RA	Lamin (structural nuclear filaments, transcriptional regulation)					#N/A
AGAP003229	AGAP003229|AGAP003229-RA	No description					#N/A
AGAP003319	AGAP003319|AGAP003319-RA	Timp-3 (tissue inhibitor of metalloprotease)					#N/A
AGAP003444	AGAP003444|AGAP003444-RA	potential salivary protein					#N/A
AGAP003453	AGAP003453|AGAP003453-RA	No description					#N/A
AGAP003474	AGAP003474|AGAP003474-RA	No description					#N/A
AGAP003550	AGAP003550|AGAP003550-RA	60S ribosomal (Anopheles sinensis)					#N/A
AGAP003580	AGAP003580|AGAP003580-RA	phosphatidylethanolamine-binding					#N/A
AGAP003620	AGAP003620|AGAP003620-RA	No description					#N/A
AGAP003638	AGAP003638|AGAP003638-RA	No description					#N/A
AGAP003649	AGAP003649|AGAP003649-RB	zinc finger protein (culex quinq, aedes aegypti)					#N/A
AGAP003713	AGAP003713|AGAP003713-RA	No description					#N/A
AGAP003732	AGAP003732|AGAP003732-RA	No description					#N/A
AGAP003740	AGAP003740|AGAP003740-RA	No description					#N/A
AGAP003753	AGAP003753|AGAP003753-RB	PFTAIRE-interacting factor 1A (Anopheles darlingi, culex quinq, aedes)					#N/A
AGAP003762	AGAP003762|AGAP003762-RA	No description					#N/A
AGAP003767	AGAP003767|AGAP003767-RA	No description					#N/A
AGAP003878	AGAP003878|AGAP003878-RA	Leucine-rich repeat-transmembrane protein (Anopheles darlingi, Aedes aegypti, culex quinq)					#N/A
AGAP003914	AGAP003914|AGAP003914-RA	pumilio (anopheles darlingi, culex quinq)					#N/A
AGAP003926	AGAP003926|AGAP003926-RA	No description					#N/A
AGAP003995	AGAP003995|AGAP003995-RA	alpha-glucosidase (anopheles darlingi, aedes, culex), good match					#N/A
AGAP004008	AGAP004008|AGAP004008-RA	No description					#N/A
AGAP004016	AGAP004016|AGAP004016-RA	No description					#N/A
AGAP004334	AGAP004334|AGAP004334-RA	No description					#N/A
AGAP004490	AGAP004490|AGAP004490-RA	No description					#N/A
AGAP004516	AGAP004516|AGAP004516-RA	No description					#N/A
AGAP004530	AGAP004530|AGAP004530-RA	No description					#N/A
AGAP004588	AGAP004588|AGAP004588-RA	nuclear interacting protein					#N/A
AGAP004626	AGAP004626|AGAP004626-RA	Actin binding protein (culex quinq, Anopheles sinensis, aedes aegypti)					#N/A
AGAP004700	AGAP004700|AGAP004700-RA	No description					#N/A
AGAP004732	AGAP004732|AGAP004732-RA	No description					#N/A
AGAP004830	AGAP004830|AGAP004830-RA	No description					#N/A
AGAP004883	AGAP004883|AGAP004883-RA	No description					#N/A
AGAP004916	AGAP004916|AGAP004916-RA	loosely fibrinogen (aedes aegypti)					#N/A
AGAP004987	AGAP004987|AGAP004987-RA	No description					#N/A
AGAP004988	AGAP004988|AGAP004988-RA	No description					#N/A
AGAP005065	AGAP005065|AGAP005065-RA	loosely serine-type endopeptidase (Aedes aegypti)					#N/A
AGAP005088	AGAP005088|AGAP005088-RA	No description					#N/A
AGAP005106	AGAP005106|AGAP005106-RA	No description					#N/A
AGAP005188	AGAP005188|AGAP005188-RA	No description					#N/A
AGAP005194	AGAP005194|AGAP005194-RA	No description					#N/A
AGAP005195	AGAP005195|AGAP005195-RA	No description					#N/A
AGAP005291	AGAP005291|AGAP005291-RA	No description					#N/A
AGAP005310	AGAP005310|AGAP005310-RA	chymotrypsin or serine-type endopeptidase (loosely)					#N/A
AGAP005369	AGAP005369|AGAP005369-RA	No description					#N/A
AGAP005611	AGAP005611|AGAP005611-RA	No description					#N/A
AGAP005733	AGAP005733|AGAP005733-RA	No description					#N/A
AGAP005803	AGAP005803|AGAP005803-RA	No description					#N/A
AGAP005807	AGAP005807|AGAP005807-RA	No description					#N/A
AGAP005832	AGAP005832|AGAP005832-RB	aspartyl/asparaginyl beta-hydroxylase domain (anopheles darlingi)					#N/A
AGAP005869	AGAP005869|AGAP005869-RA	No description					#N/A
AGAP005888	AGAP005888|AGAP005888-RA	No description					#N/A
AGAP005889	AGAP005889|AGAP005889-RA	No description					#N/A
AGAP005890	AGAP005890|AGAP005890-RA	No description					#N/A
AGAP006062	AGAP006062|AGAP006062-RA	No description					#N/A
AGAP006102	AGAP006102|AGAP006102-RA	PRS1 (ribose phosphate diphosphokinase subunit), parital (an. gambiae)					#N/A
AGAP006103	AGAP006103|AGAP006103-RC	No description					#N/A
AGAP006194	AGAP006194|AGAP006194-RA	No description					#N/A
AGAP006195	AGAP006195|AGAP006195-RA	No description					#N/A
AGAP006275	AGAP006275|AGAP006275-RA	No description					#N/A
AGAP006278	AGAP006278|AGAP006278-RA	D7 Protein, looselly					#N/A
AGAP006339	AGAP006339|AGAP006339-RA	No description					#N/A
AGAP006370	AGAP006370|AGAP006370-RA	No description					#N/A
AGAP006385	AGAP006385|AGAP006385-RA	protease or trypsin (late or precurser)					#N/A
AGAP006398	AGAP006398|AGAP006398-RA	No description					#N/A
AGAP006404	AGAP006404|AGAP006404-RA	No description					#N/A
AGAP006432	AGAP006432|AGAP006432-RA	ICHIT (almost perfect match, chitin metabolism)					#N/A
AGAP006433	AGAP006433|AGAP006433-RA	very loosely peritrophic matrix protein precurser					#N/A
AGAP006434	AGAP006434|AGAP006434-RA	No description					#N/A
AGAP006442	AGAP006442|AGAP006442-RA	No description					#N/A
AGAP006480	AGAP006480|AGAP006480-RA	probably GGY family antimicrobial peptide (anopheles funestus)					#N/A
AGAP006494	AGAP006494|AGAP006494-RA	No description					#N/A
AGAP006495	AGAP006495|AGAP006495-RA	putative secreted salivary protein					#N/A
AGAP006504	AGAP006504|AGAP006504-RA	SG2-like salivary protein					#N/A
AGAP006506	AGAP006506|AGAP006506-RA	SG2 salivary protein (anopheles gambiae)					#N/A
AGAP006507	AGAP006507|AGAP006507-RA	salivary protein SG3					#N/A
AGAP006543	AGAP006543|AGAP006543-RA	No description					#N/A
AGAP006602	AGAP006602|AGAP006602-RA	No description					#N/A
AGAP006609	AGAP006609|AGAP006609-RA	organic cation transporter (drosophila) - loosely)					#N/A
AGAP006702	AGAP006702|AGAP006702-RB	loosely Smaug protein (aedes aegypti, culex quinq)					#N/A
AGAP006756	AGAP006756|AGAP006756-RA	loosely microtubule associated protein					#N/A
AGAP006772	AGAP006772|AGAP006772-RA	No description					#N/A
AGAP006785	AGAP006785|AGAP006785-RA	No description					#N/A
AGAP006793	AGAP006793|AGAP006793-RA	very loosely mucin					#N/A
AGAP006823	AGAP006823|AGAP006823-RA	No description					#N/A
AGAP006935	AGAP006935|AGAP006935-RC	rap55 (anopheles darlingi, aedes aegypti)					#N/A
AGAP007049	AGAP007049|AGAP007049-RA	No description					#N/A
AGAP007061	AGAP007061|AGAP007061-RA	Leucine-rich repeat-containing protein					#N/A
AGAP007206	AGAP007206|AGAP007206-RA	No description					#N/A
AGAP007364	AGAP007364|AGAP007364-RA	maternal protein exuperantia? (anopheles darlingi)					#N/A
AGAP007365	AGAP007365|AGAP007365-RA	maternal protein exuperantia (anopheles darlingi, sinensis, culex quinq)					#N/A
AGAP007413	AGAP007413|AGAP007413-RA	No description					#N/A
AGAP007534	AGAP007534|AGAP007534-RC	heat shock protein 67B2 (anopheles gambiae)					#N/A
AGAP007552	AGAP007552|AGAP007552-RA	No description					#N/A
AGAP007553	AGAP007553|AGAP007553-RA	No description					#N/A
AGAP007563	AGAP007563|AGAP007563-RB	No description					#N/A
AGAP007612	AGAP007612|AGAP007612-RA	No description					#N/A
AGAP007663	AGAP007663|AGAP007663-RA	No description					#N/A
AGAP007711	AGAP007711|AGAP007711-RA	No description					#N/A
AGAP007745	AGAP007745|AGAP007745-RA	No description					#N/A
AGAP007747	AGAP007747|AGAP007747-RA	No description					#N/A
AGAP007754	AGAP007754|AGAP007754-RA	fairly good match with sugar transporter (anopheles darlingi)
AGAP007767	AGAP007767|AGAP007767-RA	loosely bZIP1 (anopheles stephensi)
AGAP007774	AGAP007774|AGAP007774-RA	No description
AGAP007777	AGAP007777|AGAP007777-RA	No description
AGAP007823	AGAP007823|AGAP007823-RA	No description
AGAP007888	AGAP007888|AGAP007888-RA	partial match with blastoderm specific protein 25d (anopheles darlingi, culex quinq)
AGAP007949	AGAP007949|AGAP007949-RA	No description
AGAP007959	AGAP007959|AGAP007959-RA	No description
AGAP008004	AGAP008004|AGAP008004-RA	cE5/F1 protein (anopheles gambiae)
AGAP008013	AGAP008013|AGAP008013-RA	No description
AGAP008014	AGAP008014|AGAP008014-RD	No description
AGAP008065	AGAP008065|AGAP008065-RA	No description
AGAP008082	AGAP008082|AGAP008082-RB	almost perfect match with neuroendocrine protein 7b2 (anopheles darlingi, aedes aegypti)
AGAP008113	AGAP008113|AGAP008113-RA	No description
AGAP008281	AGAP008281|AGAP008281-RA	D7R1-related salivary protein
AGAP008282	AGAP008282|AGAP008282-RA	D7R1-related salivary protein (anopheles gambiae)
AGAP008283	AGAP008283|AGAP008283-RA	D7r3-related salivary protein (anopheles gambiae, arabiensis)
AGAP008284	AGAP008284|AGAP008284-RA	D7R1-related salivary protein (anopheles gambiae)
AGAP008318	AGAP008318|AGAP008318-RA	No description
AGAP008410	AGAP008410|AGAP008410-RA	No description
AGAP008432	AGAP008432|AGAP008432-RD	No description
AGAP008487	AGAP008487|AGAP008487-RA	sphingomyelin phosphdiesterase (anopheles darlingi)
AGAP008556	AGAP008556|AGAP008556-RA	partial alignment with toucan protein (anopheles darlingi, culex quinq)
AGAP008624	AGAP008624|AGAP008624-RA	mostly no description but partial match to gametocyte specific factor 1
AGAP008638	AGAP008638|AGAP008638-RA	very partial match with E3 ubiquitin protein ligase
AGAP008648	AGAP008648|AGAP008648-RA	No description
AGAP008688	AGAP008688|AGAP008688-RA	No description
AGAP008696	AGAP008696|AGAP008696-RA	No description
AGAP008762	AGAP008762|AGAP008762-RA	cAMP-responsive element-binding protein-like 2 (anopheles darlingi)
AGAP008774	AGAP008774|AGAP008774-RA	SCO1, mitochondrial (anopheles sinensis and darlingi)
AGAP008807	AGAP008807|AGAP008807-RA	No description
AGAP008810	AGAP008810|AGAP008810-RA	No description
AGAP008879	AGAP008879|AGAP008879-RA	No description
AGAP008903	AGAP008903|AGAP008903-RA	leukocyte receptor (anopheles sinensis)
AGAP008922	AGAP008922|AGAP008922-RA	No description
AGAP008924	AGAP008924|AGAP008924-RA	La-related protein (anopheles darlingi)
AGAP008963	AGAP008963|AGAP008963-RA	alpha-glucosidase (anopheles darlingi)
AGAP009051	AGAP009051|AGAP009051-RA	No description
AGAP009146	AGAP009146|AGAP009146-RA	No description
AGAP009224	AGAP009224|AGAP009224-RD	predicted quinone oxidoreductase-like protein (culex quinq)
AGAP009313	AGAP009313|AGAP009313-RA	No description
AGAP009388	AGAP009388|AGAP009388-RA	No description
AGAP009430	AGAP009430|AGAP009430-RA	No description
AGAP009448	AGAP009448|AGAP009448-RA	No description
AGAP009527	AGAP009527|AGAP009527-RA	Kazal domain-containing protein
AGAP009635	AGAP009635|AGAP009635-RA	No description
AGAP009636	AGAP009636|AGAP009636-RA	No description
AGAP009638	AGAP009638|AGAP009638-RA	No description
AGAP009682	AGAP009682|AGAP009682-RA	No description
AGAP009825	AGAP009825|AGAP009825-RA	No description
AGAP009830	AGAP009830|AGAP009830-RA	No description
AGAP009974	AGAP009974|AGAP009974-RA	almost perfect match with anti-platelet protein (anopheles gambiae), partial match with 30kDa salivary anitgen family protein (anopheles funestus)
AGAP009976	AGAP009976|AGAP009976-RA	No description
AGAP009982	AGAP009982|AGAP009982-RA	No description
AGAP009990	AGAP009990|AGAP009990-RA	No description
AGAP010266	AGAP010266|AGAP010266-RA	No description
AGAP010304	AGAP010304|AGAP010304-RA	transmembrane protein, vacuole membrane protein
AGAP010357	AGAP010357|AGAP010357-RA	No description
AGAP010479	AGAP010479|AGAP010479-RA	enolase binding protein (anopheles arabiensis)
AGAP010548	AGAP010548|AGAP010548-RA	No description
AGAP010640	AGAP010640|AGAP010640-RA	No description
AGAP010645	AGAP010645|AGAP010645-RA	cathepsin (anopheles darlingi)
AGAP010735	AGAP010735|AGAP010735-RA	some sort of peroxidase
AGAP010789	AGAP010789|AGAP010789-RA	No description
AGAP010805	AGAP010805|AGAP010805-RA	No description
AGAP010881	AGAP010881|AGAP010881-RA	monocarboxylate transporter (anopheles darlingi)
AGAP010975	AGAP010975|AGAP010975-RA	potassim-dependent sodium-calcium exchanger (anopheles darlingi, aedes aegypti, culex quinq)
AGAP011056	AGAP011056|AGAP011056-RA	No description
AGAP011317	AGAP011317|AGAP011317-RA	No description
AGAP011356	AGAP011356|AGAP011356-RA	No description
AGAP011396	AGAP011396|AGAP011396-RA	kakapo (Anopheles darlingi, Aedes aegypti, culex quinq)
AGAP011453	AGAP011453|AGAP011453-RA	transferrin (anopheles darlingi)
AGAP011534	AGAP011534|AGAP011534-RA	No description
AGAP011571	AGAP011571|AGAP011571-RA	No description
AGAP011630	AGAP011630|AGAP011630-RA	No description
AGAP011897	AGAP011897|AGAP011897-RA	No description
AGAP011923	AGAP011923|AGAP011923-RA	No description
AGAP012040	AGAP012040|AGAP012040-RA	No description
AGAP012310	AGAP012310|AGAP012310-RA	No description
AGAP012433	AGAP012433|AGAP012433-RA	voltage-gated calcium channel alpha 1 subunit (anopheles gambiae)
AGAP012443	AGAP012443|AGAP012443-RA	No description
AGAP012571	AGAP012571|AGAP012571-RA	No description
AGAP012577	AGAP012577|AGAP012577-RA	Cathepsin I
AGAP012952	AGAP012952|AGAP012952-RA	No description
AGAP012956	AGAP012956|AGAP012956-RA	No description
AGAP012964	AGAP012964|AGAP012964-RA	No description
AGAP013028	AGAP013028|AGAP013028-RA	No description
AGAP013109	AGAP013109|AGAP013109-RA	vitellogenin 2 (anopheles gambiae)
AGAP013137	AGAP013137|AGAP013137-RA	No description
AGAP013202	AGAP013202|AGAP013202-RA	No description
AGAP013215	AGAP013215|AGAP013215-RA	No description
AGAP013341	AGAP013341|AGAP013341-RA	No description
AGAP013359	AGAP013359|AGAP013359-RA	No description
AGAP013362	AGAP013362|AGAP013362-RA	No description
AGAP013365	AGAP013365|AGAP013365-RA	apolipophorin-III (anopheles sinensis, anopheles darlingi)
AGAP013510	AGAP013510|AGAP013510-RA	No description
AGAP013533	AGAP013533|AGAP013533-RA	No description
AGAP013543	AGAP013543|AGAP013543-RA	No description
AGAP028093	AGAP028093|AGAP028093-RA	partial match with eukaryotic translation initiation factor 4 gamma (aedes aegypti)
AGAP028095	AGAP028095|AGAP028095-RA	No description
AGAP028108	AGAP028108|AGAP028108-RA	NIEMANN PICK TYPE C-2a (anopheles darlingi, culex quinq) or homologue
AGAP028109	AGAP028109|AGAP028109-RA	No description
AGAP028141	AGAP028141|AGAP028141-RA	No description
AGAP028149	AGAP028149|AGAP028149-RA	histone H1 (aedes aegypti, culex quinq)
AGAP028186	AGAP028186|AGAP028186-RA	No description
AGAP028196	AGAP028196|AGAP028196-RA	gamma-glutamyl transpeptidase (culex quinq)
AGAP028223	AGAP028223|AGAP028223-RA	No description
